# Supplementary material for: Integrative analysis of extracellular and intracellular bladder cancer cell line proteome with transcriptome: improving coverage and validity of –omics findings
Source: Sci Rep. 2016 May 11;6:25619. doi: 10.1038/srep25619 (PMC4863247; doi:10.1038/srep25619)
Supplement: Supplementary Dataset 1 [file srep25619-s2.xls]

## Sheet: Cell extract (CE)
Supplementary Dataset S1. Proteins that were identified in total cell extract and included in further differential expression analysis. For each protein the fold change and p-values (unadjusted-adjusted for FDR) are provided, along with the expression trend at the mRNA level. Differentially expressed proteins (as defined by fold change >1.5, p<0.05) are marked in blue.
Accession	UniprotID	Protein Name	Prediction of signal peptide (SignalIP)	Transcriptomics: Ratio (T24M vs T24)	Proteomics:	Avg. T24	SD. T24	Avg. T24M	SD. T24M	Fold Change (Avg. T24M/ Avg. T24)	p-value (unadjusted)	p-value (FDR- BH adjusted)	Area T24_T1 normalized	Area T24_T2 normalized	Area T24_T3 normalized	Area T24_T4 normalized	Area T24_T5 normalized	Area T24M_T6 normalized	Area T24M_T7 normalized	Area T24M_T8 normalized	Area T24M_T9 normalized	Area T24M_T10 normalized
P08582	TRFM_HUMAN	Melanotransferrin	Predicted	2.17124		0	0	109.415	12.043	Only T24M	0.005	0.0387057	0	0	0	0	0	129.147	110.081	104.865	96.797	106.184
P09914	IFIT1_HUMAN	Interferon-induced protein with tetratricopeptide repeats 1	Not predicted	11.1583		0	0	152.262	51.4279	Only T24M	0.005	0.0387057	0	0	0	0	0	134.745	112.971	240.206	120.728	152.66
P19971	TYPH_HUMAN	Thymidine phosphorylase	Not predicted	6.34561		0	0	133.981	22.415	Only T24M	0.005	0.0387057	0	0	0	0	0	141.99	101.413	154.498	151.099	120.907
P20592	MX2_HUMAN	Interferon-induced GTP-binding protein Mx2	Not predicted	2.70962		0	0	904.376	177.703	Only T24M	0.005	0.0387057	0	0	0	0	0	945.684	790.021	1176.15	710.35	899.677
P29728	OAS2_HUMAN	2'-5'-oligoadenylate synthase 2	Not predicted	2.01473		0	0	160.967	81.8785	Only T24M	0.005	0.0387057	0	0	0	0	0	200.937	102.823	277.773	70.8456	152.457
P32455	GBP1_HUMAN	Interferon-induced guanylate-binding protein 1	Not predicted	1.76531		0	0	129.587	21.27	Only T24M	0.005	0.0387057	0	0	0	0	0	128.268	128.193	95.9082	149.963	145.604
Q04695	K1C17_HUMAN	Keratin, type I cytoskeletal 17	Not predicted	91.7216		0	0	797.321	102.431	Only T24M	0.005	0.0387057	0	0	0	0	0	642.165	827.372	829.712	919.982	767.371
Q05519	SRS11_HUMAN	Serine/arginine-rich splicing factor 11	Not predicted	1.53255		0	0	87.8448	4.048	Only T24M	0.005	0.0387057	0	0	0	0	0	84.9085	86.12	94.9753	86.4417	86.7788
Q16666	IF16_HUMAN	Gamma-interferon-inducible protein 16	Not predicted	1.5002		0	0	175.226	17.2241	Only T24M	0.005	0.0387057	0	0	0	0	0	152.253	164.135	192.936	190.058	176.746
O14879	IFIT3_HUMAN	Interferon-induced protein with tetratricopeptide repeats 3	Not predicted	3.6443		0	0	103.514	66.1621	Only T24M	0.019	0.0637556	0	0	0	0	0	118.334	113.817	183.917	0	101.502
O95786	DDX58_HUMAN	Probable ATP-dependent RNA helicase DDX58	Not predicted	1.70432		0	0	50.0638	30.2832	Only T24M	0.019	0.0637556	0	0	0	0	0	70.9675	69.7276	42.7047	0	66.9194
P49207	RL34_HUMAN	60S ribosomal protein L34	Not predicted	2.17654		0	0	105.469	59.5679	Only T24M	0.019	0.0637556	0	0	0	0	0	132.934	137.848	0	138.913	117.65
Q00653	NFKB2_HUMAN	Nuclear factor NF-kappa-B p100 subunit	Not predicted	1.536		0	0	61.9212	37.4833	Only T24M	0.019	0.0637556	0	0	0	0	0	54.3261	82.103	93.7935	0	79.3832
Q13641	TPBG_HUMAN	Trophoblast glycoprotein	Predicted	2.43061		0	0	61.7183	34.9051	Only T24M	0.019	0.0637556	0	0	0	0	0	75.3034	85.8381	71.5269	0	75.9229
P20020	AT2B1_HUMAN	Plasma membrane calcium-transporting ATPase 1	Not predicted	2.1803		0	0	83.2563	61.9796	Only T24M	0.019	0.0637556	0	0	0	0	0	116.193	106.91	39.8685	153.309	0
O76003	GLRX3_HUMAN	Glutaredoxin-3	Not predicted	1.31077		0	0	77.7391	14.1347	Only T24M	0.005	0.0387057	0	0	0	0	0	75.2486	67.3597	98.8315	83.7897	63.4659
O95571	ETHE1_HUMAN	Persulfide dioxygenase ETHE1, mitochondrial	Not predicted	0.625946		0	0	193.245	27.1649	Only T24M	0.005	0.0387057	0	0	0	0	0	236.668	196.201	166.253	175.157	191.945
P08670	VIME_HUMAN	Vimentin	Not predicted	1.03656		0	0	4447.07	351.516	Only T24M	0.005	0.0387057	0	0	0	0	0	4365.62	4589.31	4583.94	4811.44	3885.03
P53985	MOT1_HUMAN	Monocarboxylate transporter 1	Not predicted	0.912413		0	0	134.038	21.6435	Only T24M	0.005	0.0387057	0	0	0	0	0	122.615	165.615	109.965	144.911	127.081
Q12769	NU160_HUMAN	Nuclear pore complex protein Nup160	Not predicted	0.81868		0	0	26.12	4.1887	Only T24M	0.005	0.0387057	0	0	0	0	0	22.7228	23.7711	25.4014	25.3705	33.3342
Q6WCQ1	MPRIP_HUMAN	Myosin phosphatase Rho-interacting protein	Not predicted	0.716694		0	0	49.7637	9.78827	Only T24M	0.005	0.0387057	0	0	0	0	0	33.0742	50.0722	55.113	52.528	58.0312
Q8IZL8	PELP1_HUMAN	Proline-, glutamic acid- and leucine-rich protein 1	Not predicted	1.11667		0	0	55.274	20.7203	Only T24M	0.005	0.0387057	0	0	0	0	0	73.3824	73.9279	46.3992	24.3918	58.2686
Q92621	NU205_HUMAN	Nuclear pore complex protein Nup205	Not predicted	0.545977		0	0	94.1796	75.6493	Only T24M	0.005	0.0387057	0	0	0	0	0	37.6298	152.437	40.9694	42.0148	197.847
Q96B97	SH3K1_HUMAN	SH3 domain-containing kinase-binding protein 1	Not predicted	1.14453		0	0	143.955	23.0925	Only T24M	0.005	0.0387057	0	0	0	0	0	131.946	184.573	131.05	131.146	141.058
Q9HB90	RRAGC_HUMAN	Ras-related GTP-binding protein C	Not predicted	1.13657		0	0	88.9629	13.864	Only T24M	0.005	0.0387057	0	0	0	0	0	69.4855	80.6935	101.755	101.217	91.6639
Q9NS25	SPNXB_HUMAN	Sperm protein associated with the nucleus on the X chromosome B/F	Not predicted	1.07224		0	0	165.487	26.3425	Only T24M	0.005	0.0387057	0	0	0	0	0	186.338	136.298	193.682	139.797	171.319
P29317	EPHA2_HUMAN	Ephrin type-A receptor 2	Predicted	0.945804		0	0	32.1208	19.2782	Only T24M	0.019	0.0637556	0	0	0	0	0	36.1149	32.51	51.1884	0	40.7908
P56545	CTBP2_HUMAN	C-terminal-binding protein 2	Not predicted	1.35264		0	0	67.2137	38.136	Only T24M	0.019	0.0637556	0	0	0	0	0	94.0195	82.103	84.0907	0	75.8551
P98179	RBM3_HUMAN	Putative RNA-binding protein 3	Not predicted	0.885589		0	0	353.192	239.029	Only T24M	0.019	0.0637556	0	0	0	0	0	635.579	310.018	498.76	0	321.604
Q05048	CSTF1_HUMAN	Cleavage stimulation factor subunit 1	Not predicted	0.826806		0	0	85.4006	60.19	Only T24M	0.019	0.0637556	0	0	0	0	0	168.939	74.2803	94.2911	0	89.4927
Q8IVF2	AHNK2_HUMAN	Protein AHNAK2	Not predicted	0.594937		0	0	125.754	84.6999	Only T24M	0.019	0.0637556	0	0	0	0	0	96.3796	226.506	0	138.976	166.908
Q9Y314	NOSIP_HUMAN	Nitric oxide synthase-interacting protein	Not predicted	1.21618		0	0	62.2207	39.1732	Only T24M	0.019	0.0637556	0	0	0	0	0	94.294	96.7617	55.8221	0	64.2258
Q7L576	CYFP1_HUMAN	Cytoplasmic FMR1-interacting protein 1	Not predicted	0.413789		90.1244	16.7554	0	0	Only T24	0.005	0.0387057	79.9112	100.575	87.5802	70.0608	112.495	0	0	0	0	0
P15090	FABP4_HUMAN	Fatty acid-binding protein, adipocyte	Not predicted	0.120856		769.621	76.1949	0	0	Only T24	0.005	0.0387057	886.165	762.529	794.024	706.914	698.473	0	0	0	0	0
Q93052	LPP_HUMAN	Lipoma-preferred partner	Not predicted	0.442689		121.843	28.7869	0	0	Only T24	0.005	0.0387057	129.526	115.183	160.815	80.7181	122.975	0	0	0	0	0
P32322	P5CR1_HUMAN	Pyrroline-5-carboxylate reductase 1, mitochondrial	Not predicted	0.61223		96.7012	18.1244	0	0	Only T24	0.005	0.0387057	80.1774	97.1421	76.8439	115.212	114.13	0	0	0	0	0
P35270	SPRE_HUMAN	Sepiapterin reductase	Not predicted	0.517617		134.191	26.7603	0	0	Only T24	0.005	0.0387057	134.627	112.042	135.916	111.24	177.132	0	0	0	0	0
P55011	S12A2_HUMAN	Solute carrier family 12 member 2	Not predicted	0.310924		446.448	13.0821	0	0	Only T24	0.005	0.0387057	464.43	439.988	443.063	454.102	430.654	0	0	0	0	0
Q709C8	VP13C_HUMAN	Vacuolar protein sorting-associated protein 13C	Not predicted	0.530666		99.3562	11.5338	0	0	Only T24	0.005	0.0387057	112.004	93.4902	111.337	86.9611	92.9883	0	0	0	0	0
Q15404	RSU1_HUMAN	Ras suppressor protein 1	Not predicted	0.611554		86.0397	53.1854	0	0	Only T24	0.019	0.0637556	0	73.1122	128.789	127.131	101.166	0	0	0	0	0
Q9UNF0	PACN2_HUMAN	Protein kinase C and casein kinase substrate in neurons protein 2	Not predicted	0.465392		91.0056	52.634	0	0	Only T24	0.019	0.0637556	92.7196	130.156	0	114.267	117.886	0	0	0	0	0
Q8NBS3	S4A11_HUMAN	Sodium bicarbonate transporter-like protein 11	Not predicted	0.489039		101.647	80.5047	0	0	Only T24	0.019	0.0637556	36.9836	194.723	132.535	0	143.996	0	0	0	0	0
P15289	ARSA_HUMAN	Arylsulfatase A	Predicted	0.692682		102.923	31.5985	0	0	Only T24	0.005	0.0387057	107.746	89.4	155.881	82.1685	79.4187	0	0	0	0	0
Q92820	GGH_HUMAN	Gamma-glutamyl hydrolase	Predicted	0.832053		131.113	80.6956	0	0	Only T24	0.019	0.0637556	217.355	0	127.373	144.851	165.986	0	0	0	0	0
Q7L9L4	MOB1B_HUMAN	MOB kinase activator 1B	Not predicted	0.664708		190.598	110.033	0	0	Only T24	0.019	0.0637556	206.82	247.676	278.411	220.083	0	0	0	0	0	0
O43747	AP1G1_HUMAN	AP-1 complex subunit gamma-1	Not predicted	0.709442		97.9111	56.849	0	0	Only T24	0.019	0.0637556	0	110.654	138.794	136.275	103.832	0	0	0	0	0
P53634	CATC_HUMAN	Dipeptidyl peptidase 1	Predicted	1.86621		118.569	87.4359	0	0	Only T24	0.019	0.0637556	0	70.2345	225.689	169.949	126.973	0	0	0	0	0
P22570	ADRO_HUMAN	NADPH:adrenodoxin oxidoreductase, mitochondrial	Not predicted	0.698953		102.392	66.9698	0	0	Only T24	0.019	0.0637556	101.159	0	155.424	168.688	86.6881	0	0	0	0	0
P05166	PCCB_HUMAN	Propionyl-CoA carboxylase beta chain, mitochondrial	Predicted	0.696607		56.9162	36.1474	0	0	Only T24	0.019	0.0637556	44.4912	68.2259	82.6918	0	89.1719	0	0	0	0	0
P20591	MX1_HUMAN	Interferon-induced GTP-binding protein Mx1	Not predicted	2.059		6.43222	14.3829	1100.07	143.388	171.024	0.007	0.0387057	0	0	0	32.1611	0	1094.97	1043.73	1327.29	934.505	1099.83
P23497	SP100_HUMAN	Nuclear autoantigen Sp-100	Not predicted	1.99293		12.5489	28.0602	259.2	26.4599	20.6552	0.007	0.0387057	62.7446	0	0	0	0	250.389	276.965	293.633	249.349	225.665
O43396	TXNL1_HUMAN	Thioredoxin-like protein 1	Not predicted	1.46389		13.1698	29.4486	152.283	23.4784	11.563	0.007	0.0387057	0	0	0	0	65.8491	168.115	148.067	115.314	176.104	153.813
O15533	TPSN_HUMAN	Tapasin	Predicted	1.10758		20.2026	45.1745	214.237	92.4204	10.6044	0.007	0.0387057	0	101.013	0	0	0	323.333	121.146	208.423	291.338	126.945
Q07812	BAX_HUMAN	Apoptosis regulator BAX	Not predicted	1.0984		18.7431	41.9107	193.259	37.3559	10.311	0.007	0.0387057	0	0	0	0	93.7153	211.201	158.991	218.126	230.406	147.571
O00629	IMA3_HUMAN	Importin subunit alpha-3	Not predicted	1.53847		14.1997	31.7514	140.268	78.8627	9.87828	0.034	0.0968679	0	0	0	0	70.9983	162.298	179.358	174.526	0	185.16
P42224	STAT1_HUMAN	Signal transducer and activator of transcription 1-alpha/beta	Not predicted	1.62386		72.4393	47.2814	606.382	71.8705	8.3709	0.009	0.0387057	130.302	63.7632	83.377	84.754	0	597.159	589.52	726.464	532.415	586.35
P21281	VATB2_HUMAN	V-type proton ATPase subunit B, brain isoform	Not predicted	1.02277		20.2333	45.243	158.228	15.5654	7.82018	0.007	0.0387057	0	0	0	0	101.166	142.978	172.663	157.919	175.03	142.551
Q9NX24	NHP2_HUMAN	H/ACA ribonucleoprotein complex subunit 2	Not predicted	0.567112		35.7083	79.8462	274.618	35.0589	7.6906	0.007	0.0387057	178.542	0	0	0	0	301.763	277.459	250.531	313.943	229.397
Q8NFW8	NEUA_HUMAN	N-acylneuraminate cytidylyltransferase	Not predicted	1.12239		24.0126	53.6938	156.803	12.774	6.53005	0.007	0.0387057	0	0	120.063	0	0	177.83	148.913	153.814	145.101	158.359
P63165	SUMO1_HUMAN	Small ubiquitin-related modifier 1	Not predicted	1.07308		31.5615	70.5737	199.089	113.375	6.30796	0.034	0.0968679	0	0	0	0	157.808	240.949	237.218	0	285.845	231.433
P20339	RAB5A_HUMAN	Ras-related protein Rab-5A	Not predicted	1.39848		33.185	74.204	206.916	131.342	6.23522	0.034	0.0968679	0	0	0	0	165.925	200.882	343	196.979	0	293.718
Q9Y6K5	OAS3_HUMAN	2'-5'-oligoadenylate synthase 3	Not predicted	1.43929		64.658	41.8374	402.846	60.2243	6.23041	0.009	0.0387057	57.5325	62.244	104.164	0	99.3491	391.83	453.998	452.236	306.492	409.672
Q8WVM8	SCFD1_HUMAN	Sec1 family domain-containing protein 1	Not predicted	1.59779		14.6663	32.7948	90.5427	16.7798	6.17353	0.013	0.0553824	0	73.3314	0	0	0	107.521	74.8441	93.1715	71.6033	105.573
Q14157	UBP2L_HUMAN	Ubiquitin-associated protein 2-like	Not predicted	0.817331		11.1839	25.0081	65.6444	37.4653	5.86952	0.034	0.0968679	0	0	55.9197	0	0	0	87.2476	77.871	71.9821	91.1211
Q9UKV3	ACINU_HUMAN	Apoptotic chromatin condensation inducer in the nucleus	Not predicted	1.36312		18.0825	40.4338	103.909	39.9662	5.74637	0.013	0.0553824	0	0	90.4127	0	0	156.919	47.2744	101.755	120.033	93.5637
Q16777	H2A2C_HUMAN	Histone H2A type 2-C	Not predicted	1.99077		2776.8	6209.11	15473.5	8743.39	5.57241	0.034	0.0968679	0	0	13884	0	0	17656.8	20303.7	18590.8	0	20816
Q5VYK3	ECM29_HUMAN	Proteasome-associated protein ECM29 homolog	Not predicted	0.653506		5.31154	11.877	28.7026	16.9164	5.40381	0.034	0.0968679	0	0	0	0	26.5577	37.6078	0	41.2803	26.9617	37.6629
Q5BKZ1	ZN326_HUMAN	DBIRD complex subunit ZNF326	Not predicted	1.50379		18.2778	40.8704	95.0392	58.3529	5.19971	0.034	0.0968679	91.3889	0	0	0	0	109.936	159.555	96.468	0	109.237
Q969E4	TCAL3_HUMAN	Transcription elongation factor A protein-like 3	Not predicted	0.820147		23.6822	32.5643	121.068	45.8667	5.11221	0.026	0.0820086	0	54.9985	63.4122	0	0	150.991	106.84	167.684	49.895	129.931
Q9Y394	DHRS7_HUMAN	Dehydrogenase/reductase SDR family member 7	Not predicted	1.03216		15.0464	33.6447	75.22	42.1747	4.99922	0.034	0.0968679	0	0	0	75.2318	0	96.9834	93.9427	88.7555	96.4182	0
P05161	ISG15_HUMAN	Ubiquitin-like protein ISG15	Not predicted	3.71706		427.541	96.121	2132.92	100.892	4.98879	0.009	0.0387057	570.002	437.797	330.995	346.268	452.644	2145.49	2067.73	2299.43	2108.32	2043.61
O00487	PSDE_HUMAN	26S proteasome non-ATPase regulatory subunit 14	Not predicted	1.19171		23.7231	53.0465	112.37	64.0219	4.73672	0.034	0.0968679	0	118.616	0	0	0	141.77	149.406	0	150.784	119.889
O00422	SAP18_HUMAN	Histone deacetylase complex subunit SAP18	Not predicted	1.19997		26.1491	58.4712	123.359	70.6423	4.71753	0.034	0.0968679	130.746	0	0	0	0	173.385	131.012	159.785	152.615	0
P67870	CSK2B_HUMAN	Casein kinase II subunit beta	Not predicted	1.44477		29.7562	66.5368	137.154	78.8162	4.60926	0.034	0.0968679	0	148.781	0	0	0	159.883	149.477	179.377	0	197.033
O14744	ANM5_HUMAN	Protein arginine N-methyltransferase 5	Not predicted	0.722824		24.8333	34.0045	105.93	7.78115	4.26563	0.008	0.0387057	0	61.9884	0	62.1781	0	100.002	104.162	101.755	104.248	119.482
Q7L1Q6	BZW1_HUMAN	Basic leucine zipper and W2 domain-containing protein 1	Not predicted	0.821838		29.2026	44.6061	122.463	12.6517	4.19355	0.008	0.0387057	0	0	0	100.961	45.0524	125.304	119.455	118.735	141.754	107.066
P11166	GTR1_HUMAN	Solute carrier family 2, facilitated glucose transporter member 1	Not predicted	0.885599		26.7689	38.0234	102.885	12.8298	3.84347	0.008	0.0387057	0	81.2196	0	0	52.6247	100.551	96.4798	90.1239	124.074	103.198
P04181	OAT_HUMAN	Ornithine aminotransferase, mitochondrial	Not predicted	1.0283		50.7473	48.8362	189.545	38.0957	3.73507	0.009	0.0387057	0	0	87.9457	61.2322	104.559	195.668	207.336	132.169	177.998	234.554
P54920	SNAA_HUMAN	Alpha-soluble NSF attachment protein	Not predicted	0.854296		61.7135	84.7077	229.696	9.45039	3.72198	0.008	0.0387057	162.573	0	0	0	145.995	236.284	236.654	233.302	213.863	228.379
O43765	SGTA_HUMAN	Small glutamine-rich tetratricopeptide repeat-containing protein alpha	Not predicted	0.82557		37.0273	51.2854	135.378	29.9531	3.65615	0.008	0.0387057	0	81.6578	103.479	0	0	118.554	109.87	184.664	141.944	121.857
Q08380	LG3BP_HUMAN	Galectin-3-binding protein	Predicted	1.13148		81.3365	113.818	286.107	38.2644	3.51757	0.015	0.056625	0	0	236.517	0	170.166	300.116	220.092	319.196	291.78	299.349
P62306	RUXF_HUMAN	Small nuclear ribonucleoprotein F	Not predicted	1.27797		71.7456	99.8012	243.739	59.8289	3.39728	0.015	0.056625	0	204.218	154.51	0	0	327.614	240.953	228.077	161.581	260.472
P51114	FXR1_HUMAN	Fragile X mental retardation syndrome-related protein 1	Not predicted	1.1509		36.5232	50.1031	120.646	28.987	3.30326	0.026	0.0820086	95.5918	0	0	87.0242	0	92.1534	157.158	91.43	139.544	122.942
Q9BV38	WDR18_HUMAN	WD repeat-containing protein 18	Not predicted	0.849323		47.1348	65.0152	151.617	19.7645	3.21667	0.008	0.0387057	0	0	0	106.762	128.912	155.766	149.618	128.997	182.102	141.601
O95168	NDUB4_HUMAN	NADH dehydrogenase [ubiquinone] 1 beta subcomplex subunit 4	Not predicted	1.26259		46.4784	64.8304	147.92	10.2308	3.18255	0.008	0.0387057	98.7302	133.662	0	0	0	164.932	144.966	140.068	140.365	149.268
Q09161	NCBP1_HUMAN	Nuclear cap-binding protein subunit 1	Not predicted	0.786503		28.0094	39.5292	85.6645	8.13216	3.05842	0.015	0.056625	0	83.5569	0	56.49	0	89.4091	86.5429	92.9849	71.7927	87.593
Q92900	RENT1_HUMAN	Regulator of nonsense transcripts 1	Not predicted	0.69529		68.3344	49.5139	204.778	35.6138	2.9967	0.009	0.0387057	0	128.33	72.4581	97.9337	42.9503	167.457	221.361	231.623	238.236	165.212
Q9UK22	FBX2_HUMAN	F-box only protein 2	Not predicted	4.13153		113.158	15.8215	324.097	27.4941	2.8641	0.009	0.0387057	111.339	105.761	117.139	94.4023	137.15	293.694	337.433	320.129	363.636	305.592
P61081	UBC12_HUMAN	NEDD8-conjugating enzyme Ubc12	Not predicted	0.872749		60.0604	82.4733	167.619	22.6159	2.79083	0.026	0.0820086	0	141.404	0	0	158.898	174.208	162.796	168.181	197.888	135.019
P20042	IF2B_HUMAN	Eukaryotic translation initiation factor 2 subunit 2	Not predicted	1.3368		262.491	24.8373	728.6	321.29	2.77571	0.009	0.0387057	285.888	273.532	223.816	252.496	276.724	369.108	961.274	384.566	976.81	951.242
Q13620	CUL4B_HUMAN	Cullin-4B	Not predicted	0.773165		43.3688	42.0323	119.581	21.4914	2.75731	0.016	0.056625	0	75.5956	0	50.865	90.3834	143.527	131.365	127.691	90.2934	105.03
O75844	FACE1_HUMAN	CAAX prenyl protease 1 homolog	Not predicted	0.870045		69.4218	95.2033	186.294	18.2469	2.68351	0.026	0.0820086	0	0	166.16	0	180.949	169.927	191.409	214.643	184.375	171.115
P50570	DYN2_HUMAN	Dynamin-2	Not predicted	0.758164		58.9686	55.2428	149.946	13.1881	2.54282	0.009	0.0387057	82.6725	0	94.8899	0	117.28	151.375	171.676	142.992	137.271	146.418
P51665	PSMD7_HUMAN	26S proteasome non-ATPase regulatory subunit 7	Not predicted	0.895829		49.9984	46.5889	124.864	15.3682	2.49736	0.009	0.0387057	0	94.0015	87.4431	68.5473	0	111.309	128.052	117.428	150.152	117.379
Q14318	FKBP8_HUMAN	Peptidyl-prolyl cis-trans isomerase FKBP8	Not predicted	0.670318		49.2445	45.4472	122.426	23.1646	2.48608	0.009	0.0387057	92.3537	0	80.0877	73.7814	0	152.473	111.491	141.872	104.248	102.045
O00203	AP3B1_HUMAN	AP-3 complex subunit beta-1	Not predicted	0.597152		61.0144	56.699	147.846	36.2956	2.42314	0.028	0.0820086	0	84.4333	109.053	0	111.586	153.132	136.862	195.113	158.866	95.2599
P27144	KAD4_HUMAN	Adenylate kinase 4, mitochondrial	Not predicted	0.679073		50.8935	48.1016	122.404	25.5943	2.40509	0.028	0.0820086	0	104.738	78.4886	0	71.2406	127.445	122.133	100.635	162.339	99.4665
Q08J23	NSUN2_HUMAN	tRNA (cytosine(34)-C(5))-methyltransferase	Not predicted	0.878032		56.9783	53.7796	135.332	14.6584	2.37515	0.009	0.0387057	0	106.345	105.9	72.6463	0	136.611	131.083	157.608	116.813	134.544
Q13642	FHL1_HUMAN	Four and a half LIM domains protein 1	Not predicted	2.01314		244.795	16.6049	566.327	102	2.31348	0.009	0.0387057	254.616	263.452	232.131	250.541	223.233	741.508	505.303	555.608	544.097	485.12
Q13595	TRA2A_HUMAN	Transformer-2 protein homolog alpha	Not predicted	1.18339		87.056	81.348	197.201	24.1684	2.26523	0.016	0.056625	119.767	0	0	146.68	168.833	226.24	161.105	209.294	198.645	190.723
O75475	PSIP1_HUMAN	PC4 and SFRS1-interacting protein	Not predicted	0.832296		156.86	145.992	355.065	77.1378	2.26358	0.028	0.0820086	0	286.898	215.044	0	282.357	331.675	262.095	318.823	460.117	402.615
P47895	AL1A3_HUMAN	Aldehyde dehydrogenase family 1 member A3	Not predicted	2.30925		135.995	31.3851	305.898	23.7967	2.24934	0.009	0.0387057	161.242	114.087	129.794	100.141	174.709	312.575	268.227	333.129	302.641	312.919
P38606	VATA_HUMAN	V-type proton ATPase catalytic subunit A	Not predicted	0.833673		93.2275	56.0258	207.517	27.8354	2.22592	0.009	0.0387057	149.265	99.8446	118.829	0	98.1981	190.564	213.75	190.883	253.769	188.62
Q9Y3Z3	SAMH1_HUMAN	Deoxynucleoside triphosphate triphosphohydrolase SAMHD1	Not predicted	0.703926		280.67	12.5535	623.056	51.4335	2.21989	0.009	0.0387057	268.367	293.983	288.142	286.675	266.183	672.901	575.919	664.267	561.019	641.172
P28838	AMPL_HUMAN	Cytosol aminopeptidase	Not predicted	0.737248		198.407	26.9158	439.584	52.8771	2.21557	0.009	0.0387057	188.079	206.92	158.348	230.236	208.451	486.179	370.979	497.019	408.088	435.658
Q9NTZ6	RBM12_HUMAN	RNA-binding protein 12	Not predicted	0.805899		51.7312	49.2015	114.289	19.8541	2.2093	0.016	0.056625	0	78.9554	71.3616	108.339	0	109.882	90.5599	114.132	145.669	111.204
Q9Y262	EIF3L_HUMAN	Eukaryotic translation initiation factor 3 subunit L	Not predicted	0.385873		112.215	71.9578	239.402	35.9999	2.13343	0.009	0.0387057	192.514	146.444	126.824	0	95.2903	238.589	209.38	200.773	287.865	260.404
P32004	L1CAM_HUMAN	Neural cell adhesion molecule L1	Predicted	1.21615		142.64	29.587	301.669	27.9935	2.1149	0.009	0.0387057	138.73	141.915	96.5803	161.688	174.285	286.834	320.66	320.378	259.073	321.4
O43681	ASNA_HUMAN	ATPase ASNA1	Not predicted	1.11752		92.1779	52.7142	193.252	24.9479	2.09651	0.009	0.0387057	98.8743	113.065	119.423	129.527	0	184.636	202.262	231.063	183.491	164.805
Q13423	NNTM_HUMAN	NAD(P) transhydrogenase, mitochondrial	Not predicted	0.419933		72.8255	55.6537	152.254	34.6593	2.09068	0.047	0.118283	0	108.025	81.3212	139.113	35.6687	124.701	173.931	106.357	170.105	186.177
Q92973	TNPO1_HUMAN	Transportin-1	Not predicted	0.644536		92.1377	56.6298	190.52	21.2652	2.06778	0.009	0.0387057	116.107	138.19	76.7526	0	129.638	179.202	227.21	183.855	173.578	188.756
Q92597	NDRG1_HUMAN	Protein NDRG1	Not predicted	1.36243		75.814	74.3342	156.645	30.0417	2.06618	0.047	0.118283	165.678	89.0348	124.357	0	0	183.429	171.747	176.702	138.787	112.561
Q9UQE7	SMC3_HUMAN	Structural maintenance of chromosomes protein 3	Not predicted	1.09649		37.6049	34.9401	76.5741	17.5008	2.03628	0.047	0.118283	70.1081	65.5381	0	52.3785	0	75.6876	93.1675	81.1675	47.4261	85.4218
P13645	K1C10_HUMAN	Keratin, type I cytoskeletal 10	Not predicted	1.49103		339.635	211.537	691.032	167.217	2.03463	0.028	0.0820086	308.289	0	357.539	514.641	517.706	495.565	556.256	709.049	790.541	903.748
P13473	LAMP2_HUMAN	Lysosome-associated membrane glycoprotein 2	Not predicted	0.708922		323.787	193.678	652.371	53.4586	2.01482	0.009	0.0387057	347.546	520.039	356.397	394.951	0	612.527	621.868	620.48	740.027	666.955
P55809	SCOT1_HUMAN	Succinyl-CoA:3-ketoacid coenzyme A transferase 1, mitochondrial	Predicted	0.533171		118.131	67.5417	235.173	9.15124	1.99079	0.009	0.0387057	0	156.158	139.068	165.85	129.578	248.743	238.345	234.297	229.901	224.58
P12004	PCNA_HUMAN	Proliferating cell nuclear antigen	Not predicted	0.883453		218.498	55.8943	413.032	32.4624	1.89033	0.009	0.0387057	312.392	165.653	190.419	214.786	209.239	399.899	435.251	438.864	361.868	429.28
P54709	AT1B3_HUMAN	Sodium/potassium-transporting ATPase subunit beta-3	Not predicted	1.16713		225.768	41.6133	426.542	22.4053	1.88929	0.009	0.0387057	170.335	253.884	191.562	255.965	257.096	395.618	441.524	439.61	409.919	446.039
P19525	E2AK2_HUMAN	Interferon-induced, double-stranded RNA-activated protein kinase	Not predicted	0.834691		219.516	7.90006	411.189	54.0739	1.87316	0.009	0.0387057	209.26	217.803	227.197	215.606	227.715	394.904	352.444	499.258	396.344	412.996
Q99439	CNN2_HUMAN	Calponin-2	Not predicted	0.77897		195.416	30.3523	364.254	85.025	1.86399	0.009	0.0387057	238.647	176.317	180.46	166.481	215.176	370.37	333.134	504.109	277.194	336.463
Q8IV08	PLD3_HUMAN	Phospholipase D3	Not predicted	0.795853		94.9786	53.5577	176.211	15.786	1.85527	0.009	0.0387057	106.715	121.464	122.165	0	124.55	179.696	176.328	167.311	199.971	157.749
P00966	ASSY_HUMAN	Argininosuccinate synthase	Not predicted	1.96853		172.331	100.281	315.376	23.698	1.83006	0.009	0.0387057	251.954	202.026	229.527	178.147	0	355.331	301.702	307.877	295.253	316.719
Q15942	ZYX_HUMAN	Zyxin	Not predicted	0.752306		184.95	43.0661	333.491	81.5473	1.80314	0.028	0.0820086	178.32	207.431	242.593	127.635	168.772	419.218	202.121	377.475	339.642	328.999
P13797	PLST_HUMAN	Plastin-3	Not predicted	1.19325		606.787	86.3557	1086.55	82.2638	1.79066	0.009	0.0387057	731.244	608.124	491.582	579.026	623.961	1116.93	1178.34	1079.74	1103.09	954.634
O60831	PRAF2_HUMAN	PRA1 family protein 2	Not predicted	0.702596		111.226	101.721	197.779	17.4265	1.77818	0.047	0.118283	0	0	177.673	183.634	194.821	199.84	198.386	210.102	212.032	168.537
P61769	B2MG_HUMAN	Beta-2-microglobulin	Predicted	1.80162		212.323	124.735	377.088	97.5799	1.77601	0.047	0.118283	296.867	288.797	275.67	200.282	0	461.975	307.974	495.837	271.385	348.268
Q56VL3	OCAD2_HUMAN	OCIA domain-containing protein 2	Not predicted	1.34407		153.046	19.8013	258.18	19.9446	1.68694	0.009	0.0387057	171.666	136.291	135.185	176.76	145.328	253.189	254.413	235.417	290.328	257.554
P48047	ATPO_HUMAN	ATP synthase subunit O, mitochondrial	Not predicted	0.918929		406.666	47.0652	678.905	127.073	1.66944	0.009	0.0387057	379.928	443.64	345.112	403.401	461.246	705.833	680.997	699.719	830.32	477.656
Q9Y6N5	SQRD_HUMAN	Sulfide:quinone oxidoreductase, mitochondrial	Not predicted	0.929255		223.097	64.7596	371.196	38.3115	1.66383	0.009	0.0387057	250.735	145.056	250.999	167.679	301.016	395.343	321.576	413.363	341.536	384.161
Q96A26	F162A_HUMAN	Protein FAM162A	Not predicted	1.74325		177.878	14.134	294.745	70.1811	1.657	0.009	0.0387057	175.658	201.442	171.414	177.012	163.865	212.573	381.761	280.199	350.187	249.006
P35613	BASI_HUMAN	Basigin	Predicted	1.14416		478.168	115.38	792.309	191.131	1.65697	0.028	0.0820086	538.952	651.364	397.834	426.86	375.83	470.921	965.503	840.285	789.909	894.927
Q01085	TIAR_HUMAN	Nucleolysin TIAR	Not predicted	1.50987		93.0376	56.8123	154.038	20.5216	1.65566	0.047	0.118283	0	148.781	97.0372	92.6996	126.67	143.527	155.044	125.39	176.609	169.622
P13796	PLSL_HUMAN	Plastin-2	Not predicted	0.117157		563.292	106.798	928.579	86.8204	1.64849	0.009	0.0387057	731.244	574.965	439.546	521.136	549.57	988.495	1032.45	811.675	927.559	882.714
P10644	KAP0_HUMAN	cAMP-dependent protein kinase type I-alpha regulatory subunit	Not predicted	1.13454		125.263	14.203	206.285	26.2603	1.64682	0.009	0.0387057	125.312	115.475	111.931	125.239	148.357	239.412	188.731	225.527	175.157	202.597
Q6NUK1	SCMC1_HUMAN	Calcium-binding mitochondrial carrier protein SCaMC-1	Not predicted	0.764892		280.028	37.0748	460.82	44.1506	1.64562	0.009	0.0387057	290.324	272.582	250.223	338.701	248.312	440.295	464.357	435.505	535.951	427.991
P53999	TCP4_HUMAN	Activated RNA polymerase II transcriptional coactivator p15	Not predicted	0.991098		364.195	27.3366	599.069	45.0683	1.64491	0.009	0.0387057	407.984	367.314	362.976	344.25	338.453	663.57	546.883	621.973	574.531	588.386
P05362	ICAM1_HUMAN	Intercellular adhesion molecule 1	Predicted	1.42422		297.717	31.6378	488.474	57.8268	1.64073	0.009	0.0387057	344.885	285.802	314.503	272.487	270.908	442.545	511.294	522.955	413.897	551.68
P36957	ODO2_HUMAN	Dihydrolipoyllysine-residue succinyltransferase component of 2-oxoglutarate dehydrogenase complex, mitochondrial	Not predicted	0.57704		374.756	10.3029	609.36	120.684	1.62602	0.009	0.0387057	379.928	374.18	360.235	371.429	388.007	592.219	811.868	541.738	602.693	498.282
O75489	NDUS3_HUMAN	NADH dehydrogenase [ubiquinone] iron-sulfur protein 3, mitochondrial	Predicted	1.15155		143.968	84.4655	232.698	46.9538	1.61632	0.047	0.118283	159.468	160.102	177.764	0	222.506	254.616	291.342	234.546	164.107	218.881
Q9UNH7	SNX6_HUMAN	Sorting nexin-6	Not predicted	1.0042		101.84	24.0042	164.487	19.3725	1.61515	0.009	0.0387057	112.781	90.2765	136.007	97.7445	72.3916	179.257	153.987	187.089	138.787	163.312
Q12874	SF3A3_HUMAN	Splicing factor 3A subunit 3	Not predicted	0.470519		123.769	30.0231	199.486	42.2391	1.61176	0.016	0.056625	71.7493	137.314	126.048	136.59	147.146	243.968	172.17	238.029	145.417	197.847
P23381	SYWC_HUMAN	Tryptophan--tRNA ligase, cytoplasmic	Not predicted	1.2871		622.637	60.4038	1002.41	77.6736	1.60995	0.009	0.0387057	633.324	622.221	714.073	550.018	593.55	1052.71	920.399	1107.73	988.807	942.421
P55263	ADK_HUMAN	Adenosine kinase	Not predicted	1.07693		99.7104	25.7879	160.339	46.0252	1.60805	0.047	0.118283	67.0141	84.7255	113.027	134.194	99.5914	223.386	150.463	98.5827	181.218	148.046
Q15181	IPYR_HUMAN	Inorganic pyrophosphatase	Not predicted	0.979476		210.465	22.5745	338.182	66.3836	1.60683	0.009	0.0387057	189.077	203.341	232.679	236.163	191.065	429.592	301.35	333.44	255.6	370.93
P07602	SAP_HUMAN	Proactivator polypeptide	Predicted	0.689112		1874.38	109.082	2997.51	288.039	1.5992	0.009	0.0387057	1827.56	1721.53	1981.86	1976.33	1864.61	3258.58	2745.69	2718.02	3339.59	2925.65
O95336	6PGL_HUMAN	6-phosphogluconolactonase	Not predicted	0.997729		259.561	32.8385	414.298	40.2635	1.59615	0.009	0.0387057	239.534	251.62	249.126	317.512	240.013	442.216	424.257	457.212	358.08	389.724
O95202	LETM1_HUMAN	LETM1 and EF-hand domain-containing protein 1, mitochondrial	Not predicted	0.864786		88.4421	26.4153	140.924	14.0345	1.5934	0.016	0.056625	99.7948	76.1799	127.555	58.1107	80.5697	158.565	129.321	152.57	137.082	127.081
P45880	VDAC2_HUMAN	Voltage-dependent anion-selective channel protein 2	Not predicted	0.919094		665.665	44.8962	1047.14	118.677	1.57308	0.009	0.0387057	736.235	642.453	663.818	670.338	615.48	1246.46	971.141	945.399	1047.53	1025.2
P54886	P5CS_HUMAN	Delta-1-pyrroline-5-carboxylate synthase	Not predicted	0.598592		129.285	15.392	201.832	7.45831	1.56114	0.009	0.0387057	117.216	117.739	122.941	153.743	134.788	206.151	207.971	189.204	204.391	201.443
P67936	TPM4_HUMAN	Tropomyosin alpha-4 chain	Not predicted	0.704995		964.65	136.3	1503.26	139.001	1.55835	0.009	0.0387057	733.906	1009.4	1021.54	967.986	1090.42	1502.23	1742.13	1398.82	1451.01	1422.11
Q70UQ0	IKIP_HUMAN	Inhibitor of nuclear factor kappa-B kinase-interacting protein	Not predicted	2.04468		106.435	60.0853	165.12	14.031	1.55138	0.009	0.0387057	0	135.269	119.606	134.635	142.663	156.864	173.931	144.92	179.45	170.436
P26639	SYTC_HUMAN	Threonine--tRNA ligase, cytoplasmic	Not predicted	1.05015		428.33	41.3321	659.302	49.7151	1.53924	0.009	0.0387057	489.825	407.632	422.779	379.312	442.103	684.427	687.621	712.159	608.312	603.991
P78417	GSTO1_HUMAN	Glutathione S-transferase omega-1	Not predicted	0.978532		484.671	74.2073	742.726	49.4113	1.53243	0.009	0.0387057	494.483	489.655	401.215	598.323	439.68	738.215	703.267	711.537	827.163	733.447
Q8WUP2	FBLI1_HUMAN	Filamin-binding LIM protein 1	Not predicted	0.727178		132.301	10.2912	202.082	21.0189	1.52744	0.009	0.0387057	149.487	122.706	126.733	130.032	132.546	233.21	186.405	206.557	179.198	205.039
Q14011	CIRBP_HUMAN	Cold-inducible RNA-binding protein	Not predicted	1.79995		203.993	37.043	311.084	44.3813	1.52498	0.009	0.0387057	233.324	209.038	195.262	145.356	236.984	386.616	301.772	287.973	307.187	271.871
Q9H3N1	TMX1_HUMAN	Thioredoxin-related transmembrane protein 1	Predicted	1.14026		150.685	35.1164	229.395	19.8356	1.52235	0.009	0.0387057	184.53	124.97	172.556	102.537	168.833	246.493	219.599	250.531	202.245	228.108
Q04837	SSBP_HUMAN	Single-stranded DNA-binding protein, mitochondrial	Not predicted	1.09373		195.621	109.762	296.151	52.607	1.5139	0.047	0.118283	0	241.102	254.517	251.803	230.684	375.529	240.107	319.259	270.122	275.738
P00492	HPRT_HUMAN	Hypoxanthine-guanine phosphoribosyltransferase	Not predicted	1.10401		210.894	40.3888	318.111	13.5474	1.50839	0.009	0.0387057	173.773	244.535	172.648	260.757	202.757	320.863	306.212	335.119	325.688	302.674
Q9P0J0	NDUAD_HUMAN	NADH dehydrogenase [ubiquinone] 1 alpha subcomplex subunit 13	Not predicted	1.18556		121.24	16.9489	182.316	14.7619	1.50376	0.009	0.0387057	92.6531	119.054	133.723	131.797	128.972	191.277	167.448	177.387	172.126	203.343
P30048	PRDX3_HUMAN	Thioredoxin-dependent peroxide reductase, mitochondrial	Not predicted	1.16248		567.587	27.961	852.482	269.071	1.50194	0.009	0.0387057	563.127	545.457	615.848	561.936	551.569	1236.58	630.466	667.999	692.67	1034.7
Q96N66	MBOA7_HUMAN	Lysophospholipid acyltransferase 7	Not predicted	0.667965		211.328	44.0598	317.337	56.6341	1.50163	0.047	0.118283	199.834	237.67	241.177	138.734	239.225	370.919	310.018	359.749	227.312	318.686
P40939	ECHA_HUMAN	Trifunctional enzyme subunit alpha, mitochondrial	Not predicted	0.316787		816.797	56.3731	538.869	51.4376	0.659735	0.009	0.0387057	903.576	812.196	810.471	745.381	812.361	600.452	581.698	500.75	531.279	480.167
P40925	MDHC_HUMAN	Malate dehydrogenase, cytoplasmic	Not predicted	0.94211		1877.23	164.332	1229.53	51.9141	0.65497	0.009	0.0387057	2148.04	1746.37	1888.2	1746.79	1856.74	1307.93	1224.14	1207.87	1241.38	1166.32
Q5JTV8	TOIP1_HUMAN	Torsin-1A-interacting protein 1	Not predicted	0.775056		291.191	29.6193	190.585	26.0673	0.654501	0.009	0.0387057	308.844	299.096	275.578	248.523	323.914	164.219	216.71	215.016	163.475	193.505
P29401	TKT_HUMAN	Transketolase	Not predicted	0.361744		2599.32	176.512	1688.85	148.003	0.649728	0.009	0.0387057	2795.67	2526.43	2434.61	2457.49	2782.38	1825.5	1743.54	1809.94	1567.82	1497.43
Q15084	PDIA6_HUMAN	Protein disulfide-isomerase A6	Predicted	0.417626		2524.78	154.054	1628.81	80.9486	0.645129	0.009	0.0387057	2733.57	2407.37	2613.7	2352.81	2516.44	1698.17	1584.27	1670.62	1683.37	1507.6
P15121	ALDR_HUMAN	Aldose reductase	Not predicted	0.801651		17017.4	3038.33	10977.1	1856.39	0.645049	0.009	0.0387057	14227.9	15959.1	21504.4	14737.4	18658.2	11915.7	10416.2	8477.49	10607.9	13468
Q09666	AHNK_HUMAN	Neuroblast differentiation-associated protein AHNAK	Not predicted	0.329355		3162.65	322.328	2031.79	72.3067	0.642431	0.009	0.0387057	2742.44	3391.21	3103.45	3563.58	3012.58	2013.76	2154.41	1979.74	2032.55	1978.47
Q9UDY2	ZO2_HUMAN	Tight junction protein ZO-2	Not predicted	0.830837		170.325	15.9819	109.153	8.57277	0.640847	0.009	0.0387057	168.783	157.399	174.749	155.571	195.124	110.76	100.144	115.998	100.396	118.464
P05556	ITB1_HUMAN	Integrin beta-1	Predicted	0.686334		1470.67	174.82	940.448	56.616	0.63947	0.009	0.0387057	1706.68	1311.78	1604.49	1341.31	1389.07	1008.8	918.989	972.766	942.714	858.967
P07355	ANXA2_HUMAN	Annexin A2	Not predicted	0.902565		14781.6	1052	9430.3	495.155	0.637973	0.009	0.0387057	13285.3	14929.2	15076.4	16181.4	14435.9	9182.41	8957.33	10256.3	9439.76	9315.66
Q9NQC3	RTN4_HUMAN	Reticulon-4	Not predicted	0.798923		3759.08	716.948	2394.61	253.856	0.637022	0.009	0.0387057	2840.03	4171.27	3335.54	3760.96	4687.58	2225.62	2728.07	2576.21	2333.74	2109.42
P06865	HEXA_HUMAN	Beta-hexosaminidase subunit alpha	Predicted	1.09405		221.53	27.6387	141.069	17.7175	0.636793	0.009	0.0387057	261.602	232.849	198.186	193.66	221.355	158.565	116.636	157.981	138.976	133.187
Q13011	ECH1_HUMAN	Delta(3,5)-Delta(2,4)-dienoyl-CoA isomerase, mitochondrial	Not predicted	0.689056		316.759	20.1454	200.138	25.9241	0.631831	0.009	0.0387057	350.762	314.069	297.416	308.116	313.434	233.814	193.171	177.2	220.303	176.204
P60981	DEST_HUMAN	Destrin	Not predicted	0.785437		426.235	61.6804	268.286	151.832	0.629432	0.028	0.0820086	333.019	481.913	479.247	402.707	434.289	0	313.189	347.932	312.365	367.945
P13693	TCTP_HUMAN	Translationally-controlled tumor protein	Not predicted	1.38471		453.469	77.5761	285.187	43.2823	0.628901	0.009	0.0387057	571.888	451.236	468.739	363.547	411.935	344.738	271.116	239.584	256.357	314.14
P06756	ITAV_HUMAN	Integrin alpha-V	Predicted	0.610377		173.863	32.7073	108.858	16.9142	0.626116	0.009	0.0387057	214.694	147.904	155.058	147.752	203.908	110.924	116.917	82.287	106.268	127.895
P55084	ECHB_HUMAN	Trifunctional enzyme subunit beta, mitochondrial	Not predicted	0.667441		770.731	60.0686	479.981	39.855	0.622761	0.009	0.0387057	811.976	750.843	690.316	754.84	845.679	440.844	505.162	434.51	523.007	496.383
O95861	BPNT1_HUMAN	3'(2'),5'-bisphosphate nucleotidase 1	Not predicted	0.488555		127.877	14.3856	79.4147	45.2743	0.621026	0.016	0.056625	145.827	124.678	130.571	132.113	106.194	110.046	105.782	0	92.5665	88.6785
Q16851	UGPA_HUMAN	UTP--glucose-1-phosphate uridylyltransferase	Not predicted	0.73894		195.755	56.7241	121.526	28.0799	0.620806	0.047	0.118283	153.812	205.532	123.444	260.82	235.167	116.687	124.529	164.325	116.055	86.0324
Q9P0L0	VAPA_HUMAN	Vesicle-associated membrane protein-associated protein A	Not predicted	1.12293		386.08	30.877	238.003	109.95	0.616462	0.009	0.0387057	433.157	401.862	361.925	363.925	369.53	353.52	113.746	226.46	346.209	150.082
P00387	NB5R3_HUMAN	NADH-cytochrome b5 reductase 3	Not predicted	0.556424		1167.82	167.043	719.096	133.291	0.615758	0.016	0.056625	1254.23	1336.62	1198.8	894.835	1154.63	746.448	937.313	666.755	597.073	647.889
Q9H4M9	EHD1_HUMAN	EH domain-containing protein 1	Not predicted	0.59108		402.549	41.9367	247.415	23.438	0.614621	0.009	0.0387057	334.571	423.993	446.444	407.311	400.425	228.819	261.954	279.266	222.576	244.46
Q9UHG3	PCYOX_HUMAN	Prenylcysteine oxidase 1	Predicted	0.297564		272.113	35.3522	166.55	17.9146	0.612061	0.009	0.0387057	285.667	291.28	299.198	273.243	211.177	163.286	191.621	152.881	177.051	147.911
Q96I99	SUCB2_HUMAN	Succinyl-CoA ligase [GDP-forming] subunit beta, mitochondrial	Not predicted	0.659349		256.602	32.6777	156.76	15.1959	0.610904	0.009	0.0387057	310.618	249.648	259.451	236.731	226.564	175.525	149.336	163.765	159.813	135.359
Q14247	SRC8_HUMAN	Src substrate cortactin	Not predicted	0.980321		418.665	61.4685	255.097	32.3929	0.60931	0.009	0.0387057	317.494	446.489	466.455	458.769	404.121	231.893	255.612	250.344	228.449	309.188
P34896	GLYC_HUMAN	Serine hydroxymethyltransferase, cytosolic	Not predicted	0.758838		420.367	42.3261	255.502	144.099	0.607808	0.009	0.0387057	489.381	418.296	405.418	374.078	414.661	335.298	0	331.263	287.108	323.843
P07099	HYEP_HUMAN	Epoxide hydrolase 1	Predicted	1.05962		339.445	41.2284	204.415	37.1276	0.602203	0.009	0.0387057	368.949	335.031	345.25	272.045	375.952	262.19	195.567	178.942	168.463	216.913
Q99798	ACON_HUMAN	Aconitate hydratase, mitochondrial	Not predicted	0.334032		461.585	65.1455	277.175	27.5026	0.600484	0.009	0.0387057	555.586	414.205	470.109	387.636	480.389	276.131	303.041	294.131	280.73	231.84
Q16881	TRXR1_HUMAN	Thioredoxin reductase 1, cytoplasmic	Not predicted	0.925722		311.849	19.7517	185.375	28.473	0.594437	0.009	0.0387057	308.511	307.787	339.721	318.143	285.083	197.37	199.232	194.678	200.982	134.612
P50502	F10A1_HUMAN	Hsc70-interacting protein	Not predicted	0.57438		620.809	37.9483	365.699	36.1633	0.589068	0.009	0.0387057	672.137	572.335	634.122	628.024	597.427	383.598	380.845	335.617	407.646	320.79
P10620	MGST1_HUMAN	Microsomal glutathione S-transferase 1	Not predicted	0.995393		184.159	39.4133	107.947	98.5567	0.586164	0.047	0.118283	116.329	190.998	203.44	217.75	192.277	182.55	0	179.377	177.809	0
Q9NYU2	UGGG1_HUMAN	UDP-glucose:glycoprotein glucosyltransferase 1	Not predicted	0.393669		211.548	36.0899	123.882	20.4049	0.5856	0.009	0.0387057	215.913	167.187	239.989	183.066	251.583	123.109	93.238	148.465	134.304	120.296
P53007	TXTP_HUMAN	Tricarboxylate transport protein, mitochondrial	Not predicted	0.372392		380.952	61.9692	221.626	42.1665	0.581769	0.009	0.0387057	443.693	388.715	277.177	402.14	393.035	253.737	241.023	147.781	233.816	231.772
P15374	UCHL3_HUMAN	Ubiquitin carboxyl-terminal hydrolase isozyme L3	Not predicted	1.07727		175.44	22.7584	99.9096	57.1962	0.569479	0.009	0.0387057	183.643	175.951	198.277	137.473	181.857	136.611	0	135.093	121.865	105.98
Q14847	LASP1_HUMAN	LIM and SH3 domain protein 1	Not predicted	0.589772		293.504	88.7616	166.395	62.2736	0.566925	0.047	0.118283	226.559	214.735	422.916	257.226	346.086	163.56	106.205	271.118	140.807	150.285
Q6DD88	ATLA3_HUMAN	Atlastin-3	Not predicted	0.822894		180.099	25.7761	101.255	65.7086	0.562217	0.047	0.118283	223.232	183.694	160.724	162.256	170.59	93.7451	100.004	177.573	0	134.951
P34949	MPI_HUMAN	Mannose-6-phosphate isomerase	Not predicted	0.77346		222.73	55.7618	124.225	32.3775	0.55774	0.009	0.0387057	163.682	257.171	286.132	164.652	242.012	151.156	126.713	138.638	68.4462	136.173
P04040	CATA_HUMAN	Catalase	Not predicted	0.55868		635.365	30.5901	354.021	78.7958	0.557192	0.009	0.0387057	666.038	589.426	659.25	637.547	624.567	448.528	307.481	401.546	247.454	365.095
Q01813	PFKAP_HUMAN	6-phosphofructokinase type C	Not predicted	0.441474		255.738	17.3818	139.243	18.9275	0.544477	0.009	0.0387057	283.67	245.412	261.644	246.253	241.709	157.632	147.574	152.943	115.803	122.264
Q9Y490	TLN1_HUMAN	Talin-1	Not predicted	0.223367		746.77	53.9252	405.672	48.6999	0.543236	0.009	0.0387057	817.41	681.529	759.302	705.652	769.956	470.482	373.586	445.395	374.686	364.213
P31937	3HIDH_HUMAN	3-hydroxyisobutyrate dehydrogenase, mitochondrial	Not predicted	0.923401		229.241	37.224	124.164	23.6212	0.541629	0.009	0.0387057	243.526	229.416	268.999	168.31	235.954	158.84	134.325	122.28	102.922	102.452
P15559	NQO1_HUMAN	NAD(P)H dehydrogenase [quinone] 1	Not predicted	0.658409		1468.28	102.372	785.852	40.6242	0.53522	0.009	0.0387057	1625.73	1478.31	1415.81	1348.87	1472.67	825.484	810.459	808.565	734.344	750.409
Q9UJU6	DBNL_HUMAN	Drebrin-like protein	Not predicted	0.564787		132.402	23.2471	70.7809	42.5464	0.534592	0.016	0.056625	150.374	99.9907	157.571	134.005	120.067	85.0183	64.442	99.8888	0	104.555
P06396	GELS_HUMAN	Gelsolin	Predicted	0.525219		1107.98	45.2404	590.663	88.808	0.533099	0.009	0.0387057	1166.62	1099.24	1098.75	1044.29	1131	710.223	519.187	554.924	657.942	511.038
P04792	HSPB1_HUMAN	Heat shock protein beta-1	Not predicted	0.703795		475.199	64.624	252.716	34.4359	0.531811	0.009	0.0387057	571.111	436.555	512.141	417.842	438.348	306.263	235.103	257.621	213.484	251.109
Q02790	FKBP4_HUMAN	Peptidyl-prolyl cis-trans isomerase FKBP4	Not predicted	0.466161		286.216	32.4491	150.477	49.9985	0.525747	0.009	0.0387057	326.143	273.824	302.35	239.379	289.385	213.177	89.0095	186.716	143.459	120.025
Q7Z2K6	ERMP1_HUMAN	Endoplasmic reticulum metallopeptidase 1	Not predicted	0.274187		302.622	27.958	158.759	20.8961	0.52461	0.009	0.0387057	258.719	318.816	326.747	291.216	317.614	156.37	174.848	134.782	184.565	143.229
Q9UBG0	MRC2_HUMAN	C-type mannose receptor 2	Predicted	0.510171		163.402	52.1156	85.6948	49.9434	0.524441	0.028	0.0820086	182.977	129.937	235.466	99.1319	169.499	127.555	0	92.363	95.7236	112.833
P11413	G6PD_HUMAN	Glucose-6-phosphate 1-dehydrogenase	Not predicted	0.390738		1229.45	67.0682	641.87	43.9806	0.522081	0.009	0.0387057	1325.2	1229.98	1179.16	1155.28	1257.61	644.36	701.857	664.267	595.621	603.245
O00159	MYO1C_HUMAN	Unconventional myosin-Ic	Not predicted	0.472299		1489.5	518.753	765.058	532.57	0.513634	0.028	0.0820086	1712.23	1633.89	1782.67	1751.83	566.896	381.567	330.456	439.424	1475.63	1198.21
O60701	UGDH_HUMAN	UDP-glucose 6-dehydrogenase	Not predicted	0.617476		332.594	47.3996	168.517	20.3811	0.506674	0.009	0.0387057	402.661	299.826	328.528	350.871	281.085	150.936	202.826	159.909	158.613	170.301
O75874	IDHC_HUMAN	Isocitrate dehydrogenase [NADP] cytoplasmic	Not predicted	0.423223		389.496	43.5948	194.703	29.8494	0.499885	0.009	0.0387057	443.693	390.906	333.051	417.085	362.745	233.046	171.465	220.427	179.703	168.876
Q9BPW8	NIPS1_HUMAN	Protein NipSnap homolog 1	Not predicted	0.389996		420.391	93.9051	208.261	30.9568	0.495398	0.009	0.0387057	547.602	323.783	453.343	330.944	446.283	223.825	220.727	238.402	158.74	199.612
P18206	VINC_HUMAN	Vinculin	Not predicted	0.434263		1112.1	547.918	550.568	31.9081	0.495068	0.009	0.0387057	1293.04	728.201	838.796	705.022	1995.46	562.58	563.727	587.889	505.012	533.632
P17858	PFKAL_HUMAN	6-phosphofructokinase, liver type	Not predicted	0.487414		241.569	39.0312	118.365	26.779	0.489983	0.009	0.0387057	201.719	236.136	297.005	210.498	262.488	146.984	121.287	78.3686	136.829	108.355
Q9C0C2	TB182_HUMAN	182 kDa tankyrase-1-binding protein	Not predicted	0.783945		112.49	32.6434	54.5691	41.3263	0.4851	0.028	0.0820086	154.699	115.986	131.484	82.8621	77.4196	71.187	26.125	0	104.564	70.97
Q9NZ08	ERAP1_HUMAN	Endoplasmic reticulum aminopeptidase 1	Predicted	0.528833		666.671	32.3961	320.068	39.5423	0.480099	0.009	0.0387057	647.296	667.213	721.383	658.357	639.105	323.662	345.537	331.449	348.04	251.652
Q969X5	ERGI1_HUMAN	Endoplasmic reticulum-Golgi intermediate compartment protein 1	Not predicted	0.430114		362.333	33.8028	163.07	94.0531	0.450055	0.009	0.0387057	362.184	317.063	411.129	368.844	352.447	210.652	230.382	0	207.612	166.705
Q14764	MVP_HUMAN	Major vault protein	Not predicted	0.49035		716.715	169.345	322.163	27.1021	0.4495	0.009	0.0387057	647.629	620.249	674.783	623.799	1017.12	357.252	302.971	326.847	288.371	335.377
Q9UBQ7	GRHPR_HUMAN	Glyoxylate reductase/hydroxypyruvate reductase	Not predicted	0.536826		331.537	87.3404	147.733	27.1311	0.445601	0.009	0.0387057	484.391	318.232	294.31	267.126	293.625	153.681	188.308	151.202	121.991	123.485
Q9UBB4	ATX10_HUMAN	Ataxin-10	Not predicted	0.533268		57.8065	9.35539	25.1587	23.4953	0.435223	0.016	0.056625	48.1619	53.4136	71.59	53.0469	62.8201	0	37.5207	50.0128	0	38.26
P01112	RASH_HUMAN	GTPase HRas	Not predicted	0.777492		175.864	25.6111	75.7724	70.2455	0.430859	0.016	0.056625	139.285	173.614	182.881	172.724	210.814	108.564	127.136	0	0	143.161
P33176	KINH_HUMAN	Kinesin-1 heavy chain	Not predicted	0.489432		243.057	13.849	104.302	6.81693	0.429123	0.009	0.0387057	235.764	224.303	260.548	250.478	244.193	104.887	115.437	98.0229	103.49	99.6701
P15586	GNS_HUMAN	N-acetylglucosamine-6-sulfatase	Not predicted	0.41208		151.884	17.2894	63.8567	59.6398	0.420432	0.009	0.0387057	177.765	131.471	147.657	144.536	157.989	104.009	0	89.9373	125.337	0
P07686	HEXB_HUMAN	Beta-hexosaminidase subunit beta	Not predicted	0.818912		198.528	34.0132	83.2486	76.7503	0.419328	0.016	0.056625	147.269	220.944	219.567	225.065	179.798	142.868	0	151.45	0	121.925
Q13724	MOGS_HUMAN	Mannosyl-oligosaccharide glucosidase	Not predicted	0.634799		324.409	64.9601	122.415	18.0799	0.377349	0.009	0.0387057	228.999	389.883	288.279	358.376	356.506	145.612	100.285	108.472	129.947	127.76
Q01469	FABP5_HUMAN	Fatty acid-binding protein, epidermal	Not predicted	0.805429		1126.03	193.859	420.694	103.156	0.373608	0.009	0.0387057	1000.94	1120.42	1422.21	914.384	1172.2	536.839	365.2	514.683	394.386	292.361
P25325	THTM_HUMAN	3-mercaptopyruvate sulfurtransferase	Not predicted	0.646389		181.496	19.1082	66.3878	39.7799	0.365781	0.009	0.0387057	188.966	182.963	197.729	148.635	189.187	0	67.7191	101.755	70.5299	91.9353
O75976	CBPD_HUMAN	Carboxypeptidase D	Predicted	0.56515		70.5114	7.98294	25.6847	23.7451	0.364263	0.009	0.0387057	64.7962	71.3739	72.9606	61.4025	82.0236	45.4565	0	46.2686	36.6983	0
Q9NUQ9	FA49B_HUMAN	Protein FAM49B	Not predicted	0.834549		201.083	19.6616	71.8723	42.1739	0.357427	0.009	0.0387057	218.353	193.408	209.608	170.202	213.843	109.168	93.6608	0	79.1172	77.4156
P68036	UB2L3_HUMAN	Ubiquitin-conjugating enzyme E2 L3	Not predicted	0.51247		308.832	92.3402	109.078	101.003	0.353196	0.016	0.056625	334.793	250.598	323.96	195.615	439.196	0	0	207.801	176.925	160.666
O94760	DDAH1_HUMAN	N(G),N(G)-dimethylarginine dimethylaminohydrolase 1	Not predicted	0.571152		132.151	19.7992	45.9002	42.298	0.347331	0.009	0.0387057	161.464	106.929	137.469	127.194	127.7	0	77.3812	67.9194	0	84.2005
Q96CX2	KCD12_HUMAN	BTB/POZ domain-containing protein KCTD12	Not predicted	0.191066		836.865	87.2014	290.312	28.1434	0.346904	0.009	0.0387057	939.284	780.789	914.178	735.291	814.784	294.957	302.548	327.531	254.653	271.871
Q96AY3	FKB10_HUMAN	Peptidyl-prolyl cis-trans isomerase FKBP10	Predicted	0.721964		202.732	31.9373	69.4987	64.4979	0.342811	0.009	0.0387057	229.664	172.957	237.522	167.427	206.089	130.574	0	118.797	98.123	0
Q9ULZ3	ASC_HUMAN	Apoptosis-associated speck-like protein containing a CARD	Not predicted	0.934801		93.9419	13.0699	30.857	28.3981	0.328469	0.009	0.0387057	76.296	91.5912	107.408	88.1593	106.255	52.0867	46.034	56.1641	0	0
P21399	ACOC_HUMAN	Cytoplasmic aconitate hydratase	Not predicted	0.417888		425.719	73.0869	115.564	73.3783	0.271456	0.009	0.0387057	478.181	361.617	525.39	363.042	400.365	173.714	0	181.367	96.6076	126.131
P49407	ARRB1_HUMAN	Beta-arrestin-1	Not predicted	0.256721		281.431	43.1253	76.3569	46.0531	0.271317	0.009	0.0387057	246.52	271.487	355.894	274.946	258.308	0	69.1215	117.677	97.5547	97.431
Q6NVY1	HIBCH_HUMAN	3-hydroxyisobutyryl-CoA hydrolase, mitochondrial	Not predicted	0.800382		97.9173	16.1721	26.228	36.052	0.267858	0.008	0.0387057	74.6991	99.6985	93.6107	119.564	102.015	0	0	61.1151	70.0247	0
P51648	AL3A2_HUMAN	Fatty aldehyde dehydrogenase	Not predicted	0.292251		1484.11	70.3234	361.134	40.1242	0.243333	0.009	0.0387057	1397.28	1508.99	1454.64	1472.47	1587.16	396.935	402.199	354.96	347.409	304.167
P08133	ANXA6_HUMAN	Annexin A6	Not predicted	0.0869235		1505.02	73.7847	360.23	13.3334	0.239352	0.009	0.0387057	1538.12	1505.34	1607.24	1414.46	1459.95	364.827	350.893	381.332	355.491	348.608
Q9HC35	EMAL4_HUMAN	Echinoderm microtubule-associated protein-like 4	Not predicted	0.594328		172.822	22.9713	31.5837	70.6234	0.182753	0.024	0.080335	165.123	152.798	207.917	183.129	155.142	0	0	0	157.919	0
Q13232	NDK3_HUMAN	Nucleoside diphosphate kinase 3	Predicted	1.56732		100.914	33.8043	17.923	24.5465	0.177608	0.008	0.0387057	78.3587	124.605	90.0472	146.617	64.9404	45.4675	0	44.1476	0	0
O14936	CSKP_HUMAN	Peripheral plasma membrane protein CASK	Not predicted	0.479279		87.4739	13.7246	14.5667	32.5722	0.166526	0.013	0.0553824	72.2373	88.6696	74.7881	101.78	99.8943	72.8336	0	0	0	0
P42704	LPPRC_HUMAN	Leucine-rich PPR motif-containing protein, mitochondrial	Not predicted	0.636028		1611.93	2540.96	260.123	55.4788	0.161374	0.028	0.0820086	281.453	266.885	920.574	6132.68	458.036	347.812	253.215	193.993	245.939	259.658
P14324	FPPS_HUMAN	Farnesyl pyrophosphate synthase	Not predicted	0.295158		123.292	77.8492	15.5493	34.7693	0.126118	0.034	0.0968679	104.441	0	138.611	172.409	201	0	0	77.7466	0	0
P00390	GSHR_HUMAN	Glutathione reductase, mitochondrial	Not predicted	0.831903		137.894	18.9879	17.2126	38.4885	0.124825	0.007	0.0387057	131.744	118.177	169.45	136.401	133.697	0	0	0	86.0629	0
O14745	NHRF1_HUMAN	Na(+)/H(+) exchange regulatory cofactor NHE-RF1	Not predicted	0.465861		166.147	36.5626	20.4328	45.6892	0.122981	0.007	0.0387057	104.375	165.945	186.262	175.877	198.274	0	0	0	102.164	0
P52943	CRIP2_HUMAN	Cysteine-rich protein 2	Not predicted	0.720491		275.835	73.7891	32.972	45.589	0.119535	0.008	0.0387057	335.902	307.568	306.736	280.369	148.6	73.4922	0	91.3678	0	0
P30838	AL3A1_HUMAN	Aldehyde dehydrogenase, dimeric NADP-preferring	Not predicted	0.0753455		4014.96	565.575	241.039	73.8977	0.0600351	0.009	0.0387057	3421.12	4050.02	4783.33	3514.39	4305.94	248.633	344.621	233.426	242.34	136.173
P52788	SPSY_HUMAN	Spermine synthase	Not predicted	0.96456		121.202	84.0164	6.6368	14.8403	0.054758	0.034	0.0968679	74.1225	211.96	0	166.544	153.385	33.184	0	0	0	0
Q04828	AK1C1_HUMAN	Aldo-keto reductase family 1 member C1	Not predicted	0.585268		2177.61	426.168	92.8746	85.0852	0.0426499	0.009	0.0387057	2308.84	2054.59	2760.35	1582.2	2182.05	166.469	149.688	148.216	0	0
P42330	AK1C3_HUMAN	Aldo-keto reductase family 1 member C3	Not predicted	0.25665		1625.69	185.817	25.0498	56.0131	0.0154088	0.007	0.0387057	1743.28	1511.91	1872.67	1403.11	1597.46	0	0	0	0	125.249
O75569	PRKRA_HUMAN	Interferon-inducible double-stranded RNA-dependent protein kinase activator A	Not predicted	1.08136		0	0	59.6602	63.0946	Only T24M	0.054	0.128297	0	0	0	0	0	147.698	92.1104	0	0	58.4926
P13928	ANXA8_HUMAN	Annexin A8	Not predicted	1.03895		0	0	72.8878	71.0197	Only T24M	0.054	0.128297	0	0	0	0	0	0	137.567	0	81.2009	145.672
P17612	KAPCA_HUMAN	cAMP-dependent protein kinase catalytic subunit alpha	Not predicted	0.778859		0	0	86.2439	80.4453	Only T24M	0.054	0.128297	0	0	0	0	0	0	148.983	0	164.044	118.193
P25685	DNJB1_HUMAN	DnaJ homolog subfamily B member 1	Not predicted	0.947736		0	0	73.5453	67.1965	Only T24M	0.054	0.128297	0	0	0	0	0	0	125.586	124.084	0	118.057
P45877	PPIC_HUMAN	Peptidyl-prolyl cis-trans isomerase C	Predicted	1.16788		0	0	59.5326	54.3708	Only T24M	0.054	0.128297	0	0	0	0	0	99.8923	0	0	101.154	96.6169
Q13501	SQSTM_HUMAN	Sequestosome-1	Not predicted	1.11293		0	0	73.2907	74.6312	Only T24M	0.054	0.128297	0	0	0	0	0	106.588	0	0	174.715	85.1504
Q9UI12	VATH_HUMAN	V-type proton ATPase subunit H	Not predicted	1.05408		0	0	39.5901	38.2982	Only T24M	0.054	0.128297	0	0	0	0	0	86.6648	54.9914	0	0	56.2942
Q9Y3Y2	CHTOP_HUMAN	Chromatin target of PRMT1 protein	Not predicted	1.28177		0	0	76.7819	70.1607	Only T24M	0.054	0.128297	0	0	0	0	0	0	129.955	0	122.938	131.016
O14787	TNPO2_HUMAN	Transportin-2	Not predicted	0.985836		0	0	97.2605	89.4264	Only T24M	0.054	0.128297	0	0	0	0	0	147.259	177.455	161.589	0	0
O94776	MTA2_HUMAN	Metastasis-associated protein MTA2	Not predicted	0.742279		0	0	52.6206	49.1747	Only T24M	0.054	0.128297	0	0	0	0	0	79.4199	0	78.804	104.879	0
P19784	CSK22_HUMAN	Casein kinase II subunit alpha'	Not predicted	1.21487		0	0	103.735	94.8377	Only T24M	0.054	0.128297	0	0	0	0	0	179.916	173.438	165.32	0	0
P62714	PP2AB_HUMAN	Serine/threonine-protein phosphatase 2A catalytic subunit beta isoform	Not predicted	1.21883		0	0	192.868	176.504	Only T24M	0.054	0.128297	0	0	0	0	0	322.345	303.393	338.602	0	0
Q4G0N4	NAKD2_HUMAN	NAD kinase 2, mitochondrial	Not predicted	0.72769		0	0	72.9016	68.6761	Only T24M	0.054	0.128297	0	0	0	0	0	102.307	113.817	0	148.384	0
Q8WXH0	SYNE2_HUMAN	Nesprin-2	Not predicted	0.516421		0	0	45.8451	42.6334	Only T24M	0.054	0.128297	0	0	0	0	0	0	87.7409	64.7474	0	76.7371
Q9H307	PININ_HUMAN	Pinin	Not predicted	2.07567		0	0	95.0275	88.5951	Only T24M	0.054	0.128297	0	0	0	0	0	0	164.135	0	180.46	130.541
P52926	HMGA2_HUMAN	High mobility group protein HMGI-C	Not predicted	3.8337		0	0	54.2573	50.9563	Only T24M	0.054	0.128297	0	0	0	0	0	109.827	0	78.6174	82.8426	0
Q9UIJ7	KAD3_HUMAN	GTP:AMP phosphotransferase AK3, mitochondrial	Not predicted	0.773844		79.6169	73.944	0	0	Only T24	0.054	0.128297	111.228	0	148.434	0	138.422	0	0	0	0	0
P36915	GNL1_HUMAN	Guanine nucleotide-binding protein-like 1	Not predicted	0.722099		43.4858	41.1366	0	0	Only T24	0.054	0.128297	90.0582	62.7334	0	0	64.6375	0	0	0	0	0
O14964	HGS_HUMAN	Hepatocyte growth factor-regulated tyrosine kinase substrate	Not predicted	1.19071		49.4483	46.1294	0	0	Only T24	0.054	0.128297	68.8771	95.7544	0	82.6099	0	0	0	0	0	0
O95881	TXD12_HUMAN	Thioredoxin domain-containing protein 12	Predicted	0.972732		95.7638	91.1074	0	0	Only T24	0.054	0.128297	0	186.031	118.236	174.553	0	0	0	0	0	0
P16144	ITB4_HUMAN	Integrin beta-4	Predicted	0.91669		38.925	41.5544	0	0	Only T24	0.054	0.128297	0	76.399	30.3264	0	87.8997	0	0	0	0	0
P17480	UBF1_HUMAN	Nucleolar transcription factor 1	Not predicted	0.740681		35.7472	35.3618	0	0	Only T24	0.054	0.128297	0	48.33	81.8237	48.5822	0	0	0	0	0	0
P80303	NUCB2_HUMAN	Nucleobindin-2	Predicted	1.13292		76.7377	70.7483	0	0	Only T24	0.054	0.128297	0	124.97	143.134	0	115.584	0	0	0	0	0
Q27J81	INF2_HUMAN	Inverted formin-2	Not predicted	0.868291		60.211	57.6871	0	0	Only T24	0.054	0.128297	0	74.2078	103.388	0	123.459	0	0	0	0	0
O43719	HTSF1_HUMAN	HIV Tat-specific factor 1	Not predicted	1.07152		65.1903	61.4003	0	0	Only T24	0.054	0.128297	0	0	87.6258	107.96	130.365	0	0	0	0	0
P17050	NAGAB_HUMAN	Alpha-N-acetylgalactosaminidase	Predicted	0.424815		65.5442	60.8037	0	0	Only T24	0.054	0.128297	91.8879	0	120.794	0	115.039	0	0	0	0	0
P05165	PCCA_HUMAN	Propionyl-CoA carboxylase alpha chain, mitochondrial	Not predicted	0.405484		120.773	119.212	0	0	Only T24	0.054	0.128297	0	239.861	236.745	127.257	0	0	0	0	0	0
P30038	AL4A1_HUMAN	Delta-1-pyrroline-5-carboxylate dehydrogenase, mitochondrial	Not predicted	0.606649		35.4914	37.642	0	0	Only T24	0.054	0.128297	0	68.0068	28.732	80.7181	0	0	0	0	0	0
Q12805	FBLN3_HUMAN	EGF-containing fibulin-like extracellular matrix protein 1	Predicted	0.147864		86.9781	81.1683	0	0	Only T24	0.054	0.128297	0	117.447	158.485	0	158.959	0	0	0	0	0
Q86VL8	S47A2_HUMAN	Multidrug and toxin extrusion protein 2	Not predicted	0.0428562		87.2153	81.4768	0	0	Only T24	0.054	0.128297	0	162.22	117.276	156.58	0	0	0	0	0	0
O15355	PPM1G_HUMAN	Protein phosphatase 1G	Not predicted	0.590039		141.479	11.1395	1177.62	1859.99	8.32367	0.602	0.689813	154.145	130.667	139.297	131.293	151.992	83.5363	1229.78	104.491	84.5474	4385.75
P03928	ATP8_HUMAN	ATP synthase protein 8	Not predicted	0.746505		11.151	17.6011	81.6306	78.3222	7.32044	0.22	0.343655	0	40.2592	0	0	15.496	0	158.357	0	96.797	152.999
Q9H074	PAIP1_HUMAN	Polyadenylate-binding protein-interacting protein 1	Not predicted	1.16156		11.6682	26.0909	78.7168	72.2688	6.74625	0.126	0.2265	0	0	58.3411	0	0	0	120.512	0	142.259	130.813
Q7Z2W4	ZCCHV_HUMAN	Zinc finger CCCH-type antiviral protein 1	Not predicted	1.21935		7.18093	16.0571	38.5301	36.8005	5.36562	0.126	0.2265	0	0	35.9047	0	0	61.7466	0	80.6077	0	50.2964
P05106	ITB3_HUMAN	Integrin beta-3	Predicted	0.484769		4.23809	9.47665	22.2785	22.23	5.25674	0.126	0.2265	0	0	0	0	21.1904	22.5307	45.5478	43.3142	0	0
P12955	PEPD_HUMAN	Xaa-Pro dipeptidase	Not predicted	0.568768		21.4999	48.0751	107.798	77.8737	5.01391	0.095	0.190984	0	0	107.499	0	0	198.467	0	166.875	91.6194	82.0293
Q8N684	CPSF7_HUMAN	Cleavage and polyadenylation specificity factor subunit 7	Not predicted	0.874142		95.3134	12.785	471.737	499.627	4.94933	0.076	0.155314	101.713	83.7029	80.4075	110.546	100.197	116.687	1052.89	98.3339	106.963	983.809
Q9Y3C6	PPIL1_HUMAN	Peptidyl-prolyl cis-trans isomerase-like 1	Not predicted	0.906965		27.7841	62.1272	132.707	78.9957	4.77636	0.058	0.136607	0	138.921	0	0	0	200.718	147.433	0	132.599	182.785
Q6PKG0	LARP1_HUMAN	La-related protein 1	Not predicted	0.785772		19.0459	42.588	89.8175	51.5246	4.71583	0.058	0.136607	0	0	0	0	95.2297	122.286	0	92.7984	119.339	114.665
Q9BXJ9	NAA15_HUMAN	N-alpha-acetyltransferase 15, NatA auxiliary subunit	Not predicted	0.82575		9.24238	20.6666	42.7878	44.5879	4.62952	0.126	0.2265	0	46.2119	0	0	0	53.0637	0	106.42	0	54.4555
Q9UJ70	NAGK_HUMAN	N-acetyl-D-glucosamine kinase	Not predicted	0.740551		22.4319	50.1591	96.9384	57.7011	4.32146	0.095	0.190984	0	0	112.159	0	0	109.717	0	145.79	133.925	95.2599
P16403	H12_HUMAN	Histone H1.2	Not predicted	2.67836		17.0953	38.2263	69.8967	64.1592	4.08864	0.126	0.2265	0	0	0	0	85.4766	126.457	0	107.539	115.487	0
Q6PJT7	ZC3HE_HUMAN	Zinc finger CCCH domain-containing protein 14	Not predicted	1.2375		5.04117	11.2724	19.8439	18.5887	3.93638	0.126	0.2265	0	25.2058	0	0	0	0	30.2195	29.1456	0	39.8545
Q9P2R3	ANFY1_HUMAN	Ankyrin repeat and FYVE domain-containing protein 1	Not predicted	0.711367		11.6673	26.0888	45.8108	45.1921	3.92643	0.126	0.2265	0	58.3364	0	0	0	58.5084	0	66.6133	103.932	0
Q13573	SNW1_HUMAN	SNW domain-containing protein 1	Not predicted	1.11696		17.374	38.8494	67.8579	38.1718	3.90572	0.147	0.259783	0	0	0	0	86.8699	86.6099	85.6972	89.1909	77.7912	0
P30049	ATPD_HUMAN	ATP synthase subunit delta, mitochondrial	Not predicted	0.7745		51.1163	114.3	195.713	180.189	3.82878	0.126	0.2265	0	0	0	0	255.582	346.001	287.959	0	0	344.605
Q8NDH3	PEPL1_HUMAN	Probable aminopeptidase NPEPL1	Not predicted	1.90626		25.3757	56.7419	92.5492	55.7928	3.64715	0.147	0.259783	0	0	0	126.879	0	0	121.498	108.161	145.29	87.7965
P12235	ADT1_HUMAN	ADP/ATP translocase 1	Not predicted	0.828912		479.137	1071.38	1739.94	1594.56	3.63141	0.126	0.2265	0	0	0	2395.69	0	0	2670.28	0	3016.94	3012.49
P61326	MGN_HUMAN	Protein mago nashi homolog	Not predicted	1.43178		69.3904	108.571	251.341	231.181	3.62213	0.22	0.343655	99.1849	0	0	0	247.767	372.84	445.188	438.677	0	0
O95299	NDUAA_HUMAN	NADH dehydrogenase [ubiquinone] 1 alpha subcomplex subunit 10, mitochondrial	Predicted	0.800119		19.1186	42.7506	67.0831	63.2445	3.50878	0.196	0.311173	0	0	0	0	95.5932	104.338	136.932	0	94.1451	0
Q9Y5S2	MRCKB_HUMAN	Serine/threonine-protein kinase MRCK beta	Not predicted	0.582167		13.2786	29.6919	44.4771	41.1449	3.34953	0.196	0.311173	66.3931	0	0	0	0	0	72.0956	84.4017	0	65.8881
Q12768	STRUM_HUMAN	WASH complex subunit strumpellin	Not predicted	0.62567		9.35573	20.92	30.5908	19.6591	3.26974	0.147	0.259783	0	0	0	46.7786	0	23.1948	36.2804	47.6058	45.8728	0
P84243	H33_HUMAN	Histone H3.3	Not predicted	1.43436		321.359	718.58	1006.29	1008.91	3.13135	0.196	0.311173	0	0	0	1606.79	0	1026.92	0	1826.11	2178.41	0
Q8IWS0	PHF6_HUMAN	PHD finger protein 6	Not predicted	0.723062		33.6876	56.7957	104.641	58.5465	3.10621	0.085	0.172927	131.078	37.3596	0	0	0	126.677	131.435	132.853	0	132.238
Q8NBU5	ATAD1_HUMAN	ATPase family AAA domain-containing protein 1	Not predicted	1.04234		17.5709	39.2896	54.4731	50.4111	3.10019	0.196	0.311173	0	0	87.8543	0	0	97.9713	97.1141	0	0	77.2799
P45973	CBX5_HUMAN	Chromobox protein homolog 5	Not predicted	0.560452		20.2115	45.1943	58.9992	59.1661	2.91909	0.29	0.417932	0	0	101.058	0	0	136.172	90.6304	0	68.1936	0
Q10589	BST2_HUMAN	Bone marrow stromal antigen 2	Not predicted	1.25035		64.1927	88.0217	186.08	172.733	2.89877	0.22	0.343655	153.923	167.041	0	0	0	0	354.206	265.582	0	310.612
Q9BUL8	PDC10_HUMAN	Programmed cell death protein 10	Not predicted	1.41072		25.9762	58.0844	74.0604	68.6605	2.85109	0.29	0.417932	0	0	0	0	129.881	116.248	142.782	0	0	111.272
Q13630	FCL_HUMAN	GDP-L-fucose synthase	Not predicted	0.699535		41.2308	56.5007	112.326	72.9494	2.72433	0.131	0.233022	0	106.199	0	0	99.9549	166.14	0	114.567	186.206	94.7171
Q9UHQ9	NB5R1_HUMAN	NADH-cytochrome b5 reductase 1	Not predicted	0.664804		19.0192	42.5282	51.6249	49.8468	2.71436	0.29	0.417932	0	0	0	95.096	0	0	80.5525	0	111.257	66.3155
Q99436	PSB7_HUMAN	Proteasome subunit beta type-7	Not predicted	1.17882		44.0468	60.3625	117.068	66.9293	2.6578	0.052	0.128297	113.557	0	106.677	0	0	164.548	135.734	155.058	0	129.999
Q99961	SH3G1_HUMAN	Endophilin-A2	Not predicted	0.733798		23.5876	32.8473	61.5868	35.498	2.61098	0.085	0.172927	0	50.5139	0	0	67.4241	85.128	62.4758	79.1149	0	81.2152
P17096	HMGA1_HUMAN	High mobility group protein HMG-I/HMG-Y	Not predicted	0.703679		143.363	320.569	371.707	443.397	2.59277	0.29	0.417932	0	0	716.814	0	0	0	668.029	193.807	0	996.701
Q9UBQ5	EIF3K_HUMAN	Eukaryotic translation initiation factor 3 subunit K	Not predicted	0.560022		67.6224	94.7111	172.13	15.3783	2.54545	0.072	0.155314	0	197.206	0	0	140.906	171.299	167.095	162.895	160.697	198.662
P17812	PYRG1_HUMAN	CTP synthase 1	Not predicted	0.615525		24.529	23.0373	61.8461	38.3667	2.52135	0.072	0.155314	0	0	36.9829	35.9574	49.7048	67.5645	55.7736	87.5116	0	98.3809
P63151	2ABA_HUMAN	Serine/threonine-protein phosphatase 2A 55 kDa regulatory subunit B alpha isoform	Not predicted	1.03884		21.2177	29.0625	52.9612	31.7562	2.49608	0.131	0.233022	0	54.0636	0	0	52.025	81.4507	69.8827	0	49.5793	63.8933
Q9Y3A5	SBDS_HUMAN	Ribosome maturation protein SBDS	Not predicted	1.679		47.8181	65.6489	117.803	73.7125	2.46356	0.131	0.233022	0	0	112.845	0	126.246	185.35	97.0436	166.378	0	140.244
P49750	YLPM1_HUMAN	YLP motif-containing protein 1	Not predicted	0.543383		14.6748	20.7462	35.9989	25.9916	2.45311	0.196	0.311173	0	43.9842	29.3898	0	0	25.253	64.879	32.7407	0	57.122
P51553	IDH3G_HUMAN	Isocitrate dehydrogenase [NAD] subunit gamma, mitochondrial	Not predicted	0.670477		41.8202	57.4219	102.365	57.4842	2.44775	0.052	0.128297	0	0	98.5448	0	110.556	124.371	137.003	127.442	0	123.01
Q9NX40	OCAD1_HUMAN	OCIA domain-containing protein 1	Not predicted	1.6648		71.7789	98.6599	175.348	41.4636	2.44289	0.072	0.155314	0	167.333	191.562	0	0	220.202	173.65	180.559	193.973	108.355
P60891	PRPS1_HUMAN	Ribose-phosphate pyrophosphokinase 1	Not predicted	0.659582		16.976	37.9595	41.3664	38.0126	2.43676	0.41	0.53576	0	0	0	84.8801	0	0	71.9546	73.0196	0	61.8579
Q9BUQ8	DDX23_HUMAN	Probable ATP-dependent RNA helicase DDX23	Not predicted	0.85919		17.1756	24.3817	41.4892	39.0512	2.41559	0.22	0.343655	0	33.8464	0	52.0316	0	67.4548	83.3715	0	0	56.6199
Q8IX12	CCAR1_HUMAN	Cell division cycle and apoptosis regulator protein 1	Not predicted	1.62739		30.2405	34.9099	72.8666	40.9972	2.40957	0.075	0.155314	46.6648	82.3152	0	22.2227	0	57.6302	60.6012	51.2195	145.732	49.1498
P62753	RS6_HUMAN	40S ribosomal protein S6	Not predicted	1.44255		31.0507	69.4315	74.0807	72.3323	2.3858	0.29	0.417932	155.254	0	0	0	0	0	0	160.656	121.612	88.1357
Q14914	PTGR1_HUMAN	Prostaglandin reductase 1	Not predicted	0.488822		29.7665	42.7966	65.9408	66.9037	2.21527	0.435	0.56625	0	0	55.9654	0	92.8672	0	80.2706	92.363	0	157.07
P61221	ABCE1_HUMAN	ATP-binding cassette sub-family E member 1	Not predicted	1.13001		39.0811	54.224	86.2622	80.3736	2.20726	0.22	0.343655	85.334	0	0	0	110.072	158.62	0	155.12	117.571	0
P23786	CPT2_HUMAN	Carnitine O-palmitoyltransferase 2, mitochondrial	Not predicted	0.726414		18.9372	26.9091	40.9767	25.9289	2.16383	0.196	0.311173	0	57.5111	37.1747	0	0	43.7331	35.1809	62.6327	0	63.337
P84085	ARF5_HUMAN	ADP-ribosylation factor 5	Not predicted	0.759392		584.706	803.394	1252.96	706.312	2.14288	0.131	0.233022	0	1555.74	0	1367.79	0	1706.95	1578.63	1516.37	0	1462.82
Q00169	PIPNA_HUMAN	Phosphatidylinositol transfer protein alpha isoform	Not predicted	0.865917		68.6818	96.8244	146.941	38.1599	2.13945	0.245	0.367179	204.269	139.14	0	0	0	150.607	164.417	97.5253	124.58	197.576
Q9Y5K6	CD2AP_HUMAN	CD2-associated protein	Not predicted	0.964932		36.6117	57.7912	77.3036	87.9515	2.11144	0.281	0.408864	132.187	0	0	50.8713	0	54.6444	40.3961	0	228.575	62.9027
Q2TAY7	SMU1_HUMAN	WD40 repeat-containing protein SMU1	Not predicted	0.781221		31.5006	43.7951	65.3527	44.4477	2.07465	0.131	0.233022	0	89.473	0	0	68.0299	100.386	0	38.3135	90.2934	97.7703
O60884	DNJA2_HUMAN	DnaJ homolog subfamily A member 2	Not predicted	1.20554		31.2343	43.5017	64.7226	20.8778	2.07216	0.245	0.367179	0	89.3269	0	66.8446	0	85.1829	78.5088	33.6425	54.0876	72.1912
Q9BRA2	TXD17_HUMAN	Thioredoxin domain-containing protein 17	Not predicted	1.41711		66.7645	95.0616	138.085	127.401	2.06825	0.22	0.343655	0	0	203.76	0	130.063	257.689	0	227.02	0	205.718
Q9BS40	LXN_HUMAN	Latexin	Not predicted	1.51155		41.832	57.2941	85.7619	78.5099	2.05015	0.22	0.343655	0	0	102.839	106.321	0	151.814	141.654	135.341	0	0
P51116	FXR2_HUMAN	Fragile X mental retardation syndrome-related protein 2	Not predicted	0.873209		37.278	52.9525	75.5926	71.0289	2.02781	0.316	0.450151	113.113	0	0	73.2769	0	123.603	0	150.891	0	103.47
O60888	CUTA_HUMAN	Protein CutA	Not predicted	0.777989		78.5885	114.041	159.057	92.2165	2.02393	0.281	0.408864	0	0	249.857	143.085	0	0	166.391	229.321	185.512	214.063
P18621	RL17_HUMAN	60S ribosomal protein L17	Not predicted	1.30136		123.94	116.758	248.75	15.4636	2.00702	0.075	0.155314	180.981	253.592	0	0	185.129	269.709	247.577	247.421	252.632	226.412
Q9UKY7	CDV3_HUMAN	Protein CDV3 homolog	Not predicted	1.06638		67.0013	96.6139	133.84	134.725	1.99757	0.316	0.450151	0	0	124.677	0	210.329	0	240.953	135.341	0	292.904
Q05639	EF1A2_HUMAN	Elongation factor 1-alpha 2	Not predicted	0.673888		3405.01	4789.91	6775.89	3909.18	1.98998	0.281	0.408864	0	0	0	10064.5	6960.49	7415.08	8168.01	0	10045.9	8250.43
Q9H7Z7	PGES2_HUMAN	Prostaglandin E synthase 2	Not predicted	1.23608		43.2268	68.493	85.1938	64.7048	1.97086	0.281	0.408864	156.806	0	0	59.3278	0	96.0503	0	99.0181	54.8327	176.068
Q9UH99	SUN2_HUMAN	SUN domain-containing protein 2	Not predicted	0.461129		54.6973	51.6826	106.675	11.0285	1.95029	0.075	0.155314	0	85.1637	112.296	0	76.0263	103.734	104.796	107.601	123.885	93.3601
O43324	MCA3_HUMAN	Eukaryotic translation elongation factor 1 epsilon-1	Not predicted	1.90986		55.9466	77.1098	107.543	65.0916	1.92225	0.389	0.513253	0	152.287	0	127.446	0	0	125.515	135.714	103.743	172.743
Q8IYB3	SRRM1_HUMAN	Serine/arginine repetitive matrix protein 1	Not predicted	1.35728		69.6196	70.3888	133.098	80.5103	1.91178	0.169	0.281783	131.966	67.5613	148.571	0	0	185.953	167.307	196.046	116.182	0
P42892	ECE1_HUMAN	Endothelin-converting enzyme 1	Not predicted	0.656439		39.414	53.9818	75.0234	69.122	1.90347	0.22	0.343655	0	0	100.144	0	96.9259	0	130.308	0	109.994	134.816
Q5SSJ5	HP1B3_HUMAN	Heterochromatin protein 1-binding protein 3	Not predicted	0.961665		76.7027	70.6442	143.907	21.5852	1.87616	0.075	0.155314	131.744	138.701	0	113.068	0	156.809	115.015	127.442	154.446	165.823
O00148	DX39A_HUMAN	ATP-dependent RNA helicase DDX39A	Not predicted	1.58165		520.254	713.7	962.598	882.58	1.85024	0.22	0.343655	0	0	1239.46	0	1361.81	1615.84	1714.65	0	0	1482.5
Q9H5V8	CDCP1_HUMAN	CUB domain-containing protein 1	Predicted	0.767019		22.3736	30.7445	41.1778	39.1338	1.84046	0.435	0.56625	0	59.5781	0	52.2902	0	76.5658	50.8897	0	0	78.4333
Q96A33	CCD47_HUMAN	Coiled-coil domain-containing protein 47	Predicted	1.07227		41.1455	56.5787	75.2514	51.8023	1.82891	0.281	0.408864	0	0	110.195	0	95.5326	131.397	82.7372	111.022	51.101	0
P09493	TPM1_HUMAN	Tropomyosin alpha-1 chain	Not predicted	0.76001		580.545	551.019	1059.04	606.164	1.82422	0.072	0.155314	721.818	0	1075.45	1105.46	0	1304.09	1539.17	1195.43	1256.53	0
P18077	RL35A_HUMAN	60S ribosomal protein L35a	Not predicted	1.56551		154.949	141.999	279.252	22.4718	1.80222	0.075	0.155314	255.947	241.833	0	276.964	0	273.057	253.427	311.546	290.77	267.46
Q9NZ01	TECR_HUMAN	Very-long-chain enoyl-CoA reductase	Not predicted	0.810632		93.1927	86.693	166.414	20.3905	1.7857	0.116	0.21516	0	141.769	0	182.562	141.633	164.328	183.093	134.222	184.944	165.484
Q9NPQ8	RIC8A_HUMAN	Synembryn-A	Not predicted	0.746368		131.385	133.21	234.345	62.4753	1.78365	0.249	0.367179	0	313.484	176.302	0	167.137	305.66	285.986	177.449	166.38	236.25
O95573	ACSL3_HUMAN	Long-chain-fatty-acid--CoA ligase 3	Not predicted	0.773989		98.1553	134.996	174.96	103.642	1.78248	0.518	0.633629	0	0	263.243	0	227.534	172.561	219.881	269.128	213.231	0
Q92879	CELF1_HUMAN	CUGBP Elav-like family member 1	Not predicted	1.00143		61.0102	55.832	108.061	63.9979	1.7712	0.072	0.155314	0	0	98.225	98.7535	108.072	152.144	109.447	0	119.339	159.377
Q9UJS0	CMC2_HUMAN	Calcium-binding mitochondrial carrier protein Aralar2	Not predicted	0.988189		39.4448	36.0843	69.8466	40.792	1.77074	0.072	0.155314	0	68.7956	0	62.216	66.2125	99.2886	76.6059	98.8937	74.4447	0
O75964	ATP5L_HUMAN	ATP synthase subunit g, mitochondrial	Not predicted	1.01695		145.778	94.7056	254.609	144.056	1.74655	0.094	0.189534	185.639	203.268	104.575	0	235.409	321.467	353.36	299.48	0	298.739
P61201	CSN2_HUMAN	COP9 signalosome complex subunit 2	Not predicted	1.10172		66.0035	60.7928	114.267	34.0277	1.73122	0.346	0.458283	0	0	121.616	98.7535	109.647	119.706	85.1334	118.735	166.001	81.7579
P63173	RL38_HUMAN	60S ribosomal protein L38	Not predicted	1.35446		121.253	126.232	209.161	163.455	1.72499	0.459	0.569311	0	266.812	0	234.713	104.741	0	179.147	246.115	452.414	168.13
Q96TC7	RMD3_HUMAN	Regulator of microtubule dynamics protein 3	Not predicted	0.699073		22.4044	50.0979	38.499	41.0807	1.71836	0.41	0.53576	0	0	112.022	0	0	97.4773	0	56.0335	38.984	0
Q92804	RBP56_HUMAN	TATA-binding protein-associated factor 2N	Not predicted	1.36516		448.326	409.724	766.717	26.4712	1.71017	0.075	0.155314	0	717.756	772.094	0	751.782	729.982	777.335	791.771	786.121	748.374
P12270	TPR_HUMAN	Nucleoprotein TPR	Not predicted	0.877889		109.202	93.1897	183.962	63.3674	1.6846	0.251	0.367179	54.3498	198.521	222.445	38.3285	32.3672	197.37	214.877	217.442	218.472	71.6485
Q16576	RBBP7_HUMAN	Histone-binding protein RBBP7	Not predicted	0.793147		231.543	211.549	389.62	223.416	1.68271	0.072	0.155314	391.35	0	371.793	394.573	0	553.799	417.351	505.602	0	471.346
Q15819	UB2V2_HUMAN	Ubiquitin-conjugating enzyme E2 variant 2	Not predicted	1.44298		233.448	322.37	389.389	219.016	1.66799	0.829	0.880165	524.646	0	0	642.591	0	502.48	490.222	446.328	507.916	0
Q9Y5M8	SRPRB_HUMAN	Signal recognition particle receptor subunit beta	Not predicted	1.71418		111.866	63.2238	186.002	70.237	1.66272	0.117	0.21516	139.285	126.577	152.866	0	140.603	306.922	140.456	160.531	137.145	184.956
Q5T4S7	UBR4_HUMAN	E3 ubiquitin-protein ligase UBR4	Not predicted	0.496844		15.6667	28.7697	25.9194	24.9739	1.65442	0.577	0.689813	0	0	12.0565	66.2771	0	0	54.3007	0	31.71	43.5861
O00429	DNM1L_HUMAN	Dynamin-1-like protein	Not predicted	0.759391		66.8694	44.6271	110.355	11.3891	1.65031	0.117	0.21516	61.1921	77.3485	0	71.1959	124.61	119.212	94.2951	117.055	118.897	102.316
Q9HB71	CYBP_HUMAN	Calcyclin-binding protein	Not predicted	0.761515		60.8505	65.4255	100.084	57.4707	1.64476	0.459	0.569311	45.6113	121.975	0	0	136.666	0	113.817	133.475	142.196	110.933
Q12959	DLG1_HUMAN	Disks large homolog 1	Not predicted	0.782216		34.0544	47.3703	55.8602	51.5179	1.64032	0.316	0.450151	73.3462	0	0	0	96.9259	0	99.5807	98.5827	81.1378	0
P26885	FKBP2_HUMAN	Peptidyl-prolyl cis-trans isomerase FKBP2	Predicted	1.48183		101.162	100.293	164.569	23.6137	1.62679	0.346	0.458283	114.888	165.507	0	0	225.413	195.01	162.585	179.19	151.92	134.137
Q96C86	DCPS_HUMAN	m7GpppX diphosphatase	Not predicted	0.619565		56.3838	53.0587	90.7881	11.3092	1.61018	0.6	0.689813	0	72.937	104.484	0	104.498	104.119	74.1393	89.0665	88.778	97.8381
P28799	GRN_HUMAN	Granulins	Predicted	1.10716		361.605	206.002	580.778	127.02	1.60611	0.076	0.155314	399.778	441.741	510.77	0	455.734	599.354	467.106	663.023	736.238	438.168
Q08722	CD47_HUMAN	Leukocyte surface antigen CD47	Predicted	1.04324		154.916	88.8007	244.964	48.6294	1.58127	0.076	0.155314	178.32	182.89	0	227.335	186.037	268.996	206.632	277.649	291.338	180.207
P62491	RB11A_HUMAN	Ras-related protein Rab-11A	Not predicted	0.626943		156.879	215.046	247.985	226.597	1.58074	0.316	0.450151	378.153	406.244	0	0	0	0	401.142	0	410.046	428.737
Q01650	LAT1_HUMAN	Large neutral amino acids transporter small subunit 1	Not predicted	1.0705		107.116	107.098	168.872	100.663	1.57653	0.459	0.569311	231.106	193.992	0	110.483	0	183.758	198.739	0	190.942	270.921
O60841	IF2P_HUMAN	Eukaryotic translation initiation factor 5B	Not predicted	1.32922		52.2159	48.913	82.1482	15.1478	1.57324	0.463	0.569311	69.4427	92.8328	0	0	98.8039	100.167	89.7142	86.392	61.1911	73.2768
O00116	ADAS_HUMAN	Alkyldihydroxyacetonephosphate synthase, peroxisomal	Not predicted	0.448033		56.7467	33.016	89.1813	23.6612	1.57157	0.175	0.281783	0	75.0113	68.392	57.7008	82.6294	67.8939	96.6912	120.227	62.9844	98.1095
Q13347	EIF3I_HUMAN	Eukaryotic translation initiation factor 3 subunit I	Not predicted	0.861019		132.657	104.634	208.185	81.3595	1.56935	0.175	0.281783	0	241.175	44.352	176.634	201.121	280.577	265.689	85.8945	166.001	242.763
P06132	DCUP_HUMAN	Uroporphyrinogen decarboxylase	Not predicted	0.746987		68.7615	63.4462	106.918	14.5958	1.55491	0.602	0.689813	24.8849	47.5558	131.119	140.248	0	114.108	125.515	88.5689	96.4813	109.915
P11233	RALA_HUMAN	Ras-related protein Ral-A	Not predicted	0.727852		40.6043	56.2952	63.1158	38.1397	1.55441	0.666	0.761864	0	89.0348	113.987	0	0	95.9954	0	57.1842	86.8837	75.5158
O75955	FLOT1_HUMAN	Flotillin-1	Not predicted	0.866753		308.832	131.107	478.087	255.263	1.54805	0.175	0.281783	345.661	281.931	476.506	326.782	113.282	135.129	724.479	448.753	349.303	732.768
O43670	ZN207_HUMAN	Zinc finger protein 207	Not predicted	1.41944		93.6045	86.7223	144.435	96.4582	1.54304	0.597	0.689813	139.174	179.457	0	149.391	0	0	128.898	219.93	245.181	128.167
P51610	HCFC1_HUMAN	Host cell factor 1	Not predicted	0.458243		68.5581	68.5471	105.639	67.659	1.54087	0.459	0.569311	0	94.2936	159.81	0	88.6872	167.073	149.336	78.804	0	132.984
Q15363	TMED2_HUMAN	Transmembrane emp24 domain-containing protein 2	Predicted	0.95184		70.8148	61.6159	109.026	63.0752	1.5396	0.295	0.42245	142.944	112.699	15.4419	82.9883	0	156.699	133.197	0	112.141	143.093
Q9Y3B8	ORN_HUMAN	Oligoribonuclease, mitochondrial	Not predicted	0.938321		59.0273	81.0422	90.2302	83.5681	1.52862	0.435	0.56625	0	0	155.926	0	139.21	165.371	0	158.043	127.737	0
Q9H299	SH3L3_HUMAN	SH3 domain-binding glutamic acid-rich-like protein 3	Not predicted	1.29529		154.214	145.832	234.003	139.439	1.51739	0.245	0.367179	0	280.836	195.399	0	294.837	331.84	334.332	288.906	214.936	0
P08574	CY1_HUMAN	Cytochrome c1, heme protein, mitochondrial	Not predicted	0.765558		196.31	118.646	296.675	45.8424	1.51126	0.117	0.21516	0	321.811	231.72	222.353	205.665	276.844	302.759	231.685	317.984	354.103
Q7L2H7	EIF3M_HUMAN	Eukaryotic translation initiation factor 3 subunit M	Not predicted	1.24753		114.263	88.2011	171.148	96.0499	1.49785	0.347	0.458283	153.368	94.2936	0	85.6368	238.014	271.191	279.855	115.563	83.2215	105.912
Q08945	SSRP1_HUMAN	FACT complex subunit SSRP1	Not predicted	0.524653		179.814	10.1507	269.156	20.7034	1.49686	0.009	0.0387057	174.217	170.839	175.48	196.435	182.1	288.041	277.459	284.117	238.678	257.487
P12429	ANXA3_HUMAN	Annexin A3	Not predicted	1.65123		462.34	27.4428	689.725	52.4925	1.49181	0.009	0.0387057	506.127	468.035	444.16	457.697	435.682	729.982	647.239	698.476	625.234	747.695
P24539	AT5F1_HUMAN	ATP synthase F(0) complex subunit B1, mitochondrial	Not predicted	1.00977		360.634	44.4505	537.888	18.419	1.4915	0.009	0.0387057	351.095	380.242	405.646	377.168	289.021	559.836	542.655	516.548	521.365	549.033
P61009	SPCS3_HUMAN	Signal peptidase complex subunit 3	Not predicted	0.678657		79.939	110.703	119.036	68.9503	1.48908	0.829	0.880165	223.232	176.463	0	0	0	133.373	176.116	131.672	0	154.017
P55265	DSRAD_HUMAN	Double-stranded RNA-specific adenosine deaminase	Not predicted	0.712048		146.521	59.3733	218.053	18.2336	1.4882	0.117	0.21516	104.109	134.83	103.068	142.77	247.828	214.769	229.254	189.764	218.598	237.878
Q7Z4V5	HDGR2_HUMAN	Hepatoma-derived growth factor-related protein 2	Not predicted	0.794159		213.327	129.158	317.174	68.2322	1.4868	0.175	0.281783	244.303	309.102	196.039	0	317.19	294.353	273.724	265.085	433.345	319.365
Q13185	CBX3_HUMAN	Chromobox protein homolog 3	Not predicted	1.23073		216.772	121.363	322.208	47.854	1.48639	0.076	0.155314	271.583	270.537	280.284	0	261.458	391.446	259.911	336.612	316.532	306.541
O96008	TOM40_HUMAN	Mitochondrial import receptor subunit TOM40 homolog	Not predicted	1.02484		71.5003	98.1719	105.822	98.1556	1.48002	0.738	0.804306	188.966	0	168.536	0	0	0	163.149	204.753	0	161.209
P49591	SYSC_HUMAN	Serine--tRNA ligase, cytoplasmic	Not predicted	0.709702		207.76	38.068	307.332	47.7431	1.47927	0.009	0.0387057	241.308	210.134	241.679	149.644	196.033	274.155	352.937	310.613	353.344	245.613
Q9BRK5	CAB45_HUMAN	45 kDa calcium-binding protein	Predicted	0.881653		54.2479	75.3417	80.206	74.6812	1.47851	0.738	0.804306	0	117.812	0	153.427	0	142.484	148.631	0	0	109.915
O00154	BACH_HUMAN	Cytosolic acyl coenzyme A thioester hydrolase	Not predicted	0.596807		298.011	55.0081	439.346	26.6964	1.47426	0.009	0.0387057	299.307	333.132	220.801	363.547	273.271	470.592	457.169	442.471	422.864	403.633
Q99873	ANM1_HUMAN	Protein arginine N-methyltransferase 1	Not predicted	0.954045		373.65	11.75	549.48	32.9449	1.47057	0.009	0.0387057	360.41	382.36	384.311	361.402	379.768	602.098	556.609	524.074	544.286	520.333
Q13283	G3BP1_HUMAN	Ras GTPase-activating protein-binding protein 1	Not predicted	0.75437		561.471	256.539	825.633	301.243	1.47048	0.175	0.281783	539.839	322.249	799.963	300.233	845.073	1061.49	490.926	1050.51	1024.17	501.064
P84090	ERH_HUMAN	Enhancer of rudimentary homolog	Not predicted	1.38588		254.357	182.28	371.281	104.198	1.45968	0.076	0.155314	245.855	271.925	0	239.632	514.374	548.145	322.633	378.844	287.487	319.297
P46776	RL27A_HUMAN	60S ribosomal protein L27a	Not predicted	1.12691		309.708	81.3045	450.65	89.9212	1.45508	0.047	0.118283	230.33	302.455	298.101	271.856	445.799	524.27	534.268	441.352	309.965	443.393
P83916	CBX1_HUMAN	Chromobox protein homolog 1	Not predicted	0.711419		143.111	131.663	206.666	134.629	1.44409	0.751	0.804306	264.042	232.63	0	218.885	0	377.121	219.81	0	230.343	206.057
O75396	SC22B_HUMAN	Vesicle-trafficking protein SEC22b	Predicted	1.05771		412.323	9.73617	594.687	26.0385	1.44228	0.009	0.0387057	423.953	415.52	416.565	398.672	406.907	619.662	607.844	558.034	610.838	577.055
Q9NR45	SIAS_HUMAN	Sialic acid synthase	Not predicted	0.815303		583.367	274.089	839.619	240.904	1.43926	0.175	0.281783	734.46	688.029	255.431	899.25	339.665	566.971	972.55	587.827	1028.59	1042.16
P09496	CLCA_HUMAN	Clathrin light chain A	Not predicted	0.828271		170.087	157.09	244.777	34.4109	1.43913	0.917	0.919029	320.377	275.869	0	0	254.188	247.261	225.167	219.619	303.462	228.379
O60684	IMA7_HUMAN	Importin subunit alpha-7	Not predicted	0.661519		44.0625	60.6909	63.3359	57.888	1.43741	0.577	0.689813	0	0	100.875	119.438	0	0	109.165	101.195	0	106.319
Q14696	MESD_HUMAN	LDLR chaperone MESD	Predicted	1.25697		50.3916	69.4339	72.4291	45.617	1.43732	0.829	0.880165	0	115.037	136.921	0	0	108.509	69.9813	114.381	0	69.2737
Q8NBJ5	GT251_HUMAN	Procollagen galactosyltransferase 1	Predicted	0.925168		108.899	19.7091	155.974	14.7592	1.43227	0.009	0.0387057	76.9281	105.98	117.916	114.519	129.154	161.035	136.298	146.288	174.02	162.227
P27797	CALR_HUMAN	Calreticulin	Predicted	0.989262		2936.43	507.364	4201.54	513.59	1.43083	0.009	0.0387057	3443.3	2879.94	3113.05	2102.45	3143.43	3992.4	4861.34	4574.61	3568.8	4010.55
P99999	CYC_HUMAN	Cytochrome c	Not predicted	1.21723		357.797	77.1497	511.579	34.6271	1.4298	0.009	0.0387057	260.826	412.598	292.573	437.769	385.22	514.83	564.713	490.861	514.925	472.568
P54727	RD23B_HUMAN	UV excision repair protein RAD23 homolog B	Not predicted	1.16426		155.408	41.4066	221.451	17.5749	1.42496	0.028	0.0820086	115.886	151.41	214.77	118.933	176.042	216.196	205.081	205.873	238.425	241.678
P62263	RS14_HUMAN	40S ribosomal protein S14	Not predicted	0.845913		402.079	101.455	571.765	66.0861	1.42202	0.009	0.0387057	412.974	355.701	491.582	253.757	496.382	671.803	520.808	600.639	510.505	555.072
O43592	XPOT_HUMAN	Exportin-T	Not predicted	1.7632		40.3914	38.095	57.1347	52.8442	1.41452	0.332	0.458283	77.0501	0	73.052	51.855	0	105.381	0	98.3339	81.9586	0
P62070	RRAS2_HUMAN	Ras-related protein R-Ras2	Not predicted	1.11828		145.982	31.3559	206.308	39.0255	1.41324	0.047	0.118283	135.736	174.491	117.185	183.886	118.613	158.236	247.507	175.272	211.084	239.439
P27695	APEX1_HUMAN	DNA-(apurinic or apyrimidinic site) lyase	Not predicted	1.11696		545.178	58.4618	770.333	43.2873	1.413	0.009	0.0387057	477.737	546.26	623.615	501.083	577.194	772.793	838.648	771.246	745.71	723.269
P62266	RS23_HUMAN	40S ribosomal protein S23	Not predicted	0.943688		128.891	44.2582	182.097	39.9899	1.4128	0.175	0.281783	149.265	162.001	68.3006	168.688	96.199	142.868	211.565	145.479	177.24	233.332
P29966	MARCS_HUMAN	Myristoylated alanine-rich C-kinase substrate	Not predicted	1.49953		235.27	22.2654	331.768	46.1861	1.41016	0.009	0.0387057	271.139	221.382	222.902	218.128	242.8	409.888	324.536	310.24	288.434	325.743
Q15029	U5S1_HUMAN	116 kDa U5 small nuclear ribonucleoprotein component	Not predicted	0.562716		517.716	278.642	729.851	201.098	1.40975	0.175	0.281783	346.881	746.461	229.207	877.178	388.855	427.506	812.573	626.949	912.405	869.823
Q9Y5B9	SP16H_HUMAN	FACT complex subunit SPT16	Not predicted	0.613972		152.448	32.5981	214.578	20.2651	1.40756	0.016	0.056625	194.732	171.934	119.286	121.203	155.082	212.024	241.658	227.144	190.69	201.376
P31942	HNRH3_HUMAN	Heterogeneous nuclear ribonucleoprotein H3	Not predicted	1.89685		392.874	78.037	552.403	110.378	1.40606	0.047	0.118283	515.553	400.474	377.412	300.675	370.257	727.238	445.259	500.377	588.486	500.657
P62269	RS18_HUMAN	40S ribosomal protein S18	Not predicted	1.47273		360.858	218.049	507.17	56.0378	1.40546	0.251	0.367179	440.92	503.971	257.121	570.765	31.513	506.981	478.734	463.121	603.387	483.627
P38159	RBMX_HUMAN	RNA-binding motif protein, X chromosome	Not predicted	0.967051		901.705	65.8006	1266.87	99.5336	1.40497	0.009	0.0387057	885.722	969.23	802.704	897.358	953.509	1262.38	1433.45	1167.44	1237.59	1233.49
P35637	FUS_HUMAN	RNA-binding protein FUS	Not predicted	1.37004		773.401	132.604	1082.81	15.8866	1.40006	0.009	0.0387057	542.5	842.142	872.604	789.524	820.236	1060.4	1088.13	1103.38	1086.05	1076.08
P36776	LONM_HUMAN	Lon protease homolog, mitochondrial	Not predicted	1.00281		115.725	5.64831	161.894	28.0305	1.39895	0.009	0.0387057	117.993	110.581	110.971	114.834	124.247	142.813	210.79	144.92	158.424	152.524
P17844	DDX5_HUMAN	Probable ATP-dependent RNA helicase DDX5	Not predicted	1.30797		764.841	97.8518	1069.92	86.1965	1.39888	0.009	0.0387057	881.84	764.72	611.736	798.983	766.927	1053.81	1131.12	1024.39	1178.87	961.419
Q9BUJ2	HNRL1_HUMAN	Heterogeneous nuclear ribonucleoprotein U-like protein 1	Not predicted	0.415976		507.103	121.272	707.966	126.752	1.3961	0.047	0.118283	436.263	328.53	614.021	591.323	565.381	753.034	815.392	766.893	490.741	713.771
P06753	TPM3_HUMAN	Tropomyosin alpha-3 chain	Not predicted	0.473752		1088.02	609.991	1517.84	129.303	1.39504	0.016	0.056625	0	1326.39	1317.13	1361.49	1435.11	1541.74	1732.27	1445.46	1460.48	1409.22
P00505	AATM_HUMAN	Aspartate aminotransferase, mitochondrial	Not predicted	0.627636		784.024	88.2857	1093.37	141.656	1.39457	0.016	0.056625	938.286	744.27	776.663	732.138	728.762	1306.28	1058.53	923.008	1041.22	1137.83
O75821	EIF3G_HUMAN	Eukaryotic translation initiation factor 3 subunit G	Not predicted	0.648566		157.176	92.5274	219.074	9.66617	1.39381	0.117	0.21516	197.727	181.21	242.41	0	164.532	220.586	224.321	208.796	231.606	210.06
Q02978	M2OM_HUMAN	Mitochondrial 2-oxoglutarate/malate carrier protein	Not predicted	0.724643		115.296	26.7361	160.314	18.557	1.39046	0.016	0.056625	125.755	125.481	105.124	74.7903	145.328	189.466	140.104	155.493	164.864	151.642
P51608	MECP2_HUMAN	Methyl-CpG-binding protein 2	Not predicted	0.768972		78.5523	24.8939	108.998	31.0595	1.38759	0.175	0.281783	36.9393	79.9049	96.3976	99.1319	80.388	92.8669	107.403	74.9477	158.298	111.476
Q07666	KHDR1_HUMAN	KH domain-containing, RNA-binding, signal transduction-associated protein 1	Not predicted	0.900809		1047.5	110.613	1448.51	129.032	1.38283	0.009	0.0387057	1027.45	933.441	963.062	1109.24	1204.3	1576.87	1427.11	1507.66	1492.68	1238.24
Q15435	PP1R7_HUMAN	Protein phosphatase 1 regulatory subunit 7	Not predicted	0.724397		52.319	47.7642	72.3435	11.9883	1.38274	0.6	0.689813	0	87.4279	0	86.2674	87.8997	85.4573	74.7031	81.7272	60.3261	59.5035
Q96QK1	VPS35_HUMAN	Vacuolar protein sorting-associated protein 35	Not predicted	0.771619		234.156	14.6698	323.287	30.9619	1.38064	0.009	0.0387057	208.151	240.226	239.258	243.983	239.165	323.662	343.705	300.973	362.247	285.847
P22307	NLTP_HUMAN	Non-specific lipid-transfer protein	Not predicted	0.774452		42.4845	58.2573	58.6476	54.776	1.38045	0.738	0.804306	0	101.817	110.606	0	0	116.633	0	0	87.452	89.1535
P21589	5NTD_HUMAN	5'-nucleotidase	Predicted	0.467669		284.423	42.8179	390.574	27.3476	1.37321	0.009	0.0387057	270.917	271.487	309.569	228.722	341.422	416.803	348.99	407.641	401.585	377.851
Q15758	AAAT_HUMAN	Neutral amino acid transporter B(0)	Not predicted	0.787354		126.763	27.4335	173.992	11.0651	1.37258	0.009	0.0387057	138.065	139.578	159.718	96.8617	99.5914	188.478	167.8	182.114	161.265	170.301
P30466	1B18_HUMAN	HLA class I histocompatibility antigen, B-18 alpha chain	Predicted	1.56487		1102.39	91.0456	1509.71	193.922	1.36949	0.009	0.0387057	976.212	1113.85	1142.15	1219.6	1060.13	1633.4	1415.84	1706.69	1220.54	1572.06
Q9BTT0	AN32E_HUMAN	Acidic leucine-rich nuclear phosphoprotein 32 family member E	Not predicted	1.01806		225.685	57.0357	308.874	64.4204	1.36861	0.117	0.21516	186.97	220.578	319.483	173.859	227.534	381.347	302.336	316.211	206.791	337.684
P15880	RS2_HUMAN	40S ribosomal protein S2	Not predicted	0.941503		878.333	104.139	1201.24	447.549	1.36764	0.076	0.155314	1008.59	784.441	777.12	859.521	961.99	1981.38	871.067	1098.4	1107.51	947.849
P09651	ROA1_HUMAN	Heterogeneous nuclear ribonucleoprotein A1	Not predicted	0.972209		3317.32	382.32	4534.71	155.25	1.36698	0.009	0.0387057	3952.31	3238.56	3015.74	3351.06	3028.94	4785.5	4428.63	4408.54	4580.97	4469.89
Q96AE4	FUBP1_HUMAN	Far upstream element-binding protein 1	Not predicted	1.42491		415.308	35.6623	566.019	44.1948	1.36289	0.009	0.0387057	406.321	380.753	464.627	386.312	438.529	639.97	533.916	554.675	569.732	531.8
Q92841	DDX17_HUMAN	Probable ATP-dependent RNA helicase DDX17	Predicted	1.02243		788.591	79.3178	1073.65	84.1112	1.36148	0.009	0.0387057	881.84	764.72	669.301	798.983	828.111	1053.81	1131.12	1043.05	1178.87	961.419
Q12905	ILF2_HUMAN	Interleukin enhancer-binding factor 2	Not predicted	0.68322		1006.76	19.9901	1367.1	120.425	1.35791	0.009	0.0387057	1019.68	1024.74	1010.12	973.662	1005.61	1542.29	1358.75	1342.84	1386.6	1205
P06576	ATPB_HUMAN	ATP synthase subunit beta, mitochondrial	Not predicted	0.662631		1754.97	180.846	2378.28	149.25	1.35517	0.009	0.0387057	1707.79	1681.36	2070.49	1609.32	1705.9	2638.36	2277.74	2281.4	2347	2346.89
P34932	HSP74_HUMAN	Heat shock 70 kDa protein 4	Not predicted	0.66452		544.117	54.2397	736.752	163.777	1.35403	0.028	0.0820086	639.201	526.101	511.227	508.902	535.152	905.068	582.755	835.932	819.586	540.417
O60716	CTND1_HUMAN	Catenin delta-1	Not predicted	0.442399		270.031	105.023	365.45	280.422	1.35336	0.754	0.804306	161.575	216.05	284.578	248.334	439.62	205.767	252.299	257.683	245.75	865.752
Q13740	CD166_HUMAN	CD166 antigen	Predicted	0.971957		181.61	36.1108	245.486	48.0387	1.35173	0.047	0.118283	215.913	163.827	168.125	138.04	222.142	241.498	266.817	313.226	186.333	219.559
P16070	CD44_HUMAN	CD44 antigen	Predicted	0.963753		667.121	21.4406	901.01	100.609	1.35059	0.009	0.0387057	650.956	672.764	645.544	699.977	666.366	953.368	945.065	961.57	722.979	922.067
Q9ULC4	MCTS1_HUMAN	Malignant T-cell-amplified sequence 1	Not predicted	0.842952		187.117	22.2996	251.541	11.3237	1.34429	0.009	0.0387057	178.985	187.711	199.191	155.13	214.57	254.286	257.726	245.555	235.457	264.679
P43490	NAMPT_HUMAN	Nicotinamide phosphoribosyltransferase	Not predicted	2.70376		840.354	99.0827	1127.68	71.9771	1.34191	0.009	0.0387057	837.039	817.309	913.721	689.887	943.816	1131.75	1060.64	1234.62	1062.05	1149.36
P38919	IF4A3_HUMAN	Eukaryotic initiation factor 4A-III	Not predicted	1.15809		1202.49	187.754	1613.06	45.0232	1.34144	0.009	0.0387057	883.947	1358.53	1220.27	1321.76	1227.93	1570.29	1592.73	1593.49	1686.53	1622.27
P11279	LAMP1_HUMAN	Lysosome-associated membrane glycoprotein 1	Predicted	0.51591		997.393	189.026	1337.14	112.611	1.34064	0.016	0.056625	911.893	1083.9	733.718	1238.52	1018.93	1403.43	1152.26	1327.91	1356.93	1445.18
P19367	HXK1_HUMAN	Hexokinase-1	Not predicted	0.478667		309.353	20.741	414.552	55.3519	1.34006	0.009	0.0387057	335.237	300.191	312.127	319.215	279.995	350.721	466.613	401.546	476.913	376.969
Q9NZL9	MAT2B_HUMAN	Methionine adenosyltransferase 2 subunit beta	Not predicted	0.910024		114.689	66.3371	153.437	14.0587	1.33785	0.347	0.458283	151.594	0	114.855	159.607	147.388	160.706	135.664	150.828	172.82	147.164
P17987	TCPA_HUMAN	T-complex protein 1 subunit alpha	Not predicted	0.75872		309.564	15.8659	412.928	25.0338	1.3339	0.009	0.0387057	292.986	305.596	334.285	314.422	300.531	439.965	431.798	404.78	411.94	376.154
O43776	SYNC_HUMAN	Asparagine--tRNA ligase, cytoplasmic	Not predicted	1.33387		318.607	23.2232	424.759	22.5283	1.33318	0.009	0.0387057	341.891	320.131	291.98	298.278	340.755	459.285	418.056	407.579	434.292	404.583
Q13765	NACA_HUMAN	Nascent polypeptide-associated complex subunit alpha	Not predicted	1.41049		682.132	41.3312	909.162	40.3734	1.33282	0.009	0.0387057	677.571	632.154	658.793	701.869	740.272	963.247	921.808	918.032	887.148	855.575
P32119	PRDX2_HUMAN	Peroxiredoxin-2	Not predicted	0.56114		1763.14	202.672	2349.69	153.887	1.33267	0.009	0.0387057	1421.68	1752.94	1834.75	1943.54	1862.8	2455.59	2145.95	2436.27	2486.54	2224.09
Q00059	TFAM_HUMAN	Transcription factor A, mitochondrial	Predicted	1.01526		157.064	23.9383	208.808	19.4775	1.32945	0.028	0.0820086	182.534	181.941	149.485	140.815	130.547	203.242	224.391	178.755	227.186	210.467
P08727	K1C19_HUMAN	Keratin, type I cytoskeletal 19	Not predicted	1.67779		1215.87	215.3	1616.02	110.016	1.3291	0.009	0.0387057	1197.67	1328.58	866.208	1437.16	1249.74	1479.17	1638.54	1695.5	1738.94	1527.96
P18754	RCC1_HUMAN	Regulator of chromosome condensation	Not predicted	0.960729		207.461	30.6626	275.652	35.7281	1.32869	0.016	0.056625	168.339	249.794	222.902	194.543	201.727	296.713	328.764	251.401	248.78	252.602
Q99714	HCD2_HUMAN	3-hydroxyacyl-CoA dehydrogenase type-2	Not predicted	0.791364		266.893	34.7146	354.032	30.3208	1.3265	0.009	0.0387057	215.692	264.694	290.746	257.289	306.044	399.295	366.609	328.091	326.066	350.1
P30443	1A01_HUMAN	HLA class I histocompatibility antigen, A-1 alpha chain	Predicted	0.878111		1290.31	70.4925	1711.1	164.47	1.32612	0.009	0.0387057	1345.16	1181.04	1270.07	1357.07	1298.2	1761.84	1662.5	1880.22	1452.27	1798.67
Q12792	TWF1_HUMAN	Twinfilin-1	Not predicted	1.3118		50.3501	71.6831	66.7614	62.3511	1.32594	0.738	0.804306	0	0	0	98.1229	153.628	132.275	0	96.779	104.753	0
P62851	RS25_HUMAN	40S ribosomal protein S25	Not predicted	1.34566		473.06	65.5207	626.814	84.2161	1.32502	0.016	0.056625	408.76	480.306	428.672	577.954	469.606	585.633	645.336	606.05	760.232	536.821
P36542	ATPG_HUMAN	ATP synthase subunit gamma, mitochondrial	Not predicted	0.789431		414.269	48.8112	548.671	42.7146	1.32443	0.009	0.0387057	413.64	454.961	332.96	449.246	420.537	507.695	555.481	522.955	618.099	539.127
O95218	ZRAB2_HUMAN	Zinc finger Ran-binding domain-containing protein 2	Not predicted	1.32359		130.765	25.6587	173.141	19.7058	1.32406	0.028	0.0820086	119.878	141.769	162.642	93.9609	135.575	172.232	147.644	187.338	196.941	161.548
O75390	CISY_HUMAN	Citrate synthase, mitochondrial	Not predicted	0.623745		767.073	44.6136	1015.3	45.2657	1.3236	0.009	0.0387057	770.279	766.912	779.861	821.054	697.261	1045.58	997.921	1046.78	1043.11	943.1
O15118	NPC1_HUMAN	Niemann-Pick C1 protein	Predicted	0.645351		48.5185	45.0521	64.2173	36.6276	1.32356	0.597	0.689813	94.0504	0	71.9098	0	76.6321	91.2752	70.827	79.4881	79.4961	0
P08195	4F2_HUMAN	4F2 cell-surface antigen heavy chain	Not predicted	1.7415		332.542	33.7934	439.653	36.8922	1.3221	0.009	0.0387057	338.453	319.035	292.985	385.05	327.186	409.119	495.437	412.803	422.043	458.862
P55884	EIF3B_HUMAN	Eukaryotic translation initiation factor 3 subunit B	Not predicted	0.59198		200.607	51.2722	265.156	38.8368	1.32177	0.076	0.155314	256.057	193.408	188.135	125.302	240.134	291.115	317.488	250.593	219.546	247.038
O75131	CPNE3_HUMAN	Copine-3	Not predicted	0.500576		112.497	63.5529	148.598	20.8456	1.3209	0.347	0.458283	148.933	150.607	0	131.734	131.214	167.896	135.17	174.401	129.757	135.766
P07919	QCR6_HUMAN	Cytochrome b-c1 complex subunit 6, mitochondrial	Not predicted	0.94816		258.347	150.951	340.765	54.2774	1.31902	0.465	0.569311	376.379	344.453	0	257.289	313.616	304.397	416.928	330.952	280.415	371.134
P11310	ACADM_HUMAN	Medium-chain specific acyl-CoA dehydrogenase, mitochondrial	Not predicted	0.884124		188.541	38.9534	248.575	242.105	1.31841	0.347	0.458283	124.979	192.897	202.526	231.055	191.247	679.487	168.575	157.359	105.826	131.627
Q13310	PABP4_HUMAN	Polyadenylate-binding protein 4	Not predicted	1.12321		470.293	95.5763	619.209	130.989	1.31665	0.076	0.155314	513.224	476.873	525.846	303.639	531.881	764.561	558.794	700.963	427.978	643.751
O94906	PRP6_HUMAN	Pre-mRNA-processing factor 6	Not predicted	0.726286		45.3203	32.801	59.5942	33.5667	1.31496	0.295	0.42245	21.5581	66.3561	0	75.9885	62.699	0	81.3982	71.4025	71.3507	73.8196
P60842	IF4A1_HUMAN	Eukaryotic initiation factor 4A-I	Not predicted	2.50429		1920.19	97.3935	2518.9	90.476	1.31179	0.009	0.0387057	1764.35	2017.34	1894.6	1964.35	1960.33	2635.62	2574.44	2476.7	2400.04	2507.7
P43304	GPDM_HUMAN	Glycerol-3-phosphate dehydrogenase, mitochondrial	Not predicted	0.540956		82.9225	50.1797	108.621	27.1627	1.30991	0.465	0.569311	76.9725	104.081	0	102.285	131.274	121.627	69.2484	139.198	118.518	94.5135
O00303	EIF3F_HUMAN	Eukaryotic translation initiation factor 3 subunit F	Not predicted	0.544935		204.062	10.9301	267.239	18.7538	1.30959	0.009	0.0387057	210.479	196.695	195.81	197.003	220.325	263.343	284.647	259.798	286.729	241.678
P62333	PRS10_HUMAN	26S protease regulatory subunit 10B	Not predicted	1.19562		238.587	18.6456	312.417	25.7532	1.30945	0.009	0.0387057	224.785	214.224	259.68	244.298	249.948	345.507	318.475	305.015	274.606	318.483
P14678	RSMB_HUMAN	Small nuclear ribonucleoprotein-associated proteins B and B'	Not predicted	1.12424		360.301	75.8324	471.764	68.2051	1.30936	0.047	0.118283	377.044	399.305	272.472	456.877	295.806	522.569	509.391	352.97	482.596	491.294
Q6P2Q9	PRP8_HUMAN	Pre-mRNA-processing-splicing factor 8	Not predicted	0.503863		38.9364	39.9529	50.9651	46.5897	1.30893	0.59	0.689813	0	36.6657	87.2604	0	70.7559	88.037	0	81.1675	85.6209	0
O43583	DENR_HUMAN	Density-regulated protein	Not predicted	1.07363		177.728	64.4397	232.312	54.0676	1.30712	0.251	0.367179	81.2531	160.394	243.05	174.048	229.896	206.097	153.635	275.347	286.161	240.321
P11586	C1TC_HUMAN	C-1-tetrahydrofolate synthase, cytoplasmic	Not predicted	0.631238		268.134	35.0814	350.209	10.1787	1.3061	0.009	0.0387057	324.48	257.828	228.567	270.153	259.64	352.532	362.24	356.39	337.18	342.705
Q9Y376	CAB39_HUMAN	Calcium-binding protein 39	Not predicted	0.861082		27.8078	16.1648	36.3054	20.8103	1.30559	0.094	0.189534	38.2367	0	30.5959	40.05	30.1561	0	40.6568	43.7682	44.0985	53.0036
P62241	RS8_HUMAN	40S ribosomal protein S8	Not predicted	1.14382		194.873	37.9863	253.997	24.7972	1.3034	0.028	0.0820086	185.639	239.057	156.201	163.328	230.139	275.747	266.888	267.013	214.115	246.224
Q9Y2W1	TR150_HUMAN	Thyroid hormone receptor-associated protein 3	Not predicted	0.763848		274.112	108.647	357.241	75.9787	1.30327	0.047	0.118283	116.884	423.92	276.218	280.937	272.604	293.2	440.396	331.138	285.34	436.133
Q9UN86	G3BP2_HUMAN	Ras GTPase-activating protein-binding protein 2	Not predicted	0.579788		164.233	28.2324	213.983	38.9457	1.30292	0.076	0.155314	170.89	178.435	197.821	149.896	124.126	229.752	235.738	216.384	146.364	241.678
P50914	RL14_HUMAN	60S ribosomal protein L14	Not predicted	1.19691		172.102	32.6576	223.675	56.5616	1.29966	0.175	0.281783	207.707	167.114	125.088	162.571	198.032	200.004	193.171	203.758	324.614	196.83
P17980	PRS6A_HUMAN	26S protease regulatory subunit 6A	Not predicted	0.64712		160.021	13.8033	207.962	30.3478	1.29959	0.016	0.056625	158.248	177.485	168.81	141.572	153.991	236.503	196.201	241.761	195.109	170.233
P43243	MATR3_HUMAN	Matrin-3	Not predicted	0.836168		736.549	90.794	955.634	113.844	1.29745	0.028	0.0820086	865.871	718.706	676.154	636.916	785.1	1072.47	1049.37	982.717	822.112	851.504
P46781	RS9_HUMAN	40S ribosomal protein S9	Not predicted	0.957489		156.801	52.6162	203.428	50.7687	1.29736	0.175	0.281783	180.205	224.961	87.9913	166.481	124.368	164.438	292.47	183.917	190.816	185.499
P56134	ATPK_HUMAN	ATP synthase subunit f, mitochondrial	Not predicted	0.970354		317.669	31.9626	411.744	38.0477	1.29614	0.009	0.0387057	353.091	311.512	343.742	272.928	307.074	451.656	362.874	418.401	383.21	442.578
P40429	RL13A_HUMAN	60S ribosomal protein L13a	Not predicted	1.10498		219.576	125.065	284.043	37.8566	1.2936	0.465	0.569311	0	280.836	290.198	233.704	293.14	313.344	276.895	283.184	321.331	225.462
P05387	RLA2_HUMAN	60S acidic ribosomal protein P2	Not predicted	1.01589		1052.59	91.9688	1360.71	323.588	1.29272	0.009	0.0387057	927.973	1116.77	984.078	1092.85	1141.3	1933.08	1264.32	1168.69	1170.03	1267.42
P61247	RS3A_HUMAN	40S ribosomal protein S3a	Not predicted	1.11135		1005.57	131.413	1299.82	57.4564	1.29262	0.009	0.0387057	862.323	1125.53	876.258	1135.73	1028.02	1251.4	1372.85	1252.03	1349.98	1272.85
P26599	PTBP1_HUMAN	Polypyrimidine tract-binding protein 1	Not predicted	0.88265		1475.94	266.676	1905.52	185.191	1.29105	0.016	0.056625	1774.33	1403.81	1604.49	1063.21	1533.85	2094.45	1812.61	2078.01	1654.96	1887.56
P41091	IF2G_HUMAN	Eukaryotic translation initiation factor 2 subunit 3	Not predicted	0.639805		460.854	51.9606	594.916	14.8212	1.2909	0.009	0.0387057	377.488	450.214	505.745	501.461	469.364	583.437	588.886	592.243	620.814	589.2
P17568	NDUB7_HUMAN	NADH dehydrogenase [ubiquinone] 1 beta subcomplex subunit 7	Not predicted	0.943314		29.4006	26.8628	37.9469	35.2356	1.29068	0.332	0.458283	0	50.6965	0	47.5165	48.7901	60.7038	73.3641	55.6666	0	0
Q15102	PA1B3_HUMAN	Platelet-activating factor acetylhydrolase IB subunit gamma	Not predicted	0.631987		158.489	22.4179	204.455	35.6282	1.29002	0.047	0.118283	145.938	151.849	168.582	191.895	134.182	204.67	151.38	203.447	251.496	211.282
O75436	VP26A_HUMAN	Vacuolar protein sorting-associated protein 26A	Not predicted	0.82304		181.739	13.5816	234.166	35.9181	1.28848	0.076	0.155314	201.164	180.772	163.419	178.21	185.129	257.47	260.192	231.685	248.402	173.083
P06748	NPM_HUMAN	Nucleophosmin	Not predicted	1.32312		3691.82	263.959	4755.52	327.658	1.28812	0.009	0.0387057	3443.3	3910.52	4003.01	3678.98	3423.3	4616.45	4353.22	5012.48	4631.48	5163.98
Q12906	ILF3_HUMAN	Interleukin enhancer-binding factor 3	Not predicted	0.888845		1157.26	72.8274	1487.53	83.1628	1.28538	0.009	0.0387057	1267.53	1150.37	1153.12	1152.75	1062.55	1483.57	1598.37	1372.69	1524.25	1458.75
O15427	MOT4_HUMAN	Monocarboxylate transporter 4	Not predicted	1.28173		317.234	77.9867	407.496	64.0763	1.28453	0.028	0.0820086	380.482	351.319	181.556	333.088	339.725	367.296	352.514	415.664	513.978	388.028
P56192	SYMC_HUMAN	Methionine--tRNA ligase, cytoplasmic	Not predicted	1.07763		255.512	54.4077	328.148	51.1054	1.28428	0.047	0.118283	215.581	206.701	308.061	226.452	320.764	355.77	387.611	313.226	332.823	251.312
P25705	ATPA_HUMAN	ATP synthase subunit alpha, mitochondrial	Not predicted	0.706601		1684.85	68.7806	2161.71	192.427	1.28303	0.009	0.0387057	1671.19	1652.15	1695.41	1794.72	1610.79	2118.6	2243.91	2050.02	2447.39	1948.62
Q13263	TIF1B_HUMAN	Transcription intermediary factor 1-beta	Not predicted	0.75775		829.855	126.09	1063.28	87.1103	1.28129	0.028	0.0820086	1052.51	757.417	805.445	755.471	778.437	1200.35	1049.37	1054.87	1054.48	957.348
Q9NY12	GAR1_HUMAN	H/ACA ribonucleoprotein complex subunit 1	Not predicted	1.63826		176.44	44.8176	225.958	28.7387	1.28065	0.076	0.155314	136.623	185.666	249.674	161.878	148.357	220.202	195.285	204.629	265.008	244.663
P61619	S61A1_HUMAN	Protein transport protein Sec61 subunit alpha isoform 1	Not predicted	0.879977		288.29	59.8274	368.293	24.7398	1.27751	0.016	0.056625	229.11	323.052	326.381	344.944	217.962	358.515	362.381	338.851	405.563	376.154
P05141	ADT2_HUMAN	ADP/ATP translocase 2	Not predicted	0.436069		2937.11	150.4	3740.71	98.6568	1.2736	0.009	0.0387057	3036.32	3001.91	2769.95	3094.4	2782.99	3756.39	3691.46	3597.49	3821.37	3836.86
Q04206	TF65_HUMAN	Transcription factor p65	Not predicted	0.843046		41.9921	58.1258	53.4072	49.5246	1.27184	0.738	0.804306	0	117.009	0	92.9519	0	0	0	75.0099	98.123	93.9029
P84098	RL19_HUMAN	60S ribosomal protein L19	Not predicted	1.64391		158.75	37.1688	201.763	50.1691	1.27095	0.117	0.21516	118.88	128.987	168.353	164.715	212.813	240.345	176.75	236.225	230.722	124.774
O75947	ATP5H_HUMAN	ATP synthase subunit d, mitochondrial	Not predicted	1.3512		169.216	39.6149	214.792	38.4409	1.26934	0.076	0.155314	202.495	193.408	185.805	160.175	104.195	246.877	157.722	213.461	202.687	253.212
Q9UL46	PSME2_HUMAN	Proteasome activator complex subunit 2	Not predicted	1.26719		581.696	33.0807	737.952	93.6334	1.26862	0.016	0.056625	561.131	572.043	564.223	570.765	640.317	778.831	619.754	863.298	678.148	749.731
Q07955	SRSF1_HUMAN	Serine/arginine-rich splicing factor 1	Not predicted	1.19031		645.363	69.1053	818.719	96.0061	1.26862	0.028	0.0820086	558.247	639.75	617.219	664.663	746.936	916.046	715.318	832.822	905.46	723.948
Q14240	IF4A2_HUMAN	Eukaryotic initiation factor 4A-II	Not predicted	1.48744		1755.9	107.994	2226.75	52.0365	1.26815	0.009	0.0387057	1591.35	1893.18	1782.67	1753.73	1758.6	2318.93	2207.27	2210.49	2205.56	2191.52
P62244	RS15A_HUMAN	40S ribosomal protein S15a	Not predicted	1.5473		708.541	136.72	898.235	42.1893	1.26773	0.009	0.0387057	480.177	818.039	695.342	804.028	745.118	878.174	958.455	899.995	910.511	844.041
P13073	COX41_HUMAN	Cytochrome c oxidase subunit 4 isoform 1, mitochondrial	Not predicted	1.11464		995.678	171.729	1260.37	121.088	1.26584	0.028	0.0820086	860.105	1083.17	795.851	1222.75	1016.51	1105.95	1285.46	1212.85	1439.01	1258.6
P35527	K1C9_HUMAN	Keratin, type I cytoskeletal 9	Not predicted	0.893279		144.704	239.61	183.135	43.7358	1.26558	0.245	0.367179	171.223	0	0	0	552.296	178.05	147.856	208.734	137.524	243.51
P20674	COX5A_HUMAN	Cytochrome c oxidase subunit 5A, mitochondrial	Not predicted	0.729857		258.31	154.973	326.903	59.3428	1.26555	0.602	0.689813	0	283.319	418.987	306.098	283.145	425.805	282.744	331.823	280.478	313.666
Q9NZN4	EHD2_HUMAN	EH domain-containing protein 2	Not predicted	0.432217		179.286	42.2306	226.693	29.973	1.26442	0.076	0.155314	132.742	196.402	228.796	201.038	137.453	201.267	267.31	196.979	246.381	221.527
Q9Y230	RUVB2_HUMAN	RuvB-like 2	Not predicted	0.91272		279.641	19.7495	353.534	32.127	1.26424	0.009	0.0387057	266.038	285.291	255.842	283.837	307.195	382.17	371.26	319.818	377.022	317.397
P78330	SERB_HUMAN	Phosphoserine phosphatase	Not predicted	0.950299		97.6107	91.3197	123.189	128.582	1.26204	0.914	0.919029	188.744	132.639	0	166.67	0	0	0	154.871	307.124	153.949
P25787	PSA2_HUMAN	Proteasome subunit alpha type-2	Not predicted	0.864764		276.076	164.418	348.357	56.4529	1.26181	0.465	0.569311	301.303	404.418	0	276.901	397.76	336.231	318.334	401.048	276.5	409.672
P50213	IDH3A_HUMAN	Isocitrate dehydrogenase [NAD] subunit alpha, mitochondrial	Not predicted	0.724936		224.133	8.45119	282.706	30.971	1.26133	0.009	0.0387057	218.131	224.449	214.222	235.785	228.079	285.846	261.884	246.115	292.791	326.896
P62318	SMD3_HUMAN	Small nuclear ribonucleoprotein Sm D3	Not predicted	0.825345		573.659	70.5625	723.158	111.637	1.26061	0.028	0.0820086	679.9	564.374	598.03	530.154	495.837	682.781	652.313	700.341	919.982	660.374
Q15233	NONO_HUMAN	Non-POU domain-containing octamer-binding protein	Not predicted	0.613426		903.682	125.068	1139.18	100.35	1.2606	0.028	0.0820086	836.484	964.118	766.155	1087.8	863.853	1081.25	1037.39	1112.71	1297.57	1167
P52597	HNRPF_HUMAN	Heterogeneous nuclear ribonucleoprotein F	Not predicted	1.1251		834.76	72.5422	1051.61	109.739	1.25978	0.016	0.056625	839.811	796.127	958.95	790.785	788.129	1234.93	947.884	992.669	1033.64	1048.94
P11940	PABP1_HUMAN	Polyadenylate-binding protein 1	Not predicted	0.701574		730.721	96.0955	919.754	65.0247	1.25869	0.016	0.056625	884.058	625.8	682.093	735.922	725.733	1035.15	878.819	896.885	899.777	888.142
P28074	PSB5_HUMAN	Proteasome subunit beta type-5	Not predicted	0.728455		167.73	40.855	210.723	14.788	1.25632	0.076	0.155314	171.001	172.519	171.186	219.263	104.68	204.834	205.363	199.964	236.783	206.668
Q14258	TRI25_HUMAN	E3 ubiquitin/ISG15 ligase TRIM25	Not predicted	0.870084		179.825	30.3035	225.783	31.1534	1.25558	0.076	0.155314	183.421	184.059	181.054	132.869	217.72	252.53	181.543	254.573	207.549	232.722
Q14108	SCRB2_HUMAN	Lysosome membrane protein 2	Predicted	0.672602		448.224	75.8544	562.143	51.1732	1.25416	0.028	0.0820086	531.3	391.855	492.039	347.655	478.269	628.992	531.097	509.52	603.198	537.906
O43813	LANC1_HUMAN	LanC-like protein 1	Not predicted	0.515976		74.5243	79.4296	93.3704	58.0763	1.25289	0.751	0.804306	183.199	0	67.2956	0	122.127	90.7264	115.578	102.439	158.108	0
O00232	PSD12_HUMAN	26S proteasome non-ATPase regulatory subunit 12	Not predicted	1.48627		141.833	79.8301	177.618	101.983	1.2523	0.094	0.189534	182.867	0	177.033	162.382	186.885	206.591	0	198.596	259.136	223.766
Q8TCJ2	STT3B_HUMAN	Dolichyl-diphosphooligosaccharide--protein glycosyltransferase subunit STT3B	Not predicted	0.91935		93.3811	53.1267	116.917	19.6297	1.25204	0.754	0.804306	133.407	108.463	114.489	110.546	0	122.89	114.169	147.159	103.616	96.7526
O60506	HNRPQ_HUMAN	Heterogeneous nuclear ribonucleoprotein Q	Not predicted	0.94339		1031.14	34.4703	1289.87	98.566	1.25093	0.009	0.0387057	1068.81	1043	987.732	1002.67	1053.46	1341.41	1323.51	1285	1375.87	1123.58
Q13155	AIMP2_HUMAN	Aminoacyl tRNA synthase complex-interacting multifunctional protein 2	Not predicted	0.936286		139.387	32.3106	174.071	15.3799	1.24883	0.076	0.155314	181.203	165.507	111.885	109.915	128.427	157.413	193.101	187.525	165.748	166.569
P78344	IF4G2_HUMAN	Eukaryotic translation initiation factor 4 gamma 2	Not predicted	0.835314		67.5167	10.6903	84.3139	13.1589	1.24879	0.076	0.155314	62.5672	64.3037	70.8591	84.0603	55.793	99.563	81.1163	63.9388	88.2728	88.6785
P60866	RS20_HUMAN	40S ribosomal protein S20	Not predicted	1.14269		1157.91	226.575	1445.42	167.263	1.2483	0.047	0.118283	875.852	1297.18	1007.38	1447.25	1161.9	1306.83	1503.93	1357.14	1713.05	1346.12
P12081	SYHC_HUMAN	Histidine--tRNA ligase, cytoplasmic	Not predicted	0.880447		127.496	32.3044	159.08	43.447	1.24772	0.175	0.281783	176.656	86.4054	124.22	120.257	129.941	145.118	220.656	130.863	113.467	185.295
P05198	IF2A_HUMAN	Eukaryotic translation initiation factor 2 subunit 1	Not predicted	0.889052		391.127	27.0966	486.977	29.9515	1.24506	0.009	0.0387057	416.08	357.235	417.799	394.446	370.075	518.891	440.96	496.459	502.549	476.028
P62910	RL32_HUMAN	60S ribosomal protein L32	Not predicted	1.39189		257.026	50.1262	319.944	40.2332	1.2448	0.076	0.155314	168.45	284.78	287.411	277.153	267.334	348.086	316.008	251.775	336.738	347.115
Q9Y277	VDAC3_HUMAN	Voltage-dependent anion-selective channel protein 3	Not predicted	0.946469		402.164	59.8535	500.259	48.7266	1.24392	0.028	0.0820086	418.297	444.005	342.645	469.174	336.697	469.22	510.236	433.764	534.562	553.511
P07910	HNRPC_HUMAN	Heterogeneous nuclear ribonucleoproteins C1/C2	Not predicted	1.26493		2518.99	215.098	3130.38	414.289	1.24271	0.016	0.056625	2637.09	2365.01	2233.13	2763.33	2596.4	3749.26	2970.51	3346.84	2831.3	2753.99
P08729	K2C7_HUMAN	Keratin, type II cytoskeletal 7	Not predicted	0.75636		4012.88	605.323	4986.29	354.209	1.24257	0.016	0.056625	4486.83	3814.84	3480.82	4806.51	3475.4	4866.73	4526.59	5045.44	5508.53	4984.18
Q09028	RBBP4_HUMAN	Histone-binding protein RBBP4	Not predicted	0.853315		403.916	28.8023	501.748	45.3194	1.24221	0.009	0.0387057	429.941	432.319	400.484	394.573	362.261	562.032	445.682	505.602	524.081	471.346
Q14444	CAPR1_HUMAN	Caprin-1	Not predicted	0.504665		300.045	26.7614	372.292	49.692	1.24079	0.009	0.0387057	322.595	331.233	298.878	274.189	273.331	345.946	351.175	460.322	342.925	361.092
Q16629	SRSF7_HUMAN	Serine/arginine-rich splicing factor 7	Not predicted	1.02581		829.28	240.339	1028.85	149.16	1.24065	0.076	0.155314	986.193	536.181	1084.59	614.403	925.037	1156.99	993.693	1103.38	784.227	1105.94
P62304	RUXE_HUMAN	Small nuclear ribonucleoprotein E	Not predicted	1.03197		348.245	48.9646	431.852	44.312	1.24008	0.028	0.0820086	394.566	358.184	292.345	302.125	394.004	496.004	379.154	438.242	403.416	442.443
O00469	PLOD2_HUMAN	Procollagen-lysine,2-oxoglutarate 5-dioxygenase 2	Predicted	1.4887		390.525	26.192	484.155	27.4886	1.23975	0.009	0.0387057	410.535	402.3	414.235	355.601	369.954	511.427	467.458	497.64	499.771	444.478
P61254	RL26_HUMAN	60S ribosomal protein L26	Not predicted	2.48591		184.571	18.6981	228.779	13.5388	1.23952	0.009	0.0387057	160.133	196.914	189.277	205.579	170.953	229.643	211.706	223.786	249.159	229.601
P39748	FEN1_HUMAN	Flap endonuclease 1	Not predicted	0.4604		245.147	55.5025	303.569	10.9507	1.23832	0.117	0.21516	176.545	265.936	232.588	326.341	224.323	309.666	294.795	319.943	295.379	298.06
Q03252	LMNB2_HUMAN	Lamin-B2	Not predicted	0.460786		428.955	44.4939	531.167	48.8815	1.23828	0.016	0.056625	466.204	403.469	375.768	482.795	416.539	498.089	556.75	479.541	601.935	519.519
Q06323	PSME1_HUMAN	Proteasome activator complex subunit 1	Not predicted	0.807177		1079.49	70.8883	1335.66	116.051	1.23731	0.009	0.0387057	1167.73	1080.25	1053.06	978.706	1117.68	1439.11	1237.53	1466.61	1207.91	1327.12
O43809	CPSF5_HUMAN	Cleavage and polyadenylation specificity factor subunit 5	Not predicted	0.798129		182.227	43.7542	225.425	13.4878	1.23705	0.047	0.118283	114.333	200.566	207.141	164.652	224.444	237.162	216.287	213.71	242.782	217.184
Q13243	SRSF5_HUMAN	Serine/arginine-rich splicing factor 5	Not predicted	1.79558		514.416	60.9806	635.479	71.824	1.23534	0.016	0.056625	540.726	508.28	437.261	600.214	485.599	600.452	628.282	580.301	760.232	608.13
P38646	GRP75_HUMAN	Stress-70 protein, mitochondrial	Not predicted	1.50493		1080.43	112.715	1333.13	70.3652	1.23388	0.016	0.056625	1257.55	969.961	1117.48	1044.29	1012.88	1366.66	1391.17	1264.47	1393.55	1249.78
P84095	RHOG_HUMAN	Rho-related GTP-binding protein RhoG	Not predicted	0.79794		238.481	263.081	293.993	278.818	1.23278	0.746	0.804306	0	590.449	175.663	0	426.292	394.41	0	470.149	605.408	0
P26373	RL13_HUMAN	60S ribosomal protein L13	Not predicted	1.18996		255.954	89.5794	315.514	25.7236	1.2327	0.175	0.281783	323.371	297.27	110.103	318.584	230.441	328.547	297.474	321.622	347.472	282.455
P62424	RL7A_HUMAN	60S ribosomal protein L7a	Not predicted	0.760577		260.249	34.9041	320.764	18.8048	1.23253	0.028	0.0820086	320.377	242.563	233.09	245.875	259.337	297.976	335.741	335.741	331.686	302.674
P14854	CX6B1_HUMAN	Cytochrome c oxidase subunit 6B1	Not predicted	0.8311		167.155	96.1907	205.763	119.928	1.23098	0.142	0.252259	170.446	230.147	216.232	218.948	0	313.069	0	221.733	250.233	243.781
P25398	RS12_HUMAN	40S ribosomal protein S12	Not predicted	1.21797		391.976	83.8695	482.292	117.634	1.23041	0.076	0.155314	337.677	383.675	538.639	356.105	343.784	486.124	393.601	423.377	424.442	683.917
O15372	EIF3H_HUMAN	Eukaryotic translation initiation factor 3 subunit H	Not predicted	1.04605		137.256	22.7699	168.673	37.6122	1.22889	0.175	0.281783	110.818	123.728	130.891	166.67	154.173	139.026	196.06	127.878	217.02	163.38
P14866	HNRPL_HUMAN	Heterogeneous nuclear ribonucleoprotein L	Not predicted	0.85579		1482.7	185.392	1821.37	189.767	1.22842	0.016	0.056625	1753.26	1430.84	1495.3	1235.36	1498.72	2090.05	1855.6	1775.11	1559.61	1826.49
Q02952	AKA12_HUMAN	A-kinase anchor protein 12	Not predicted	0.459577		246.788	17.1747	302.668	21.2707	1.22643	0.016	0.056625	269.032	227.371	256.893	248.145	232.501	300.72	318.123	267.511	320.447	306.541
P62249	RS16_HUMAN	40S ribosomal protein S16	Not predicted	0.782349		384.862	29.6756	470.404	42.3167	1.22227	0.009	0.0387057	359.966	396.676	413.23	407.563	346.874	473.446	446.316	542.796	447.426	442.036
Q14697	GANAB_HUMAN	Neutral alpha-glucosidase AB	Predicted	0.649874		1583.5	212.02	1935.17	164.14	1.22209	0.028	0.0820086	1924.04	1513.37	1615.92	1354.55	1509.62	1930.89	2145.95	2023.28	1709.89	1865.85
P55769	NH2L1_HUMAN	NHP2-like protein 1	Not predicted	0.833455		212.412	26.6234	259.095	25.4985	1.21978	0.047	0.118283	203.16	185.227	195.034	227.902	250.735	272.399	287.396	240.766	269.996	224.919
P31153	METK2_HUMAN	S-adenosylmethionine synthase isoform type-2	Not predicted	0.840451		384.116	25.1437	467.585	43.3161	1.2173	0.016	0.056625	423.51	377.101	385.179	380.951	353.84	478.605	530.251	449.935	467.631	411.504
Q01081	U2AF1_HUMAN	Splicing factor U2AF 35 kDa subunit	Not predicted	1.42477		291.679	27.1309	354.467	92.438	1.21526	0.117	0.21516	327.031	292.814	302.35	252.811	283.387	454.071	397.407	336.674	207.485	376.697
O95394	AGM1_HUMAN	Phosphoacetylglucosamine mutase	Not predicted	1.00067		51.2433	74.9612	62.2686	34.4881	1.21516	0.459	0.569311	0	0	0	165.409	90.8075	59.2219	79.143	101.879	8.46737	62.6313
P09661	RU2A_HUMAN	U2 small nuclear ribonucleoprotein A'	Not predicted	1.70948		133.647	84.2112	162.373	46.7934	1.21494	0.602	0.689813	188.079	144.033	0	117.735	218.386	194.57	189.365	180.745	80.8852	166.298
Q8WXF1	PSPC1_HUMAN	Paraspeckle component 1	Not predicted	0.882858		121.936	21.5738	148.113	11.7544	1.21468	0.047	0.118283	144.497	135.561	104.256	131.167	94.1999	137.709	142.852	139.135	156.403	164.466
Q9UQ35	SRRM2_HUMAN	Serine/arginine repetitive matrix protein 2	Not predicted	1.43888		139.576	19.4826	169.517	13.1616	1.21451	0.028	0.0820086	155.143	138.628	106.951	143.653	153.506	174.921	147.856	175.645	181.85	167.315
Q16531	DDB1_HUMAN	DNA damage-binding protein 1	Not predicted	0.392383		213.736	11.5713	259.024	28.4581	1.21189	0.009	0.0387057	194.4	225.034	218.836	213.84	216.569	236.668	306.353	263.032	250.17	238.896
P04264	K2C1_HUMAN	Keratin, type II cytoskeletal 1	Not predicted	Not detected		450.349	330.034	545.75	202.269	1.21184	0.602	0.689813	696.645	159.445	391.849	126.626	877.18	471.36	273.089	596.472	557.356	830.471
Q13409	DC1I2_HUMAN	Cytoplasmic dynein 1 intermediate chain 2	Not predicted	0.691953		129.467	77.0475	156.741	14.0104	1.21066	0.465	0.569311	135.625	158.495	205.404	0	147.812	154.943	150.957	169.114	171.431	137.258
P20073	ANXA7_HUMAN	Annexin A7	Not predicted	1.39567		363.736	50.9478	440.184	31.7115	1.21018	0.028	0.0820086	424.175	330.356	374.991	295.819	393.338	475.916	440.748	465.733	418.759	399.766
P49959	MRE11_HUMAN	Double-strand break repair protein MRE11A	Not predicted	0.651408		117.205	67.5446	141.656	35.3089	1.20862	0.917	0.919029	0	127.161	164.287	161.184	133.394	135.184	118.256	151.513	196.941	106.387
P09622	DLDH_HUMAN	Dihydrolipoyl dehydrogenase, mitochondrial	Not predicted	0.741956		506.841	33.5646	612.299	65.9309	1.20807	0.047	0.118283	484.502	530.338	508.029	464.129	547.208	657.533	505.867	610.342	675.622	612.133
P80723	BASP1_HUMAN	Brain acid soluble protein 1	Not predicted	1.2894		1158.66	217.279	1399.58	158.529	1.20793	0.076	0.155314	1378.43	904.225	1301.6	947.176	1261.85	1586.2	1505.34	1398.82	1176.34	1331.2
Q14320	FA50A_HUMAN	Protein FAM50A	Not predicted	1.13362		141.101	24.1108	170.417	15.2257	1.20777	0.076	0.155314	108.323	153.455	162.414	122.717	158.595	158.565	153.564	180.31	190.5	169.147
Q99832	TCPH_HUMAN	T-complex protein 1 subunit eta	Not predicted	0.508441		487.479	44.2484	587.396	39.6124	1.20497	0.016	0.056625	427.28	480.671	485.186	492.506	551.751	621.308	610.522	573.459	607.491	524.201
Q96HE7	ERO1A_HUMAN	ERO1-like protein alpha	Predicted	1.28084		260.732	31.0361	314.053	26.4136	1.20451	0.028	0.0820086	296.756	249.794	283.528	256.406	217.175	342.653	309.102	334.497	275.3	308.713
O43684	BUB3_HUMAN	Mitotic checkpoint protein BUB3	Not predicted	1.13968		214.813	18.5298	258.459	16.8997	1.20318	0.016	0.056625	240.421	198.594	228.339	201.228	205.483	283.156	240.248	262.908	260.777	245.206
O14979	HNRDL_HUMAN	Heterogeneous nuclear ribonucleoprotein D-like	Not predicted	1.24138		1052.33	74.7066	1265.13	71.6599	1.20221	0.009	0.0387057	1166.62	1051.03	1053.98	1031.68	958.355	1374.34	1182.56	1232.13	1286.84	1249.78
P46060	RAGP1_HUMAN	Ran GTPase-activating protein 1	Not predicted	0.523266		117.373	31.7911	141.106	13.3721	1.2022	0.175	0.281783	61.4582	125.262	140.119	132.933	127.094	152.967	153.423	120.725	138.85	139.565
P62316	SMD2_HUMAN	Small nuclear ribonucleoprotein Sm D2	Not predicted	0.717978		611.394	84.3414	734.975	40.5603	1.20213	0.016	0.056625	583.199	677.439	480.16	687.365	628.807	684.427	751.26	702.829	752.024	784.333
P49792	RBP2_HUMAN	E3 SUMO-protein ligase RanBP2	Not predicted	0.599162		43.6483	31.6323	52.4568	48.3784	1.20181	0.459	0.569311	76.4069	0	21.6598	59.8386	60.3364	77.2793	0	88.3201	0	96.6847
P39019	RS19_HUMAN	40S ribosomal protein S19	Not predicted	1.14556		600.65	84.9438	721.468	73.7614	1.20114	0.047	0.118283	475.52	667.067	549.146	661.51	650.01	777.184	634.906	700.963	815.798	678.489
P14314	GLU2B_HUMAN	Glucosidase 2 subunit beta	Predicted	0.716095		1241.31	108.328	1490.13	56.374	1.20045	0.016	0.056625	1430.55	1210.26	1209.77	1201.94	1154.02	1469.84	1512.39	1409.39	1496.47	1562.56
P0CW22	RS17L_HUMAN	40S ribosomal protein S17-like	Not predicted	1.02009		360.009	25.98	432.142	35.0111	1.20037	0.016	0.056625	376.379	325.39	354.569	350.367	393.338	482.612	436.943	426.3	384.22	430.637
O94826	TOM70_HUMAN	Mitochondrial import receptor subunit TOM70	Not predicted	1.10623		112.558	21.3696	134.867	18.683	1.19821	0.117	0.21516	95.492	107.733	126.505	141.887	91.171	152.089	130.519	124.706	111.446	155.578
Q99729	ROAA_HUMAN	Heterogeneous nuclear ribonucleoprotein A/B	Not predicted	0.888481		883.544	103.569	1058.46	44.6175	1.19797	0.009	0.0387057	1003.38	898.382	878.086	918.799	719.069	1129.55	1008.49	1046.16	1064.58	1043.52
P61289	PSME3_HUMAN	Proteasome activator complex subunit 3	Not predicted	0.612139		147.936	5.07902	177.162	19.102	1.19755	0.028	0.0820086	147.491	154.624	142.952	151.346	143.269	186.008	197.893	168.306	184.944	148.657
Q13151	ROA0_HUMAN	Heterogeneous nuclear ribonucleoprotein A0	Not predicted	0.854618		793.867	151.706	950.015	104.902	1.19669	0.175	0.281783	981.424	895.461	601.228	794.568	696.655	824.386	981.007	872.628	1092.99	979.06
Q9Y6C9	MTCH2_HUMAN	Mitochondrial carrier homolog 2	Not predicted	0.618113		544.776	169.937	651.789	186.327	1.19643	0.465	0.569311	335.237	555.025	596.203	788.893	448.525	471.415	755.488	785.552	428.231	818.258
Q9NYF8	BCLF1_HUMAN	Bcl-2-associated transcription factor 1	Not predicted	0.885327		207.423	10.0058	248.087	23.056	1.19604	0.016	0.056625	208.372	202.684	209.014	222.164	194.882	257.25	274.64	243.378	212.158	253.009
O75340	PDCD6_HUMAN	Programmed cell death protein 6	Not predicted	1.4031		330.95	10.7247	395.71	22.2094	1.19568	0.009	0.0387057	331.799	345.329	336.661	321.107	319.856	407.967	407.625	374.303	419.012	369.641
Q63HN8	RN213_HUMAN	E3 ubiquitin-protein ligase RNF213	Not predicted	0.951003		99.6824	16.8644	119.187	1.51764	1.19567	0.117	0.21516	125.977	102.328	82.7374	100.015	87.3545	121.133	118.538	118.797	120.223	117.243
P17174	AATC_HUMAN	Aspartate aminotransferase, cytoplasmic	Not predicted	1.06699		168.331	43.8625	201.026	33.8087	1.19423	0.251	0.367179	220.016	176.171	198.46	119.248	127.761	230.905	209.733	233.675	164.928	165.891
O43390	HNRPR_HUMAN	Heterogeneous nuclear ribonucleoprotein R	Not predicted	1.12514		1134.99	43.7099	1353.76	86.999	1.19275	0.009	0.0387057	1178.82	1163.51	1156.77	1089.06	1086.78	1421	1312.94	1379.54	1432.7	1222.64
P18031	PTN1_HUMAN	Tyrosine-protein phosphatase non-receptor type 1	Not predicted	0.600058		97.4598	58.0133	116.19	62.4024	1.19219	0.754	0.804306	139.839	121.975	136.19	89.2944	0	86.7746	114.169	220.054	54.517	105.437
Q16630	CPSF6_HUMAN	Cleavage and polyadenylation specificity factor subunit 6	Not predicted	1.16975		150.704	19.2999	179.662	29.7214	1.19216	0.175	0.281783	123.981	176.828	147.018	158.788	146.903	195.174	192.466	155.929	141.628	213.113
Q14152	EIF3A_HUMAN	Eukaryotic translation initiation factor 3 subunit A	Not predicted	0.836143		240.326	12.6874	285.963	18.1522	1.18989	0.009	0.0387057	250.624	225.107	250.771	228.029	247.101	281.4	313.542	272.362	268.86	293.65
P14923	PLAK_HUMAN	Junction plakoglobin	Not predicted	0.709688		174.255	23.2259	207.192	18.406	1.18901	0.047	0.118283	172.442	181.429	148.114	160.112	209.178	225.526	197.4	228.699	194.289	190.045
P08621	RU17_HUMAN	U1 small nuclear ribonucleoprotein 70 kDa	Not predicted	1.25136		416.461	65.0192	495.12	139.164	1.18888	0.251	0.367179	514	374.545	451.835	382.086	359.838	458.297	405.652	741.392	423.748	446.514
Q92616	GCN1L_HUMAN	Translational activator GCN1	Not predicted	0.515428		146.026	101.732	173.549	149.422	1.18848	0.917	0.919029	100.549	95.5353	125.271	82.8621	325.914	318.668	0	339.286	80.0643	129.727
P35606	COPB2_HUMAN	Coatomer subunit beta'	Not predicted	0.793287		357.93	71.5623	425.254	60.2283	1.18809	0.175	0.281783	386.581	351.246	358.91	248.082	444.83	419.712	475.915	408.076	336.359	486.205
O00217	NDUS8_HUMAN	NADH dehydrogenase [ubiquinone] iron-sulfur protein 8, mitochondrial	Predicted	0.808941		116.871	23.0959	138.726	27.1623	1.187	0.251	0.367179	146.715	103.058	117.367	87.2133	130.002	174.647	108.46	152.694	115.55	142.279
P62805	H4_HUMAN	Histone H4	Not predicted	5.44967		2992.4	228.462	3550.66	829.414	1.18656	0.347	0.458283	3167.17	2970.5	3277.97	2779.73	2766.63	2525.85	3712.6	4625.61	3943.23	2946
Q9H2U2	IPYR2_HUMAN	Inorganic pyrophosphatase 2, mitochondrial	Not predicted	0.721205		274.743	30.5485	325.934	19.048	1.18632	0.028	0.0820086	292.542	251.109	320.122	252.118	257.823	336.945	328.06	309.991	350.439	304.235
P50990	TCPQ_HUMAN	T-complex protein 1 subunit theta	Not predicted	0.845013		524.876	20.4383	622.304	38.5826	1.18562	0.009	0.0387057	546.16	524.421	496.607	542.577	514.616	601.001	633.849	631.924	673.728	571.016
P53618	COPB_HUMAN	Coatomer subunit beta	Not predicted	0.744169		388.408	27.1944	460.255	29.021	1.18498	0.009	0.0387057	393.235	387.327	349.818	385.366	426.292	498.913	477.043	433.826	461.128	430.366
P49368	TCPG_HUMAN	T-complex protein 1 subunit gamma	Not predicted	0.677031		655.066	24.0011	776.07	135.339	1.18472	0.347	0.458283	684.446	657.061	641.889	622.538	669.395	865.002	649.565	868.274	889.043	608.469
P13804	ETFA_HUMAN	Electron transfer flavoprotein subunit alpha, mitochondrial	Not predicted	0.727425		210.54	12.9208	249.242	19.9572	1.18382	0.009	0.0387057	189.077	209.842	220.755	212.579	220.446	281.674	227.845	243.067	242.719	250.905
Q15287	RNPS1_HUMAN	RNA-binding protein with serine-rich domain 1	Not predicted	1.23885		166.973	11.8356	197.641	13.5432	1.18367	0.009	0.0387057	184.197	163.9	151.084	168.184	167.5	220.312	189.083	189.764	200.224	188.824
Q9BVK6	TMED9_HUMAN	Transmembrane emp24 domain-containing protein 9	Not predicted	0.821061		479.707	42.0509	567.617	50.5453	1.18326	0.016	0.056625	538.508	459.417	508.486	453.535	438.59	550.506	653.652	523.204	566.575	544.148
P67809	YBOX1_HUMAN	Nuclease-sensitive element-binding protein 1	Not predicted	0.900488		996.69	133.731	1179.25	49.6311	1.18316	0.117	0.21516	1235.37	931.98	934.28	929.519	952.297	1220.11	1184.68	1111.47	1149.19	1230.78
P51572	BAP31_HUMAN	B-cell receptor-associated protein 31	Not predicted	0.7905		1103.27	155.508	1304.99	121.24	1.18284	0.028	0.0820086	1198.78	1103.62	873.517	1283.92	1056.49	1289.27	1340.43	1105.25	1419.44	1370.55
P62495	ERF1_HUMAN	Eukaryotic peptide chain release factor subunit 1	Not predicted	0.778464		120.628	25.3026	142.655	9.805	1.1826	0.347	0.458283	106.615	142.792	103.525	152.86	97.35	141.551	159.766	135.466	138.218	138.276
Q9UMS4	PRP19_HUMAN	Pre-mRNA-processing factor 19	Not predicted	0.750575		412.605	44.0601	487.9	30.2353	1.18249	0.016	0.056625	427.502	394.704	465.998	426.797	348.025	519.605	489.165	438.864	503.559	488.309
Q9H6S3	ES8L2_HUMAN	Epidermal growth factor receptor kinase substrate 8-like protein 2	Not predicted	1.09325		218.24	29.2045	257.47	40.3707	1.17976	0.175	0.281783	243.194	214.516	223.45	170.391	239.649	301.433	246.661	297.614	230.09	211.553
P09874	PARP1_HUMAN	Poly [ADP-ribose] polymerase 1	Not predicted	0.365722		230.037	18.8849	271.129	11.7152	1.17863	0.009	0.0387057	247.186	232.484	243.05	199.147	228.321	280.302	263.364	277.773	279.91	254.298
Q99613	EIF3C_HUMAN	Eukaryotic translation initiation factor 3 subunit C	Not predicted	0.537132		222.435	17.2266	261.621	11.778	1.17617	0.009	0.0387057	243.194	219.921	235.375	213.777	199.91	269.819	273.442	243.502	257.683	263.661
Q8WYA6	CTBL1_HUMAN	Beta-catenin-like protein 1	Not predicted	1.0179		57.5091	5.57988	67.5252	5.12357	1.17417	0.016	0.056625	58.4862	63.7048	49.2039	60.8665	55.2841	75.523	64.3434	62.048	68.4462	67.2654
Q9Y305	ACOT9_HUMAN	Acyl-coenzyme A thioesterase 9, mitochondrial	Not predicted	0.711504		227.675	105.773	267.186	59.3553	1.17354	0.754	0.804306	116.107	346.06	193.069	332.962	150.175	167.786	290.285	268.133	284.393	325.336
Q9Y5S9	RBM8A_HUMAN	RNA-binding protein 8A	Not predicted	0.902874		294.387	43.22	345.428	38.2785	1.17338	0.076	0.155314	344.552	293.325	310.848	226.011	297.199	400.557	340.956	360.806	298.536	326.285
Q52LJ0	FA98B_HUMAN	Protein FAM98B	Not predicted	0.875631		177.714	31.6121	208.166	24.3923	1.17135	0.076	0.155314	160.909	206.336	217.054	156.58	147.691	226.953	169.21	217.877	199.971	226.819
Q00688	FKBP3_HUMAN	Peptidyl-prolyl cis-trans isomerase FKBP3	Not predicted	1.1568		641.914	112.79	751.39	99.253	1.17055	0.175	0.281783	633.767	744.27	546.862	767.452	517.221	595.512	806.935	765.027	731.187	858.289
P61978	HNRPK_HUMAN	Heterogeneous nuclear ribonucleoprotein K	Not predicted	1.25125		3484.81	107.365	4078.24	239.253	1.17029	0.009	0.0387057	3445.52	3497.12	3562.14	3323.31	3595.95	4296.47	3689.35	4025.41	4224.22	4155.75
P36507	MP2K2_HUMAN	Dual specificity mitogen-activated protein kinase kinase 2	Not predicted	0.960881		84.1667	78.4445	98.3454	89.7778	1.16846	0.332	0.458283	152.814	114.452	0	0	153.567	0	163.36	163.765	0	164.601
O60610	DIAP1_HUMAN	Protein diaphanous homolog 1	Not predicted	0.425837		77.1766	45.5873	90.1566	51.3863	1.16819	0.295	0.42245	0	75.6686	89.9102	107.204	113.1	114.492	110.152	127.069	99.0702	0
O60749	SNX2_HUMAN	Sorting nexin-2	Not predicted	1.04042		213.756	20.1677	249.349	16.3892	1.16652	0.016	0.056625	239.756	226.787	187.496	205.137	209.602	240.126	274.992	234.795	256.105	240.728
Q9NUJ1	ABHDA_HUMAN	Mycophenolic acid acyl-glucuronide esterase, mitochondrial	Predicted	1.13785		120.552	77.1652	140.608	32.389	1.16636	0.602	0.689813	0	111.458	190.191	114.834	186.28	121.517	145.883	106.855	136.703	192.08
Q9Y265	RUVB1_HUMAN	RuvB-like 1	Not predicted	1.01649		277.786	28.3522	323.747	13.4186	1.16546	0.047	0.118283	324.702	264.183	249.263	273.937	276.845	336.176	323.479	320.254	335.475	303.353
P61026	RAB10_HUMAN	Ras-related protein Rab-10	Not predicted	0.69792		1040.14	585.688	1209.22	77.2502	1.16256	0.347	0.458283	1207.65	1405.27	1287.43	1300.32	0	1197.06	1298.85	1151.27	1277.37	1121.54
Q04941	PLP2_HUMAN	Proteolipid protein 2	Not predicted	0.799843		522.991	63.6259	607.966	76.1596	1.16248	0.117	0.21516	608.927	452.916	545.948	467.408	539.756	692.66	507.911	673.597	597.768	567.895
Q00839	HNRPU_HUMAN	Heterogeneous nuclear ribonucleoprotein U	Not predicted	0.948854		2172.53	172.722	2524.99	145.171	1.16223	0.009	0.0387057	2181.31	2167.8	2211.2	1909.49	2392.86	2524.2	2546.95	2754.1	2401.93	2397.78
Q96FQ6	S10AG_HUMAN	Protein S100-A16	Not predicted	0.508693		266.677	86.0814	309.747	15.6544	1.16151	0.117	0.21516	205.489	399.963	177.81	281.883	268.243	317.35	283.167	323.488	309.776	314.955
Q15436	SC23A_HUMAN	Protein transport protein Sec23A	Not predicted	0.652334		259.41	62.8899	301.293	16.7872	1.16146	0.347	0.458283	181.868	335.615	252.004	219.578	307.982	308.349	284.506	326.785	296.705	290.122
Q86VP6	CAND1_HUMAN	Cullin-associated NEDD8-dissociated protein 1	Not predicted	0.614149		344.992	21.2836	400.557	19.0865	1.16106	0.009	0.0387057	356.972	320.35	374.717	340.466	332.456	421.524	412.065	378.47	408.467	382.261
P62847	RS24_HUMAN	40S ribosomal protein S24	Not predicted	1.77858		197.53	24.1349	229.343	58.4261	1.16106	0.602	0.689813	187.191	211.083	225.095	162.067	202.212	307.965	190.07	190.386	276.121	182.174
Q9UBT2	SAE2_HUMAN	SUMO-activating enzyme subunit 2	Not predicted	0.873513		223.857	21.0484	259.795	29.436	1.16054	0.047	0.118283	251.4	199.543	237.476	208.543	222.324	304.617	225.237	268.443	248.212	252.466
O43143	DHX15_HUMAN	Putative pre-mRNA-splicing factor ATP-dependent RNA helicase DHX15	Not predicted	0.927332		346.997	74.2031	402.523	29.5416	1.16002	0.175	0.281783	263.044	436.044	371.062	387.384	277.451	404.18	409.317	445.706	365.657	387.757
Q14677	EPN4_HUMAN	Clathrin interactor 1	Not predicted	0.992457		133.9	88.2178	155.186	15.1266	1.15897	0.465	0.569311	245.633	132.566	160.449	0	130.85	129.366	163.642	154	165.811	163.109
Q07020	RL18_HUMAN	60S ribosomal protein L18	Not predicted	1.12754		185.707	38.1245	215.015	41.3565	1.15782	0.347	0.458283	135.625	232.046	167.805	179.156	213.903	190.509	228.69	221.298	272.08	162.498
P61011	SRP54_HUMAN	Signal recognition particle 54 kDa protein	Not predicted	1.28665		82.6664	52.1558	95.702	22.0947	1.15769	0.917	0.919029	0	81.2196	130.068	77.3128	124.732	89.958	66.8311	122.529	86.6311	112.561
P38117	ETFB_HUMAN	Electron transfer flavoprotein subunit beta	Not predicted	0.931837		376.462	35.7212	435.17	37.0404	1.15595	0.047	0.118283	438.259	374.253	350.823	354.655	364.32	409.394	459.847	408.201	488.531	409.875
Q9NX14	NDUBB_HUMAN	NADH dehydrogenase [ubiquinone] 1 beta subcomplex subunit 11, mitochondrial	Predicted	0.876426		96.8914	96.4692	111.799	107.658	1.15386	0.59	0.689813	124.979	224.084	0	0	135.393	148.631	0	169.363	0	240.999
P43307	SSRA_HUMAN	Translocon-associated protein subunit alpha	Predicted	1.02948		386.918	91.1317	445.718	35.5414	1.15197	0.347	0.458283	229.11	418.442	418.119	404.221	464.699	480.142	415.941	459.451	472.746	400.309
P52272	HNRPM_HUMAN	Heterogeneous nuclear ribonucleoprotein M	Not predicted	0.762998		1153.52	113.651	1328.26	101.133	1.15149	0.076	0.155314	1326.31	1192.73	1024.74	1122.49	1101.32	1498.38	1312.24	1242.08	1262.84	1325.77
Q96KP4	CNDP2_HUMAN	Cytosolic non-specific dipeptidase	Not predicted	0.660547		258.402	17.0632	297.53	8.11716	1.15142	0.009	0.0387057	286.554	242.709	257.669	257.856	247.222	293.749	307.692	286.978	296.011	303.217
P48643	TCPE_HUMAN	T-complex protein 1 subunit epsilon	Not predicted	0.748593		409.754	18.1051	471.654	60.4757	1.15107	0.076	0.155314	401.996	426.111	416.474	381.834	422.355	542.108	439.973	527.06	400.511	448.617
O95232	LC7L3_HUMAN	Luc7-like protein 3	Not predicted	2.01831		83.9691	12.6513	96.5162	10.1043	1.14943	0.175	0.281783	72.7696	91.6642	102.245	79.0785	74.0878	88.2565	97.8188	88.0714	112.835	95.5991
P55060	XPO2_HUMAN	Exportin-2	Not predicted	0.660376		362.913	29.4691	417.116	31.5418	1.14935	0.028	0.0820086	411.2	341.385	339.996	369.537	352.447	434.147	421.579	426.3	441.238	362.313
P31930	QCR1_HUMAN	Cytochrome b-c1 complex subunit 1, mitochondrial	Not predicted	0.724094		236.804	59.8798	271.943	53.8198	1.14839	0.347	0.458283	159.578	291.426	249.4	292.729	190.884	260.763	201.769	245.493	329.476	322.215
P50991	TCPD_HUMAN	T-complex protein 1 subunit delta	Not predicted	0.502553		456.372	19.3489	523.929	36.7195	1.14803	0.016	0.056625	487.053	455.692	453.206	452.589	433.32	526.795	543.078	523.328	562.155	464.29
O95373	IPO7_HUMAN	Importin-7	Not predicted	0.573865		196.865	18.6662	225.717	3.54127	1.14656	0.047	0.118283	228.555	182.598	196.587	183.886	192.701	221.08	228.831	226.834	228.891	222.952
P18669	PGAM1_HUMAN	Phosphoglycerate mutase 1	Not predicted	0.708622		2315.09	192.45	2652.07	292.409	1.14555	0.117	0.21516	2283.34	2435.13	2579.43	2157.32	2120.26	2420.47	2432.79	3126.04	2552.84	2728.2
P62701	RS4X_HUMAN	40S ribosomal protein S4, X isoform	Not predicted	0.870295		725.404	36.466	830.963	14.1075	1.14552	0.009	0.0387057	775.492	739.887	678.438	705.652	727.55	835.363	816.801	837.797	848.632	816.222
P62750	RL23A_HUMAN	60S ribosomal protein L23a	Not predicted	0.871892		302.485	25.9125	346.146	11.0865	1.14434	0.016	0.056625	311.505	315.091	262.329	329.935	293.564	326.736	352.091	347.994	349.871	354.036
P40261	NNMT_HUMAN	Nicotinamide N-methyltransferase	Not predicted	0.747053		668.078	97.1313	763.299	67.9553	1.14253	0.175	0.281783	693.207	645.082	738.287	511.425	752.388	840.303	728.003	833.444	699.616	715.128
P56556	NDUA6_HUMAN	NADH dehydrogenase [ubiquinone] 1 alpha subcomplex subunit 6	Not predicted	0.978056		74.4509	50.9451	85.0594	51.016	1.14249	0.675	0.766994	105.473	108.828	42.552	115.402	0	77.6635	110.434	0	129.252	107.948
P62826	RAN_HUMAN	GTP-binding nuclear protein Ran	Not predicted	0.893874		2059.23	140.591	2351.79	154.995	1.14207	0.028	0.0820086	2222.34	2029.76	1895.06	2184.43	1964.57	2493.47	2468.73	2103.51	2364.68	2328.57
P22626	ROA2_HUMAN	Heterogeneous nuclear ribonucleoproteins A2/B1	Not predicted	1.35327		4371.02	215.148	4990.77	357.216	1.14179	0.016	0.056625	4634.32	4326.84	4406.42	4043.47	4444.05	5527.01	4792.98	4989.47	5074.11	4570.3
Q9UBM7	DHCR7_HUMAN	7-dehydrocholesterol reductase	Not predicted	0.256102		62.7473	36.7005	71.6025	67.7793	1.14113	0.597	0.689813	81.4749	61.8131	91.8747	78.574	0	137.105	0	130.614	90.2934	0
Q14019	COTL1_HUMAN	Coactosin-like protein	Not predicted	0.938298		689.283	68.5042	785.903	96.1999	1.14017	0.076	0.155314	733.573	704.974	713.159	568.369	726.339	903.422	748.441	852.103	654.785	770.764
Q96I24	FUBP3_HUMAN	Far upstream element-binding protein 3	Not predicted	0.853051		267.752	28.0085	305.096	38.2118	1.13947	0.117	0.21516	279.013	294.786	281.746	222.668	260.549	298.524	322.774	259.363	359.784	285.033
P68366	TBA4A_HUMAN	Tubulin alpha-4A chain	Not predicted	0.59288		8590.46	858.625	9786.84	1076.02	1.13927	0.076	0.155314	7454.39	9597.35	8639.23	8065.5	9195.85	10840	9218.08	10803.7	8315.83	9756.67
Q86U42	PABP2_HUMAN	Polyadenylate-binding protein 2	Not predicted	1.64044		116.803	65.3551	133.065	79.4685	1.13922	0.295	0.42245	0	146.809	144.825	150.022	142.36	0	214.243	148.03	156.972	146.079
P62280	RS11_HUMAN	40S ribosomal protein S11	Not predicted	1.28297		450.178	46.8024	512.768	55.4189	1.13903	0.047	0.118283	524.424	462.119	405.327	440.481	418.538	476.904	575.003	465.547	474.83	571.559
P60228	EIF3E_HUMAN	Eukaryotic translation initiation factor 3 subunit E	Not predicted	1.26223		213.451	13.7954	243.002	9.32604	1.13845	0.009	0.0387057	229.11	192.458	221.806	212.642	211.238	247.7	236.02	230.565	253.011	247.716
P49821	NDUV1_HUMAN	NADH dehydrogenase [ubiquinone] flavoprotein 1, mitochondrial	Not predicted	0.633282		120.061	85.2773	136.424	79.7343	1.13629	0.675	0.766994	228.666	140.527	80.7729	150.337	0	191.936	133.338	168.43	0	188.416
Q6UW68	TM205_HUMAN	Transmembrane protein 205	Not predicted	1.29261		392.275	52.6719	445.712	20.8218	1.13622	0.117	0.21516	475.076	361.763	408.525	339.331	376.678	454.675	458.015	421.946	468.578	425.345
P43686	PRS6B_HUMAN	26S protease regulatory subunit 6B	Not predicted	0.822478		178.926	30.3796	203.043	23.4289	1.13479	0.251	0.367179	150.485	148.854	210.156	174.805	210.329	225.197	209.451	219.805	193.72	167.044
Q08170	SRSF4_HUMAN	Serine/arginine-rich splicing factor 4	Not predicted	1.21109		406.165	232.371	460.553	259.402	1.13391	0.209	0.331425	559.911	0	432.373	542.766	495.776	599.903	610.31	530.356	0	562.196
P35659	DEK_HUMAN	Protein DEK	Not predicted	0.920019		248.271	26.3119	281.481	47.4571	1.13376	0.251	0.367179	254.394	265.278	279.142	217.308	225.232	364.991	269.777	247.172	259.767	265.696
O75531	BAF_HUMAN	Barrier-to-autointegration factor	Not predicted	1.06393		833.877	482.089	944.498	92.9885	1.13266	0.465	0.569311	1193.23	1011.59	1103.78	860.782	0	1057.65	852.743	957.216	848	1006.88
P05023	AT1A1_HUMAN	Sodium/potassium-transporting ATPase subunit alpha-1	Not predicted	0.482369		952.911	79.3898	1079.02	103.354	1.13234	0.076	0.155314	1072.14	863.323	965.346	962.941	900.806	1077.41	1173.4	1020.66	1183.92	939.707
P51149	RAB7A_HUMAN	Ras-related protein Rab-7a	Not predicted	1.1936		638.226	81.3851	722.285	42.3533	1.13171	0.076	0.155314	767.84	571.094	667.473	584.449	600.275	758.523	675.993	724.598	769.072	683.239
P63208	SKP1_HUMAN	S-phase kinase-associated protein 1	Not predicted	0.535782		340.211	51.14	384.489	17.4891	1.13015	0.117	0.21516	423.066	342.189	307.513	290.017	338.272	403.686	399.38	385.623	364.457	369.302
P62277	RS13_HUMAN	40S ribosomal protein S13	Not predicted	0.842043		477.273	30.1051	539.036	31.2207	1.12941	0.009	0.0387057	472.969	481.694	514.425	486.137	431.139	515.653	520.173	517.046	586.149	556.158
O60869	EDF1_HUMAN	Endothelial differentiation-related factor 1	Not predicted	1.62421		313.113	175.839	353.541	21.0606	1.12912	0.251	0.367179	407.873	404.199	0	388.203	365.29	324.65	368.653	338.415	373.676	362.313
P49189	AL9A1_HUMAN	4-trimethylaminobutyraldehyde dehydrogenase	Not predicted	0.540825		156.688	88.6968	176.915	14.0151	1.12909	0.465	0.569311	0	195.161	201.475	212.579	174.224	167.292	161.528	197.974	177.303	180.478
O15371	EIF3D_HUMAN	Eukaryotic translation initiation factor 3 subunit D	Not predicted	0.471206		187.023	12.0829	211.099	42.2344	1.12873	0.465	0.569311	185.195	202.538	195.034	180.67	171.68	195.394	238.557	167.435	183.933	270.174
Q9UL25	RAB21_HUMAN	Ras-related protein Rab-21	Not predicted	1.56703		142.002	24.4557	160.189	19.7128	1.12807	0.175	0.281783	141.724	118.616	182.196	140.563	126.912	184.911	144.966	169.612	165.622	135.834
P28066	PSA5_HUMAN	Proteasome subunit alpha type-5	Not predicted	1.07031		615.889	132.126	694.413	136.255	1.1275	0.117	0.21516	843.138	561.745	582.497	592.836	499.229	931.414	584.517	658.669	665.519	631.945
P07737	PROF1_HUMAN	Profilin-1	Not predicted	0.872043		1846.33	339.102	2081.37	253.809	1.1273	0.602	0.689813	1892.98	2035.6	1971.81	2078.49	1252.77	2379.3	1854.19	1835.44	2024.97	2312.97
Q96EP5	DAZP1_HUMAN	DAZ-associated protein 1	Not predicted	1.23696		268.074	61.655	302.168	46.8521	1.12718	0.347	0.458283	213.474	208.162	358.179	269.838	290.717	297.262	277.811	345.693	350.566	239.507
P07900	HS90A_HUMAN	Heat shock protein HSP 90-alpha	Not predicted	0.968372		5269.16	370.785	5938.23	560.644	1.12698	0.047	0.118283	5614.63	5505.7	4673.68	5176.05	5375.76	5982.56	6793.76	5970.32	5682.17	5262.36
P55036	PSMD4_HUMAN	26S proteasome non-ATPase regulatory subunit 4	Not predicted	0.93102		267.663	80.6397	301.557	66.4244	1.12663	0.347	0.458283	125.201	315.529	315.645	286.738	295.2	233.649	339.899	225.963	366.856	341.416
O00571	DDX3X_HUMAN	ATP-dependent RNA helicase DDX3X	Not predicted	0.897565		591.577	54.508	665.313	41.7552	1.12464	0.028	0.0820086	681.12	605.276	561.938	561.558	547.995	709.126	691.497	608.849	635.211	681.882
P63244	GBLP_HUMAN	Guanine nucleotide-binding protein subunit beta-2-like 1	Not predicted	0.744801		1096.25	126.463	1232.31	196.058	1.12412	0.251	0.367179	1158.86	1187.62	1214.34	940.87	979.558	1454.48	965.503	1351.55	1104.99	1285.06
Q53EL6	PDCD4_HUMAN	Programmed cell death protein 4	Not predicted	0.744974		91.8387	52.4734	103.224	9.67014	1.12397	0.754	0.804306	133.518	110.07	108.139	0	107.467	112.406	114.38	100.635	93.6399	95.0563
P18085	ARF4_HUMAN	ADP-ribosylation factor 4	Not predicted	0.956261		1145.02	93.1086	1286.73	81.0152	1.12377	0.016	0.056625	1236.48	1178.12	1133.01	991.949	1185.53	1392.46	1344.66	1261.98	1190.23	1244.35
P04179	SODM_HUMAN	Superoxide dismutase [Mn], mitochondrial	Not predicted	2.05637		3076.52	269.76	3456.36	352.378	1.12346	0.076	0.155314	3224.84	2833.19	3477.62	2890.72	2956.24	3973.74	2986.72	3423.34	3388.84	3509.15
O00264	PGRC1_HUMAN	Membrane-associated progesterone receptor component 1	Not predicted	0.889892		269.729	25.4974	302.96	24.0643	1.1232	0.076	0.155314	312.614	261.188	251.684	250.857	272.301	324.431	302.054	320.005	304.851	263.457
P26368	U2AF2_HUMAN	Splicing factor U2AF 65 kDa subunit	Not predicted	0.955756		619.414	118.126	695.698	92.1676	1.12315	0.251	0.367179	688.217	744.27	498.892	487.209	678.482	778.831	702.985	784.93	644.051	567.692
Q5VZF2	MBNL2_HUMAN	Muscleblind-like protein 2	Not predicted	1.38991		141.492	130.112	158.914	150.315	1.12313	0.746	0.804306	210.812	243.586	0	253.064	0	222.178	0	244.56	327.834	0
O14579	COPE_HUMAN	Coatomer subunit epsilon	Not predicted	1.18316		102.257	59.4538	114.726	65.9505	1.12194	0.53	0.646562	147.269	137.898	121.799	0	104.317	0	130.378	145.417	167.769	130.066
P43034	LIS1_HUMAN	Platelet-activating factor acetylhydrolase IB subunit alpha	Not predicted	0.839691		286.721	42.7105	321.631	31.9742	1.12176	0.175	0.281783	337.233	287.994	316.696	229.983	261.7	339.414	309.877	321.809	361.047	276.009
P16615	AT2A2_HUMAN	Sarcoplasmic/endoplasmic reticulum calcium ATPase 2	Not predicted	0.708867		218.851	34.5664	245.394	19.3059	1.12128	0.175	0.281783	251.4	221.455	196.541	172.85	252.007	271.356	224.814	257.87	242.719	230.211
O94979	SC31A_HUMAN	Protein transport protein Sec31A	Not predicted	0.641088		220.597	16.569	247.229	48.7111	1.12072	0.347	0.458283	206.265	203.414	226.009	222.984	244.314	279.973	301.491	254.573	222.071	178.036
P30084	ECHM_HUMAN	Enoyl-CoA hydratase, mitochondrial	Not predicted	0.788447		325.301	28.0334	364.511	65.6832	1.12054	0.465	0.569311	324.369	308.518	370.971	297.459	325.187	442.106	280.419	320.938	367.046	412.046
Q9UKM9	RALY_HUMAN	RNA-binding protein Raly	Not predicted	0.905132		646.426	62.9963	724.296	64.7337	1.12046	0.076	0.155314	728.25	645.301	561.482	679.797	617.297	777.184	805.525	686.658	701.51	650.603
P21291	CSRP1_HUMAN	Cysteine and glycine-rich protein 1	Not predicted	0.480932		129.568	77.685	145.11	85.4476	1.11995	0.53	0.646562	0	195.526	125.774	182.183	144.359	217.677	147.715	194.74	0	165.416
Q15836	VAMP3_HUMAN	Vesicle-associated membrane protein 3	Not predicted	0.548904		232.418	222.409	260.267	147.411	1.11982	0.916	0.919029	489.825	0	368.184	304.08	0	348.196	0	346.252	290.644	316.244
Q15185	TEBP_HUMAN	Prostaglandin E synthase 3	Not predicted	1.0164		1017.89	59.5459	1138.71	139.306	1.1187	0.117	0.21516	975.547	1068.56	987.732	962.941	1094.66	1221.76	1328.45	1118.31	977.442	1047.59
P21796	VDAC1_HUMAN	Voltage-dependent anion-selective channel protein 1	Not predicted	0.784985		1005.29	91.9945	1124.37	145.238	1.11845	0.117	0.21516	1148.88	911.529	1028.39	993.841	943.816	1335.37	956.341	1024.39	1152.98	1152.75
Q13838	DX39B_HUMAN	Spliceosome RNA helicase DDX39B	Not predicted	1.5391		1414.5	141.965	1580.83	179.208	1.11758	0.076	0.155314	1505.96	1442.52	1505.36	1166	1452.68	1708.6	1753.41	1594.74	1295.68	1551.7
P13639	EF2_HUMAN	Elongation factor 2	Not predicted	0.417327		1990.35	115.596	2223.99	59.1954	1.11739	0.009	0.0387057	1948.43	1863.96	2160.49	2047.59	1931.25	2301.91	2164.28	2175.04	2211.87	2266.83
Q9NZ45	CISD1_HUMAN	CDGSH iron-sulfur domain-containing protein 1	Not predicted	1.13658		142.021	28.2582	158.61	27.9505	1.11681	0.347	0.458283	121.098	185.958	117.916	153.617	131.516	137.105	181.402	121.409	184.123	169.012
Q01844	EWS_HUMAN	RNA-binding protein EWS	Not predicted	1.37312		770.592	148.903	860.244	92.9123	1.11634	0.465	0.569311	924.091	642.453	921.945	610.872	753.599	953.917	857.677	709.671	915.562	864.395
Q02818	NUCB1_HUMAN	Nucleobindin-1	Predicted	0.483394		239.057	35.6971	266.624	24.9778	1.11532	0.117	0.21516	205.711	248.041	296.822	220.146	224.565	276.735	247.014	248.54	305.924	254.908
Q07021	C1QBP_HUMAN	Complement component 1 Q subcomponent-binding protein, mitochondrial	Not predicted	1.10916		1686.81	220.245	1880.45	124.403	1.1148	0.117	0.21516	1861.93	1776.31	1726.48	1302.84	1766.48	1730.55	1857.71	2036.96	1803.97	1973.05
Q9HD45	TM9S3_HUMAN	Transmembrane 9 superfamily member 3	Predicted	0.923123		123.25	78.4927	137.308	13.7764	1.11405	0.917	0.919029	0	125.847	218.653	132.239	139.513	159.992	122.978	132.045	133.925	137.598
P62979	RS27A_HUMAN	Ubiquitin-40S ribosomal protein S27a	Not predicted	0.785977		3038.13	235.424	3384.44	340.277	1.11399	0.047	0.118283	3422.23	2952.98	2966.4	2790.45	3058.62	3063.73	3919.8	3158.38	3284.03	3496.25
P00403	COX2_HUMAN	Cytochrome c oxidase subunit 2	Not predicted	0.836092		591.897	18.4603	658.368	45.801	1.1123	0.016	0.056625	596.396	585.847	566.964	618.061	592.218	631.737	718.137	611.026	695.196	635.744
P52907	CAZA1_HUMAN	F-actin-capping protein subunit alpha-1	Not predicted	1.39769		715.958	64.9443	795.364	67.4157	1.11091	0.175	0.281783	765.4	720.97	607.625	718.265	767.532	875.43	854.153	777.466	753.287	716.485
P18124	RL7_HUMAN	60S ribosomal protein L7	Not predicted	1.02396		346.517	28.2782	384.877	32.9498	1.1107	0.117	0.21516	312.281	330.137	370.331	339.52	380.313	437.331	350.118	391.967	376.075	368.895
Q9H845	ACAD9_HUMAN	Acyl-CoA dehydrogenase family member 9, mitochondrial	Not predicted	0.84964		118.154	10.9918	131.144	6.84584	1.10994	0.076	0.155314	111.228	109.997	126.094	133.563	109.89	123.054	131.012	126.634	134.304	140.719
O95793	STAU1_HUMAN	Double-stranded RNA-binding protein Staufen homolog 1	Not predicted	0.753599		102.753	9.15123	114.047	5.83169	1.10992	0.076	0.155314	98.7191	115.84	93.1539	108.276	97.7741	107.412	112.407	118.735	121.359	110.322
P82979	SARNP_HUMAN	SAP domain-containing ribonucleoprotein	Not predicted	2.25801		345.038	10.976	382.935	30.2132	1.10983	0.028	0.0820086	351.538	341.75	356.397	347.592	327.913	387.44	386.976	362.486	428.42	349.354
O15173	PGRC2_HUMAN	Membrane-associated progesterone receptor component 2	Not predicted	0.96791		307.485	27.1299	340.818	16.6031	1.10841	0.047	0.118283	345.328	307.203	297.827	270.847	316.221	356.923	358.646	332.631	335.917	319.975
Q8N163	CCAR2_HUMAN	DBIRD complex subunit KIAA1967	Not predicted	1.05979		178.226	18.8822	197.465	11.9991	1.10795	0.076	0.155314	202.273	176.098	185.12	150.022	177.617	205.273	194.792	208.921	200.098	178.239
P13489	RINI_HUMAN	Ribonuclease inhibitor	Not predicted	0.894568		607.063	77.2692	671.809	61.104	1.10665	0.175	0.281783	727.807	612.507	520.364	565.216	609.422	663.022	764.65	684.792	597.199	649.382
P62330	ARF6_HUMAN	ADP-ribosylation factor 6	Not predicted	1.16139		280.238	8.79415	310.068	34.0244	1.10644	0.117	0.21516	289.437	281.639	287.411	268.766	273.937	342.323	258.783	331.263	324.93	293.039
P84022	SMAD3_HUMAN	Mothers against decapentaplegic homolog 3	Not predicted	1.83191		112.455	72.9981	124.334	70.0414	1.10564	0.402	0.528865	143.942	199.689	114.215	104.429	0	162.243	146.164	165.694	0	147.571
P40926	MDHM_HUMAN	Malate dehydrogenase, mitochondrial	Not predicted	0.505986		1051.22	84.5814	1161.19	103.325	1.1046	0.117	0.21516	1169.95	999.176	1059.92	1080.23	946.845	1266.22	1037.39	1150.65	1264.74	1086.94
P60900	PSA6_HUMAN	Proteasome subunit alpha type-6	Not predicted	1.08828		357.627	31.7969	394.325	24.2875	1.10262	0.047	0.118283	356.972	356.797	333.097	410.023	331.244	420.316	395.433	364.663	415.602	375.612
Q92688	AN32B_HUMAN	Acidic leucine-rich nuclear phosphoprotein 32 family member B	Not predicted	1.12412		1935.75	332.462	2134.12	151.166	1.10248	0.251	0.367179	2098.14	1945.03	2247.75	1376.62	2011.21	2384.24	2103.67	2138.96	1985.19	2058.54
O14974	MYPT1_HUMAN	Protein phosphatase 1 regulatory subunit 12A	Not predicted	1.14221		117.234	19.0046	129.248	19.6903	1.10247	0.602	0.689813	127.752	84.8716	131.165	115.654	126.731	150.003	149.829	121.969	106.584	117.854
Q15366	PCBP2_HUMAN	Poly(rC)-binding protein 2	Not predicted	1.30764		1434.2	177.113	1580.98	66.8468	1.10234	0.117	0.21516	1131.13	1462.98	1501.24	1479.41	1596.25	1649.87	1576.52	1590.38	1615.81	1472.32
P46782	RS5_HUMAN	40S ribosomal protein S5	Not predicted	0.756268		1112.98	100.972	1226.25	77.1522	1.10177	0.076	0.155314	1178.82	1121.15	1212.05	950.329	1102.53	1276.1	1174.81	1326.67	1219.91	1133.76
P55795	HNRH2_HUMAN	Heterogeneous nuclear ribonucleoprotein H2	Not predicted	1.11784		1619.55	157.229	1783.36	211.61	1.10114	0.175	0.281783	1354.03	1616.36	1761.65	1691.93	1673.79	1991.81	1476.44	1799.99	1961.83	1686.72
P53992	SC24C_HUMAN	Protein transport protein Sec24C	Not predicted	0.854053		134.57	32.5581	148.165	29.3178	1.10103	0.465	0.569311	150.152	123.509	123.215	94.8437	181.13	151.54	131.647	196.792	121.486	139.362
P42785	PCP_HUMAN	Lysosomal Pro-X carboxypeptidase	Predicted	0.535495		122.455	69.7191	134.813	27.5354	1.10091	0.602	0.689813	165.234	137.095	166.983	0	142.966	166.908	122.344	133.911	96.5445	154.356
Q13148	TADBP_HUMAN	TAR DNA-binding protein 43	Not predicted	1.17056		323.051	21.5874	355.486	40.5293	1.1004	0.347	0.458283	309.398	313.046	346.3	300.486	346.026	412.028	305.86	377.6	341.41	340.534
P16152	CBR1_HUMAN	Carbonyl reductase [NADPH] 1	Not predicted	0.995773		375.256	56.1115	412.62	13.3186	1.09957	0.465	0.569311	424.84	348.324	341.092	317.071	444.951	408.516	416.717	431.089	394.323	412.454
Q14204	DYHC1_HUMAN	Cytoplasmic dynein 1 heavy chain 1	Not predicted	0.508006		416.293	36.2558	457.732	20.7188	1.09954	0.047	0.118283	366.731	420.779	394.225	454.354	445.375	466.64	427.006	450.371	482.659	461.983
P23219	PGH1_HUMAN	Prostaglandin G/H synthase 1	Predicted	0.393171		426.843	82.9085	468.99	79.5529	1.09874	0.347	0.458283	401.109	452.186	541.837	312.972	426.111	509.122	563.797	352.659	482.154	437.218
Q9UHB9	SRP68_HUMAN	Signal recognition particle subunit SRP68	Not predicted	0.822695		66.628	38.3503	73.1743	6.06928	1.09825	0.465	0.569311	90.4019	88.0853	0	67.6014	87.0516	72.9434	62.8	77.871	76.4021	75.8551
Q96JJ7	TMX3_HUMAN	Protein disulfide-isomerase TMX3	Predicted	1.03229		141.816	28.2314	155.494	25.4748	1.09645	0.347	0.458283	103.72	135.269	179.318	156.833	133.94	145.393	145.742	136.647	200.287	149.403
P49588	SYAC_HUMAN	Alanine--tRNA ligase, cytoplasmic	Not predicted	1.05353		582.208	61.1182	638.249	43.439	1.09625	0.175	0.281783	646.964	545.311	626.356	496.984	595.428	659.18	593.678	665.511	683.199	589.675
O14561	ACPM_HUMAN	Acyl carrier protein, mitochondrial	Not predicted	1.45989		277.593	164.846	304.305	58.2702	1.09623	0.754	0.804306	350.54	400.328	0	381.393	255.703	392.269	262.589	308.436	241.582	316.651
P62136	PP1A_HUMAN	Serine/threonine-protein phosphatase PP1-alpha catalytic subunit	Not predicted	0.580401		809.066	92.4458	886.561	89.7485	1.09578	0.465	0.569311	875.63	774.216	861.639	661.51	872.334	987.946	863.314	962.814	766.547	852.182
P35908	K22E_HUMAN	Keratin, type II cytoskeletal 2 epidermal	Not predicted	0.931412		1262.27	1167.78	1382.43	1266.31	1.0952	0.59	0.689813	2375.38	0	1839.32	0	2096.63	2159.21	0	2298.19	0	2454.77
Q15046	SYK_HUMAN	Lysine--tRNA ligase	Not predicted	0.983214		304.176	31.1464	332.863	21.0156	1.09431	0.076	0.155314	358.858	287.117	282.888	293.486	298.532	363.564	324.888	344.697	318.995	312.173
Q14980	NUMA1_HUMAN	Nuclear mitotic apparatus protein 1	Not predicted	0.655957		299.455	34.3555	327.66	17.1152	1.09419	0.175	0.281783	241.641	326.266	322.772	309.882	296.715	319.436	317.065	357.448	326.887	317.465
P30085	KCY_HUMAN	UMP-CMP kinase	Not predicted	0.856029		119.74	13.4005	131.014	40.047	1.09415	0.917	0.919029	119.323	137.898	108.139	127.509	105.831	191.113	147.222	103.372	89.4725	123.892
P22059	OSBP1_HUMAN	Oxysterol-binding protein 1	Not predicted	0.628849		67.1556	42.3012	73.4397	43.6298	1.09357	1	1	85.4671	102.255	0	96.2311	51.8251	79.9139	116.283	90.6214	80.3801	0
P06899	H2B1J_HUMAN	Histone H2B type 1-J	Not predicted	3.22713		24291.7	2229.65	26556.1	1385.96	1.09322	0.117	0.21516	21613.5	25118.2	22217.1	26157.7	26351.7	27887.5	27316	24474.6	27258.5	25843.7
P25786	PSA1_HUMAN	Proteasome subunit alpha type-1	Not predicted	0.97559		413.89	44.1156	451.55	28.1869	1.09099	0.175	0.281783	475.409	405.733	363.798	385.618	438.893	469.823	428.556	489.244	448.31	421.817
P14550	AK1A1_HUMAN	Alcohol dehydrogenase [NADP(+)]	Not predicted	0.617989		1446.08	285.224	1577.38	170.59	1.0908	0.347	0.458283	1886.33	1530.17	1138.95	1394.91	1280.03	1338.12	1608.94	1669.38	1781.87	1488.61
P31943	HNRH1_HUMAN	Heterogeneous nuclear ribonucleoprotein H	Not predicted	1.36923		1635.15	167.276	1783.36	211.61	1.09064	0.251	0.367179	1354.03	1616.36	1761.65	1749.31	1694.39	1991.81	1476.44	1799.99	1961.83	1686.72
P23396	RS3_HUMAN	40S ribosomal protein S3	Not predicted	0.729687		1350.72	195.415	1471.4	151.828	1.08935	0.347	0.458283	1576.93	1316.17	1193.78	1139.51	1527.19	1688.84	1479.97	1307.39	1529.94	1350.87
P22102	PUR2_HUMAN	Trifunctional purine biosynthetic protein adenosine-3	Not predicted	0.514267		141.615	37.987	154.216	30.5951	1.08899	0.602	0.689813	99.9944	134.319	129.337	140.878	203.544	200.663	122.978	167.995	140.491	138.955
P04843	RPN1_HUMAN	Dolichyl-diphosphooligosaccharide--protein glycosyltransferase subunit 1	Predicted	1.03432		752.141	71.7467	818.89	37.1167	1.08874	0.117	0.21516	843.138	764.72	790.369	663.402	699.078	809.567	840.058	872.006	781.701	791.118
P62081	RS7_HUMAN	40S ribosomal protein S7	Not predicted	1.35039		838.781	129.302	912.625	98.6714	1.08804	0.175	0.281783	942.944	924.676	757.475	918.799	650.01	793.101	971.845	818.516	976.179	1003.49
P30153	2AAA_HUMAN	Serine/threonine-protein phosphatase 2A 65 kDa regulatory subunit A alpha isoform	Not predicted	0.564075		556.853	50.8303	605.864	81.585	1.08801	0.251	0.367179	556.362	492.942	537.268	564.648	633.048	558.19	748.441	584.779	589.622	548.287
P63241	IF5A1_HUMAN	Eukaryotic translation initiation factor 5A-1	Not predicted	1.14332		1360.91	77.5217	1480.62	193.916	1.08796	0.347	0.458283	1375.1	1296.45	1456.93	1269.42	1406.64	1752.51	1266.43	1478.43	1332.3	1573.42
P78371	TCPB_HUMAN	T-complex protein 1 subunit beta	Not predicted	1.15068		480.274	55.1871	522.392	71.2806	1.08769	0.347	0.458283	574.106	433.122	467.368	448.931	477.845	598.805	418.69	574.081	529.7	490.683
P10599	THIO_HUMAN	Thioredoxin	Not predicted	1.19464		532.026	75.1041	578.631	78.4899	1.0876	0.251	0.367179	526.199	557.581	485.186	643.853	447.313	704.186	536.946	497.889	559.503	594.628
Q12931	TRAP1_HUMAN	Heat shock protein 75 kDa, mitochondrial	Not predicted	0.724737		2076.8	263.876	2257.71	253.708	1.08711	0.347	0.458283	2489.6	2129.82	1945.77	1782.73	2036.05	2433.64	2499.74	2372.2	2072.33	1910.63
Q9Y512	SAM50_HUMAN	Sorting and assembly machinery component 50 homolog	Not predicted	0.489881		236.059	52.0989	256.487	152.998	1.08654	0.251	0.367179	251.4	245.558	273.751	144.977	264.608	406.869	294.725	317.517	0	263.322
Q02809	PLOD1_HUMAN	Procollagen-lysine,2-oxoglutarate 5-dioxygenase 1	Predicted	0.914924		184.66	9.66224	200.393	5.44045	1.0852	0.009	0.0387057	171.999	193.043	176.668	189.435	192.156	206.536	197.681	197.352	194.541	205.854
P17931	LEG3_HUMAN	Galectin-3	Not predicted	1.33549		302.371	30.1549	327.79	57.2624	1.08407	0.465	0.569311	284.336	314.726	315.919	336.809	260.064	387.494	258.783	274.601	360.984	357.089
P62829	RL23_HUMAN	60S ribosomal protein L23	Not predicted	1.72718		668.445	81.5416	724.403	51.1167	1.08371	0.175	0.281783	792.68	710.014	625.442	611.755	602.334	721.75	690.088	711.537	812.009	686.631
P04844	RPN2_HUMAN	Dolichyl-diphosphooligosaccharide--protein glycosyltransferase subunit 2	Predicted	1.00587		473.429	39.4885	512.723	46.4743	1.083	0.175	0.281783	468.644	513.393	513.968	428.247	442.891	478.385	518.764	590.812	494.404	481.252
Q9UHX1	PUF60_HUMAN	Poly(U)-binding-splicing factor PUF60	Not predicted	0.624867		189.107	46.2698	204.676	61.9168	1.08233	0.347	0.458283	223.898	196.475	108.596	214.66	201.909	204.176	239.473	261.104	100.901	217.727
Q86UE4	LYRIC_HUMAN	Protein LYRIC	Not predicted	0.638168		117.241	27.1601	126.746	32.5478	1.08107	0.602	0.689813	117.882	109.778	97.0372	98.186	163.32	159.224	129.462	153.752	111.635	79.6546
P10155	RO60_HUMAN	60 kDa SS-A/Ro ribonucleoprotein	Not predicted	0.890887		144.918	18.0917	156.655	27.7488	1.08099	0.465	0.569311	116.44	149	143.409	149.391	166.349	128.433	178.089	156.364	190.184	130.202
O75533	SF3B1_HUMAN	Splicing factor 3B subunit 1	Not predicted	1.03239		325.928	141.059	352.108	64.8469	1.08033	0.917	0.919029	145.384	397.333	204.125	427.364	455.431	252.091	366.116	375.112	428.925	338.295
P50995	ANX11_HUMAN	Annexin A11	Not predicted	0.720463		226.93	37.083	244.478	20.442	1.07733	0.251	0.367179	287.884	227.298	210.613	220.335	188.521	270.093	213.75	248.976	239.751	249.82
P56537	IF6_HUMAN	Eukaryotic translation initiation factor 6	Not predicted	0.990307		629.322	84.4713	677.918	76.1484	1.07722	0.465	0.569311	722.705	496.228	665.646	650.789	611.239	795.845	586.561	684.17	674.99	648.025
Q9NX46	ARHL2_HUMAN	Poly(ADP-ribose) glycohydrolase ARH3	Not predicted	0.889816		80.7671	45.4734	86.9901	52.0324	1.07705	0.402	0.528865	0	98.9681	101.88	108.969	94.0182	77.3891	124.035	0	120.286	113.24
Q96C19	EFHD2_HUMAN	EF-hand domain-containing protein D2	Not predicted	0.942734		25.292	34.8746	27.2374	17.6912	1.07692	0.829	0.880165	69.0324	0	57.4274	0	0	28.7547	0	48.6694	24.9538	33.8091
Q92945	FUBP2_HUMAN	Far upstream element-binding protein 2	Not predicted	0.616496		333.903	25.9966	359.236	17.0408	1.07587	0.117	0.21516	323.593	326.704	370.514	346.962	301.743	377.889	349.554	334.932	369.319	364.484
P12814	ACTN1_HUMAN	Alpha-actinin-1	Not predicted	0.553226		1861.03	113.65	2000.78	90.9045	1.0751	0.076	0.155314	2026.06	1909.24	1847.54	1729.76	1792.52	1932.53	1905.63	2126.53	1982.03	2057.18
P62888	RL30_HUMAN	60S ribosomal protein L30	Not predicted	1.36917		1010.15	67.9402	1085.54	44.134	1.07463	0.076	0.155314	1072.14	995.524	1073.62	908.709	1000.76	1100.46	1140.28	1058.6	1102.46	1025.88
Q9P2E9	RRBP1_HUMAN	Ribosome-binding protein 1	Not predicted	0.842207		417.951	44.1215	449.057	38.1712	1.07443	0.465	0.569311	398.004	418.953	470.109	355.979	446.707	468.671	442.228	498.138	441.301	394.949
Q8TCT9	HM13_HUMAN	Minor histocompatibility antigen H13	Not predicted	0.961665		392.268	66.2795	421.402	54.8359	1.07427	0.754	0.804306	308.733	425.38	394.225	352.006	480.995	518.288	392.473	411.933	390.724	393.592
Q00325	MPCP_HUMAN	Phosphate carrier protein, mitochondrial	Not predicted	0.734301		1382.58	158.439	1483.94	218.079	1.07332	0.347	0.458283	1360.69	1118.23	1461.5	1520.4	1452.07	1647.13	1527.19	1301.79	1725.05	1218.57
P51991	ROA3_HUMAN	Heterogeneous nuclear ribonucleoprotein A3	Not predicted	0.889611		1640.61	158.214	1759.64	108.951	1.07255	0.117	0.21516	1890.77	1676.98	1590.33	1468.69	1576.26	1918.26	1820.36	1698.61	1714.94	1646.01
P49755	TMEDA_HUMAN	Transmembrane emp24 domain-containing protein 10	Predicted	1.04009		540.204	121.119	578.867	51.7701	1.07157	0.117	0.21516	487.385	477.676	477.419	756.101	502.44	537.717	551.887	546.59	662.362	595.781
Q06830	PRDX1_HUMAN	Peroxiredoxin-1	Not predicted	0.932677		4449.11	640.06	4767.27	525.412	1.07151	0.465	0.569311	3812.58	3692.13	5007.19	4859.48	4874.16	5360.16	4050.18	4852.01	5126.52	4447.5
P46783	RS10_HUMAN	40S ribosomal protein S10	Not predicted	0.982711		766.234	110.523	820.072	90.5331	1.07026	0.602	0.689813	837.26	830.456	757.475	577.26	828.717	907.264	675.218	810.431	823.375	884.071
P49257	LMAN1_HUMAN	Protein ERGIC-53	Predicted	1.1509		395.643	78.0271	423.316	115.33	1.06994	0.754	0.804306	417.078	513.027	357.767	387.51	302.833	543.7	552.592	368.457	323.036	328.796
Q9BUF5	TBB6_HUMAN	Tubulin beta-6 chain	Not predicted	0.507321		4767.3	659.696	5100	250.029	1.06979	0.602	0.689813	5518.16	5288.77	3998.9	4821.64	4209.01	5131.28	5079.81	5115.73	4734.4	5438.77
P11142	HSP7C_HUMAN	Heat shock cognate 71 kDa protein	Not predicted	0.400855		4623.75	456.653	4946.12	229.406	1.06972	0.175	0.281783	4009.98	4915.54	4283.07	4819.75	5090.43	5009.44	4952.96	5039.22	5168.19	4560.8
Q9H1E3	NUCKS_HUMAN	Nuclear ubiquitous casein and cyclin-dependent kinase substrate 1	Not predicted	0.557411		54.9692	42.3452	58.7664	50.6982	1.06908	0.675	0.766994	97.8763	20.2757	80.91	0	75.784	107.467	0	116.371	33.0234	36.9709
Q13547	HDAC1_HUMAN	Histone deacetylase 1	Not predicted	0.605041		266.452	17.2578	284.698	9.98125	1.06848	0.117	0.21516	270.696	283.757	280.924	251.235	245.647	295.451	273.653	294.877	281.804	277.706
P62191	PRS4_HUMAN	26S protease regulatory subunit 4	Not predicted	0.971718		247.823	50.105	264.779	56.3555	1.06842	0.602	0.689813	233.435	204.948	260.273	211.759	328.7	362.906	228.267	258.865	245.75	228.108
Q08211	DHX9_HUMAN	ATP-dependent RNA helicase A	Not predicted	0.672712		877.523	38.9963	937.311	88.0243	1.06813	0.117	0.21516	815.858	885.235	893.619	871.503	921.402	966.541	948.589	993.913	993.859	783.655
P62195	PRS8_HUMAN	26S protease regulatory subunit 8	Not predicted	0.942178		189.393	54.7454	202.289	53.8188	1.06809	0.917	0.919029	138.952	243.732	125.682	237.235	201.364	234.033	236.795	116.122	182.544	241.949
Q14103	HNRPD_HUMAN	Heterogeneous nuclear ribonucleoprotein D0	Not predicted	1.15938		2105.12	162.913	2247.8	152.156	1.06778	0.251	0.367179	2341	1980.82	2185.62	1937.86	2080.27	2441.32	2176.26	2284.51	2302.8	2034.11
Q9UPN3	MACF1_HUMAN	Microtubule-actin cross-linking factor 1, isoforms 1/2/3/5	Not predicted	0.375923		159.304	146.321	170.088	239.316	1.06769	0.911	0.919029	0	257.901	0	291.216	247.403	0	0	503.052	0	347.386
P46926	GNPI1_HUMAN	Glucosamine-6-phosphate isomerase 1	Not predicted	0.935141		145.453	13.2481	155.057	16.2033	1.06603	0.347	0.458283	152.148	164.119	140.393	141.509	129.093	160.98	179.147	142.618	154.193	138.344
P61604	CH10_HUMAN	10 kDa heat shock protein, mitochondrial	Not predicted	1.66666		691.235	121.653	736.217	136.108	1.06507	0.465	0.569311	783.809	685.546	568.334	841.234	577.255	824.386	629.48	704.073	923.771	599.377
Q9BTV4	TMM43_HUMAN	Transmembrane protein 43	Not predicted	1.18519		174.962	24.3588	186.169	27.5395	1.06405	0.917	0.919029	193.291	153.894	190.922	143.338	193.367	172.451	230.1	156.799	190.879	180.614
P55209	NP1L1_HUMAN	Nucleosome assembly protein 1-like 1	Not predicted	1.22386		398.165	228.288	423.54	73.8248	1.06373	0.347	0.458283	0	577.229	504.831	445.337	463.427	403.247	403.89	438.429	334.906	537.228
Q9H0D6	XRN2_HUMAN	5'-3' exoribonuclease 2	Not predicted	0.562234		168.914	11.2167	179.533	6.73295	1.06286	0.076	0.155314	159.357	166.383	188.364	164.968	165.501	175.964	171.817	182.487	189.427	177.968
Q92878	RAD50_HUMAN	DNA repair protein RAD50	Not predicted	0.946807		109.072	12.8433	115.892	30.3863	1.06253	0.602	0.689813	125.312	117.593	107.865	92.5735	102.015	133.647	154.551	113.759	74.5078	102.995
Q00610	CLH1_HUMAN	Clathrin heavy chain 1	Not predicted	0.5784		1382.34	94.9538	1468.58	108.642	1.06239	0.175	0.281783	1546.99	1359.99	1320.78	1315.45	1368.47	1474.24	1631.49	1434.27	1473.74	1329.16
Q15417	CNN3_HUMAN	Calponin-3	Not predicted	0.417009		208.316	36.3542	221.282	96.2829	1.06224	0.917	0.919029	242.306	217.292	152.774	235.659	193.549	240.345	161.316	372.437	120.349	211.96
Q99460	PSMD1_HUMAN	26S proteasome non-ATPase regulatory subunit 1	Not predicted	0.470602		332.355	51.5385	352.819	66.2301	1.06157	0.465	0.569311	311.173	311.366	320.214	295.819	423.203	366.802	396.42	412.928	244.424	343.519
P07954	FUMH_HUMAN	Fumarate hydratase, mitochondrial	Not predicted	0.910487		420.374	77.8964	446.101	35.1166	1.0612	0.754	0.804306	514.887	421.071	452.201	300.927	412.783	473.61	441.806	419.521	489.289	406.279
P0C0S5	H2AZ_HUMAN	Histone H2A.Z	Not predicted	0.814499		12137.3	4224.32	12858.3	7363.7	1.0594	0.465	0.569311	6853.34	15272.5	9475.29	17278.7	11806.8	0	16878.7	13770.5	18077.6	15564.5
P11021	GRP78_HUMAN	78 kDa glucose-regulated protein	Predicted	1.36128		4365.7	336.962	4621.29	215.251	1.05854	0.117	0.21516	4109.78	4544.5	3909.81	4573.81	4690.61	4664.2	4666.83	4695.27	4825.33	4254.81
P61019	RAB2A_HUMAN	Ras-related protein Rab-2A	Not predicted	1.20158		239.321	32.0649	253.304	32.0491	1.05843	0.602	0.689813	288.661	242.417	226.74	200.471	238.317	262.464	206.843	281.318	280.73	235.164
P09211	GSTP1_HUMAN	Glutathione S-transferase P	Not predicted	0.580433		2774.4	386.293	2935.89	395.249	1.05821	0.917	0.919029	3381.2	2738.97	2360.6	2547.66	2843.57	3373.84	2737.94	3345.59	2524.43	2697.67
P39656	OST48_HUMAN	Dolichyl-diphosphooligosaccharide--protein glycosyltransferase 48 kDa subunit	Not predicted	0.871397		731.837	186.671	773.779	128.017	1.05731	0.754	0.804306	527.086	834.838	878.543	530.028	888.69	901.775	864.724	707.805	585.834	808.759
Q01105	SET_HUMAN	Protein SET	Not predicted	1.2399		2828.6	251.797	2989.93	142.498	1.05703	0.251	0.367179	3192.68	2736.05	2806.04	2502.89	2905.36	3169.11	3062.83	2866.05	3026.41	2825.23
P46063	RECQ1_HUMAN	ATP-dependent DNA helicase Q1	Not predicted	0.605048		318.001	15.6785	335.771	42.4396	1.05588	0.465	0.569311	320.931	340.947	308.746	299.098	320.28	323.223	405.159	302.217	344.567	303.692
Q15393	SF3B3_HUMAN	Splicing factor 3B subunit 3	Not predicted	0.607449		271.979	23.5187	287.004	21.0876	1.05525	0.175	0.281783	311.394	254.249	257.487	261.009	275.754	295.176	257.796	277.276	314.448	290.326
Q9Y3F4	STRAP_HUMAN	Serine-threonine kinase receptor-associated protein	Not predicted	0.845602		195.399	21.378	206.075	23.3366	1.05464	0.754	0.804306	216.579	202.611	184.937	209.426	163.441	246.493	194.51	189.329	194.667	205.379
P07858	CATB_HUMAN	Cathepsin B	Predicted	0.783747		1243.63	138.442	1311.48	132.303	1.05455	0.251	0.367179	1264.21	1216.1	1470.18	1128.79	1138.88	1502.78	1257.97	1146.3	1363.24	1287.09
P09382	LEG1_HUMAN	Galectin-1	Not predicted	0.412285		1389.06	192.854	1464.59	264.97	1.05438	0.602	0.689813	1223.18	1425.73	1636.47	1490.76	1169.17	1838.68	1188.91	1249.54	1445.96	1599.88
P08107	HSP71_HUMAN	Heat shock 70 kDa protein 1A/1B	Not predicted	1.37233		3918.83	687.174	4131.13	148.684	1.05418	0.754	0.804306	2883.28	4456.85	3546.15	4284.99	4422.85	4258.05	3927.55	4126.17	4289.25	4054.65
P10809	CH60_HUMAN	60 kDa heat shock protein, mitochondrial	Not predicted	0.816988		1995.29	185.256	2103.13	103.087	1.05405	0.251	0.367179	2252.29	1996.16	1855.77	1786.52	2085.73	2209.16	2115.65	2145.18	1932.15	2113.49
P08238	HS90B_HUMAN	Heat shock protein HSP 90-beta	Not predicted	0.827904		5878.78	575.389	6190.62	435.959	1.05304	0.175	0.281783	6753.53	5960.73	5199.07	5579.01	5901.58	6317.37	6793.76	6184.28	6072.39	5585.32
Q8NBX0	SCPDL_HUMAN	Saccharopine dehydrogenase-like oxidoreductase	Not predicted	0.805146		150.829	85.0898	158.747	22.0432	1.0525	0.251	0.367179	190.962	175.367	181.922	205.894	0	172.671	144.403	151.202	135.756	189.706
P63010	AP2B1_HUMAN	AP-2 complex subunit beta	Not predicted	0.337783		392.778	28.7976	413.363	22.7227	1.05241	0.175	0.281783	358.303	399.305	397.606	434.301	374.376	419.383	401.776	408.201	448.815	388.639
Q14498	RBM39_HUMAN	RNA-binding protein 39	Not predicted	1.95088		207.654	47.956	218.37	25.9945	1.05161	0.465	0.569311	238.758	175.294	191.516	158.157	274.543	232.442	205.786	257.31	195.615	200.697
P25788	PSA3_HUMAN	Proteasome subunit alpha type-3	Not predicted	1.29846		424.142	37.4792	445.638	30.4095	1.05068	0.175	0.281783	401.33	423.7	431.276	481.786	382.615	489.253	408.612	432.271	459.612	438.44
O60763	USO1_HUMAN	General vesicular transport factor p115	Not predicted	1.06207		209.042	33.6197	219.609	12.6665	1.05055	0.754	0.804306	181.314	220.871	254.243	170.517	218.265	230.795	234.54	204.256	214.052	214.403
P53621	COPA_HUMAN	Coatomer subunit alpha	Not predicted	0.505378		346.366	37.7489	363.207	33.6	1.04862	0.465	0.569311	344.108	387.765	381.387	307.801	310.769	345.452	419.818	334.995	366.351	349.422
Q14203	DCTN1_HUMAN	Dynactin subunit 1	Not predicted	0.312114		86.2528	13.0873	90.4167	14.0856	1.04827	0.465	0.569311	84.2472	91.226	66.793	102.916	86.0824	84.9085	104.373	88.8799	103.427	70.495
P48444	COPD_HUMAN	Coatomer subunit delta	Not predicted	0.633016		236.415	14.0695	247.827	10.3164	1.04827	0.175	0.281783	256.834	232.776	224.638	244.172	223.657	246.712	256.034	260.296	235.773	240.321
P04899	GNAI2_HUMAN	Guanine nucleotide-binding protein G(i) subunit alpha-2	Not predicted	0.575065		544.796	48.116	570.981	51.5371	1.04807	0.347	0.458283	539.395	560.284	464.17	581.359	578.769	607.587	574.58	621.973	560.829	489.937
P51659	DHB4_HUMAN	Peroxisomal multifunctional enzyme type 2	Not predicted	0.703001		494.387	31.0272	518.001	45.8804	1.04776	0.347	0.458283	449.57	502.51	476.962	519.433	523.461	549.957	551.394	552.498	475.461	460.694
P49419	AL7A1_HUMAN	Alpha-aminoadipic semialdehyde dehydrogenase	Not predicted	0.456768		325.656	26.1776	341.068	22.5548	1.04733	0.465	0.569311	357.859	317.282	348.585	299.54	305.014	372.456	343.282	347.31	310.849	331.442
Q9BSJ8	ESYT1_HUMAN	Extended synaptotagmin-1	Not predicted	0.417787		184.422	27.6957	193.066	28.8929	1.04688	0.602	0.689813	177.654	142.28	217.785	189.687	194.7	216.305	146.799	208.796	210.579	182.853
P40227	TCPZ_HUMAN	T-complex protein 1 subunit zeta	Not predicted	1.06366		509.009	46.7397	532.869	38.5376	1.04687	0.175	0.281783	591.183	492.722	483.815	477.309	500.017	592.219	531.238	539.126	513.725	488.037
P55010	IF5_HUMAN	Eukaryotic translation initiation factor 5	Not predicted	1.17449		210.418	10.3698	220.155	19.8222	1.04628	0.602	0.689813	221.015	195.015	216.415	205.137	214.509	249.676	230.382	200.4	208.496	211.824
P04066	FUCO_HUMAN	Tissue alpha-L-fucosidase	Predicted	0.741636		148.728	85.768	155.487	17.3687	1.04544	0.251	0.367179	182.977	174.564	220.755	165.346	0	163.944	152.155	180.248	134.872	146.214
P05388	RLA0_HUMAN	60S acidic ribosomal protein P0	Not predicted	0.920211		1023.43	65.1857	1069.77	58.6534	1.04528	0.175	0.281783	1072.58	966.309	980.423	985.013	1112.83	1137.24	1038.8	1110.22	1074.05	988.559
Q13200	PSMD2_HUMAN	26S proteasome non-ATPase regulatory subunit 2	Not predicted	0.448173		460.069	30.0502	480.754	31.2557	1.04496	0.175	0.281783	424.729	443.713	502.09	476.804	453.008	455.827	478.452	519.907	503.749	445.835
P46977	STT3A_HUMAN	Dolichyl-diphosphooligosaccharide--protein glycosyltransferase subunit STT3A	Not predicted	0.659001		184.735	41.726	193.001	27.8783	1.04475	0.754	0.804306	135.625	195.599	235.603	148.698	208.148	192.704	162.796	221.796	219.988	167.723
Q96RQ3	MCCA_HUMAN	Methylcrotonoyl-CoA carboxylase subunit alpha, mitochondrial	Not predicted	1.0204		96.3196	23.8434	100.62	16.8238	1.04465	0.602	0.689813	64.153	95.3892	96.2605	94.3392	131.456	103.734	74.8441	95.1618	110.625	118.736
Q9UBE0	SAE1_HUMAN	SUMO-activating enzyme subunit 1	Not predicted	0.404355		192.393	21.6244	200.907	8.59248	1.04425	0.602	0.689813	214.583	195.234	208.42	160.238	183.493	212.354	196.765	204.816	189.427	201.172
Q01130	SRSF2_HUMAN	Serine/arginine-rich splicing factor 2	Not predicted	1.23435		570.914	93.2402	596.163	103.004	1.04422	0.347	0.458283	583.088	528.95	519.45	495.533	727.55	553.799	538.92	779.954	549.337	558.804
P54136	SYRC_HUMAN	Arginine--tRNA ligase, cytoplasmic	Not predicted	0.793405		253.651	9.53389	264.837	20.2127	1.0441	0.251	0.367179	259.939	255.126	261.69	237.614	253.885	264.33	276.402	289.031	259.325	235.096
Q15424	SAFB1_HUMAN	Scaffold attachment factor B1	Not predicted	0.84163		172.065	102.872	179.557	102.529	1.04354	1	1	0	258.486	157.982	215.416	228.442	223.605	258.572	211.595	204.013	0
Q96CW1	AP2M1_HUMAN	AP-2 complex subunit mu	Not predicted	0.632814		174.236	26.5573	181.666	16.7582	1.04264	0.917	0.919029	127.973	184.132	190.831	176.634	191.61	171.903	188.943	160.531	204.644	182.31
P63279	UBC9_HUMAN	SUMO-conjugating enzyme UBC9	Not predicted	1.08705		563.763	109.511	587.778	28.4123	1.0426	0.602	0.689813	369.947	613.895	613.564	633.132	588.28	626.248	559.71	560.211	601.556	591.168
P27694	RFA1_HUMAN	Replication protein A 70 kDa DNA-binding subunit	Not predicted	0.661081		133.167	16.9892	138.781	38.2723	1.04216	0.754	0.804306	159.689	131.324	130.753	112.185	131.88	167.951	108.531	188.831	128.242	100.349
O95782	AP2A1_HUMAN	AP-2 complex subunit alpha-1	Not predicted	0.481545		257.618	98.5795	268.475	66.5687	1.04214	0.917	0.919029	319.046	342.189	143.728	326.593	156.535	208.731	291.765	187.338	334.906	319.636
Q9UQ80	PA2G4_HUMAN	Proliferation-associated protein 2G4	Not predicted	1.19148		1134.93	98.2979	1182.57	60.3993	1.04198	0.175	0.281783	1307.46	1086.82	1117.48	1097.89	1064.97	1254.14	1225.55	1190.46	1115.72	1126.97
Q9Y3B3	TMED7_HUMAN	Transmembrane emp24 domain-containing protein 7	Predicted	1.2312		310.035	27.5079	322.602	24.6488	1.04053	0.465	0.569311	311.062	340.947	326.016	304.332	267.819	283.65	332.781	322.617	322.909	351.05
P49748	ACADV_HUMAN	Very long-chain specific acyl-CoA dehydrogenase, mitochondrial	Not predicted	1.1394		758.494	77.3921	789.184	47.5126	1.04046	0.251	0.367179	803.437	780.789	620.873	790.154	797.216	812.86	804.821	782.442	834.74	711.057
P62873	GBB1_HUMAN	Guanine nucleotide-binding protein G(I)/G(S)/G(T) subunit beta-1	Not predicted	0.549338		588.366	24.0473	612.166	72.5416	1.04045	0.602	0.689813	593.956	580.077	625.442	582.305	560.05	718.456	524.543	639.388	601.051	577.394
P61353	RL27_HUMAN	60S ribosomal protein L27	Not predicted	1.25266		254.986	68.558	265.165	60.3339	1.03992	0.465	0.569311	249.293	203.049	232.451	216.488	373.65	362.137	251.031	195.797	253.2	263.661
P36578	RL4_HUMAN	60S ribosomal protein L4	Not predicted	1.08375		453.873	62.0408	471.85	58.6068	1.03961	0.602	0.689813	542.611	429.251	375.585	442.436	479.481	446.771	435.111	558.283	504.191	414.896
P49321	NASP_HUMAN	Nuclear autoantigenic sperm protein	Not predicted	1.06324		284.838	34.5699	295.954	18.9727	1.03903	0.347	0.458283	340.449	256.879	258.903	294.747	273.21	300.171	322.985	284.801	272.396	299.417
P29218	IMPA1_HUMAN	Inositol monophosphatase 1	Not predicted	1.24896		112.032	15.8615	116.326	7.73486	1.03833	0.754	0.804306	97.7321	92.7598	128.972	121.96	118.734	121.956	118.82	114.816	122.433	103.605
Q9Y383	LC7L2_HUMAN	Putative RNA-binding protein Luc7-like 2	Not predicted	1.1017		149.626	41.7951	155.35	20.8428	1.03826	0.917	0.919029	77.0169	157.619	167.074	162.382	184.038	170.366	172.733	166.129	124.769	142.754
P61803	DAD1_HUMAN	Dolichyl-diphosphooligosaccharide--protein glycosyltransferase subunit DAD1	Not predicted	0.963408		297.039	167.118	308.312	174.516	1.03795	0.675	0.766994	365.511	355.628	403.408	360.646	0	402.149	0	405.278	395.839	338.295
Q02543	RL18A_HUMAN	60S ribosomal protein L18a	Not predicted	1.00283		167.423	101.113	173.761	46.502	1.03786	0.754	0.804306	228.555	261.188	0	185.021	162.351	113.12	191.621	147.097	236.152	180.817
P62995	TRA2B_HUMAN	Transformer-2 protein homolog beta	Not predicted	1.25668		420.639	84.2924	436.556	79.4097	1.03784	0.465	0.569311	543.831	404.783	444.343	311.269	398.971	557.641	427.711	449.189	338.569	409.672
P35998	PRS7_HUMAN	26S protease regulatory subunit 7	Not predicted	1.15278		245.724	48.8325	254.156	74.6447	1.03431	0.465	0.569311	242.639	244.973	245.837	178.589	316.584	386.177	236.09	205.438	225.418	217.659
P24752	THIL_HUMAN	Acetyl-CoA acetyltransferase, mitochondrial	Not predicted	0.624282		387.36	40.9733	400.51	24.3362	1.03395	0.602	0.689813	439.922	358.257	344.016	419.986	374.619	410.053	398.464	366.342	433.219	394.474
Q07065	CKAP4_HUMAN	Cytoskeleton-associated protein 4	Not predicted	0.728292		1019.98	59.6462	1053.83	48.7304	1.03319	0.465	0.569311	1125.59	1001.37	979.509	994.472	998.943	1044.48	1084.6	1074.77	1092.36	972.953
Q9Y678	COPG1_HUMAN	Coatomer subunit gamma-1	Not predicted	1.00013		289.994	27.9114	299.42	11.6177	1.0325	0.251	0.367179	332.132	293.837	290.837	277.279	255.885	302.037	315.304	294.069	301.946	283.744
P62906	RL10A_HUMAN	60S ribosomal protein L10a	Not predicted	0.830236		377.017	44.4304	389.123	40.1455	1.03211	0.917	0.919029	437.039	380.753	311.625	378.87	376.8	391.062	378.449	456.093	368.624	351.39
Q96G03	PGM2_HUMAN	Phosphoglucomutase-2	Not predicted	0.654328		92.1826	131.77	95.124	87.3801	1.03191	0.911	0.919029	0	176.974	283.939	0	0	173.439	0	0	155.898	146.282
P07339	CATD_HUMAN	Cathepsin D	Predicted	0.845754		903.024	133.535	931.698	137.173	1.03175	0.754	0.804306	962.461	791.745	1097.38	770.605	892.93	1030.21	893.619	760.673	1106.88	867.109
Q15637	SF01_HUMAN	Splicing factor 1	Not predicted	0.700058		384.883	78.3464	397.061	57.8603	1.03164	0.754	0.804306	495.37	377.247	426.16	322.746	302.894	483.435	343.846	426.798	354.733	376.494
P49773	HINT1_HUMAN	Histidine triad nucleotide-binding protein 1	Not predicted	0.750822		299.918	82.9028	309.291	57.3931	1.03125	0.917	0.919029	407.541	256.587	345.341	299.603	190.52	381.237	266.253	254.2	359.595	285.169
Q16401	PSMD5_HUMAN	26S proteasome non-ATPase regulatory subunit 5	Not predicted	0.715857		154.989	18.8552	159.718	10.7923	1.03051	0.917	0.919029	124.314	166.749	156.475	173.418	153.991	153.351	169.844	163.517	167.769	144.111
Q16795	NDUA9_HUMAN	NADH dehydrogenase [ubiquinone] 1 alpha subcomplex subunit 9, mitochondrial	Not predicted	0.789787		121.028	17.5057	124.59	24.9267	1.02943	0.917	0.919029	129.859	135.123	128.423	91.1231	120.612	103.24	103.104	163.517	121.801	131.288
Q04637	IF4G1_HUMAN	Eukaryotic translation initiation factor 4 gamma 1	Not predicted	0.653227		354.486	97.1031	364.838	67.1976	1.0292	0.917	0.919029	469.42	387.4	352.651	201.606	361.352	424.158	264.139	423.626	376.075	336.191
P26641	EF1G_HUMAN	Elongation factor 1-gamma	Not predicted	0.795954		1548.66	130.774	1591.75	172.453	1.02783	0.602	0.689813	1743.28	1526.52	1601.3	1405	1467.22	1716.83	1324.22	1768.27	1576.03	1573.42
Q9BZZ5	API5_HUMAN	Apoptosis inhibitor 5	Not predicted	0.49146		269.197	16.1239	276.342	36.4669	1.02654	0.754	0.804306	279.567	262.43	264.796	248.776	290.414	312.411	276.543	311.982	249.412	231.365
Q9BS26	ERP44_HUMAN	Endoplasmic reticulum resident protein 44	Predicted	1.3815		436.731	45.6994	448.152	48.2773	1.02615	0.754	0.804306	480.842	425.088	485.186	378.24	414.298	507.804	414.391	465.111	468.073	385.382
O00764	PDXK_HUMAN	Pyridoxal kinase	Not predicted	0.991121		178.958	46.2653	183.58	44.5005	1.02583	0.754	0.804306	139.617	236.793	204.856	188.489	125.034	205.109	247.155	161.34	173.894	130.406
Q15717	ELAV1_HUMAN	ELAV-like protein 1	Not predicted	0.849517		396.626	23.9222	406.386	47.3087	1.02461	0.754	0.804306	411.866	363.954	396.235	425.914	385.159	458.407	364.354	407.206	447.994	353.968
Q9NUU7	DD19A_HUMAN	ATP-dependent RNA helicase DDX19A	Not predicted	0.772179		59.6372	53.2115	61.0936	38.543	1.02442	0.834	0.884782	16.224	77.0564	0	71.5112	133.394	0	65.1115	76.8136	105.132	58.4111
O43707	ACTN4_HUMAN	Alpha-actinin-4	Not predicted	0.371585		1892.16	126.094	1937.99	107.192	1.02422	0.347	0.458283	2065.98	1926.77	1917.9	1729.76	1820.39	1932.53	1866.87	2110.98	1833.65	1945.91
P31689	DNJA1_HUMAN	DnaJ homolog subfamily A member 1	Not predicted	1.04071		136.82	107.152	140.121	90.7126	1.02412	0.917	0.919029	281.896	192.166	0	81.8532	128.185	275.966	41.4039	179.377	113.277	90.5783
P08559	ODPA_HUMAN	Pyruvate dehydrogenase E1 component subunit alpha, somatic form, mitochondrial	Not predicted	0.953761		341.217	56.5491	349.359	51.97	1.02386	0.917	0.919029	380.149	396.822	319.711	354.97	254.431	324.705	434.053	302.092	324.172	361.77
Q13492	PICAL_HUMAN	Phosphatidylinositol-binding clathrin assembly protein	Not predicted	0.762643		192.326	21.4891	196.501	11.685	1.02171	0.917	0.919029	160.022	212.982	199.328	182.057	207.24	188.094	180.415	201.457	205.465	207.075
P39023	RL3_HUMAN	60S ribosomal protein L3	Not predicted	0.69398		629.043	40.0066	642.668	50.1548	1.02166	0.917	0.919029	683.005	630.182	570.162	628.214	633.653	677.292	567.955	681.682	613.553	672.858
P68400	CSK21_HUMAN	Casein kinase II subunit alpha	Not predicted	0.689582		225.396	27.9938	229.986	7.18852	1.02036	0.917	0.919029	239.312	259.508	219.659	183.634	224.868	221.3	237.781	233.24	223.46	234.147
Q9NQG5	RPR1B_HUMAN	Regulation of nuclear pre-mRNA domain-containing protein 1B	Not predicted	1.04754		169.087	24.2253	172.516	24.2453	1.02028	0.917	0.919029	138.397	170.254	200.105	153.49	183.19	183.099	174.213	180.808	130.957	193.505
O00592	PODXL_HUMAN	Podocalyxin	Predicted	1.02307		194.623	56.3046	198.531	68.1157	1.02008	0.602	0.689813	177.654	196.11	165.292	289.576	144.48	127.226	256.669	159.038	284.645	165.076
P23526	SAHH_HUMAN	Adenosylhomocysteinase	Not predicted	0.671727		833.09	51.562	849.628	43.8924	1.01985	0.347	0.458283	775.159	797.588	909.152	848.17	835.381	849.634	808.344	854.591	919.351	816.222
P39687	AN32A_HUMAN	Acidic leucine-rich nuclear phosphoprotein 32 family member A	Not predicted	1.04636		2125.66	363.355	2166.86	163.445	1.01938	0.917	0.919029	2454.12	2054.59	2405.83	1546.89	2166.9	2444.07	2123.4	2169.44	2038.86	2058.54
P04406	G3P_HUMAN	Glyceraldehyde-3-phosphate dehydrogenase	Not predicted	0.679741		19390.2	748.188	19751.6	1210.21	1.01864	0.602	0.689813	19306.9	20027.4	18155.6	19542.6	19918.3	21125.6	20846.4	19629.5	18532.2	18624.5
Q92734	TFG_HUMAN	Protein TFG	Not predicted	1.3863		214.38	37.4703	218.303	35.1954	1.0183	0.917	0.919029	246.964	198.448	249.72	159.229	217.538	239.193	181.261	194.553	208.369	268.139
P62158	CALM_HUMAN	Calmodulin	Not predicted	0.839786		2299.9	233.841	2340.81	230.226	1.01778	0.754	0.804306	2461.88	2218.2	2298.92	1958.04	2562.48	2494.02	2594.17	2420.1	2093.8	2101.96
P19338	NUCL_HUMAN	Nucleolin	Not predicted	0.972569		1766.25	214.033	1796.32	118.559	1.01703	0.465	0.569311	2140.28	1619.28	1636.93	1706.43	1728.31	1873.26	1656.86	1863.43	1908.79	1679.26
P31947	1433S_HUMAN	14-3-3 protein sigma	Not predicted	0.603343		6084.72	655.308	6186.1	272.078	1.01666	0.917	0.919029	5023.56	6805.06	6322.95	6062.68	6209.32	6377.74	5769.06	6319.24	6054.08	6410.37
Q9Y285	SYFA_HUMAN	Phenylalanine--tRNA ligase alpha subunit	Not predicted	0.772715		126.45	14.8672	128.512	9.07511	1.01631	0.754	0.804306	139.396	103.204	137.012	120.636	132.001	136.227	113.605	129.184	135.377	128.167
P68371	TBB4B_HUMAN	Tubulin beta-4B chain	Not predicted	0.886088		6914.51	471.969	7025.47	418.956	1.01605	0.754	0.804306	7472.13	6827.7	7318.91	6362.85	6590.96	7294.34	6797.99	7600.51	6547.85	6886.66
Q9H223	EHD4_HUMAN	EH domain-containing protein 4	Not predicted	0.621457		159.802	28.8144	162.299	15.232	1.01563	0.602	0.689813	134.516	168.063	129.84	200.786	165.804	172.122	166.884	179.315	142.891	150.285
P07437	TBB5_HUMAN	Tubulin beta chain	Not predicted	0.540829		6933.9	457.115	7041.4	409.554	1.0155	0.602	0.689813	7472.13	6827.7	7318.91	6362.85	6687.89	7294.34	6877.62	7600.51	6547.85	6886.66
Q8N1F7	NUP93_HUMAN	Nuclear pore complex protein Nup93	Not predicted	0.633206		46.1078	50.5715	46.7959	52.8171	1.01492	0.914	0.919029	0	83.1186	112.982	0	34.439	0	0	102.19	104.5	27.2888
Q9NSE4	SYIM_HUMAN	Isoleucine--tRNA ligase, mitochondrial	Not predicted	0.665171		140.398	16.1477	142.434	16.8667	1.01451	0.917	0.919029	150.485	133.881	158.896	116.852	141.875	153.077	148.067	137.829	157.856	115.343
Q53GQ0	DHB12_HUMAN	Estradiol 17-beta-dehydrogenase 12	Not predicted	0.873811		389.26	106.04	394.876	61.257	1.01443	0.917	0.919029	514.111	397.698	421.134	392.302	221.052	291.938	411.995	437.807	442.374	390.267
Q96PK6	RBM14_HUMAN	RNA-binding protein 14	Not predicted	0.759427		377.204	66.3333	382.633	33.0362	1.01439	0.754	0.804306	470.862	373.23	324.965	306.603	410.36	424.323	350.964	404.469	384.599	348.811
P28331	NDUS1_HUMAN	NADH-ubiquinone oxidoreductase 75 kDa subunit, mitochondrial	Not predicted	0.668748		209.974	22.0588	212.972	15.8374	1.01428	0.917	0.919029	199.501	180.115	213.628	239.695	216.932	230.246	212.622	198.472	227.438	196.083
Q9HC38	GLOD4_HUMAN	Glyoxalase domain-containing protein 4	Not predicted	1.69754		158.691	14.8832	160.664	15.4098	1.01243	0.754	0.804306	183.421	149.438	145.008	157.779	157.808	170.146	156.454	138.638	179.45	158.631
P20618	PSB1_HUMAN	Proteasome subunit beta type-1	Not predicted	1.10256		553.473	13.6939	559.986	31.6706	1.01177	0.465	0.569311	554.033	549.985	533.156	570.324	559.869	591.121	574.298	578.186	512.652	543.673
P35232	PHB_HUMAN	Prohibitin	Not predicted	0.697781		787.404	54.3186	796.484	58.4313	1.01153	0.917	0.919029	723.482	805.622	741.028	855.738	811.149	804.627	856.267	714.647	843.58	763.3
Q96AG4	LRC59_HUMAN	Leucine-rich repeat-containing protein 59	Not predicted	0.768795		284.451	69.4168	287.593	38.6522	1.01105	0.754	0.804306	188.19	354.167	280.832	347.907	251.159	263.178	318.757	242.569	278.015	335.445
P14625	ENPL_HUMAN	Endoplasmin	Predicted	1.15526		4187.69	321.155	4230.87	103.832	1.01031	0.251	0.367179	4737.45	4120.14	3939.97	3978.52	4162.36	4297.02	4263.72	4269.22	4277.89	4046.51
P62942	FKB1A_HUMAN	Peptidyl-prolyl cis-trans isomerase FKBP1A	Not predicted	0.722782		371.553	37.9167	375.005	89.0909	1.00929	0.754	0.804306	342.334	322.76	402.266	410.275	380.131	481.679	238.98	370.26	417.181	366.927
Q9NTK5	OLA1_HUMAN	Obg-like ATPase 1	Not predicted	0.71814		313.229	18.6055	316.034	8.60384	1.00896	0.917	0.919029	328.361	330.648	308.609	314.107	284.417	313.947	329.046	319.756	309.523	307.898
Q32MZ4	LRRF1_HUMAN	Leucine-rich repeat flightless-interacting protein 1	Not predicted	0.961875		85.0388	31.5431	85.7373	48.7808	1.00821	0.347	0.458283	35.7305	104.154	105.809	70.9436	108.557	109.058	110.293	116.993	0	92.3424
P10515	ODP2_HUMAN	Dihydrolipoyllysine-residue acetyltransferase component of pyruvate dehydrogenase complex, mitochondrial	Not predicted	0.712992		249.498	30.2009	251.249	19.2255	1.00702	0.465	0.569311	251.067	234.748	225.278	300.927	235.469	245.779	241.023	238.34	285.15	245.952
Q9Y2B0	CNPY2_HUMAN	Protein canopy homolog 2	Predicted	2.07139		377.817	36.8935	380.396	35.7745	1.00683	0.754	0.804306	372.054	351.903	424.378	335.295	405.453	383.598	391.275	431.152	335.475	360.481
Q9BXP5	SRRT_HUMAN	Serrate RNA effector molecule homolog	Not predicted	0.970941		154.34	32.7513	155.254	23.247	1.00592	0.917	0.919029	178.542	145.421	184.48	102.6	160.655	174.812	162.937	165.942	115.235	157.342
P11177	ODPB_HUMAN	Pyruvate dehydrogenase E1 component subunit beta, mitochondrial	Not predicted	1.04167		197.931	42.3812	198.657	28.906	1.00367	0.754	0.804306	212.032	162.877	249.035	146.175	219.537	229.643	151.591	207.304	208.054	196.694
Q9BQE3	TBA1C_HUMAN	Tubulin alpha-1C chain	Not predicted	0.619969		10280.9	855.838	10306.1	985.718	1.00245	0.754	0.804306	11145	10736.8	10430.1	8885.29	10207.5	11065	9563.41	11307.5	9010.4	10584.4
P62258	1433E_HUMAN	14-3-3 protein epsilon	Not predicted	1.15185		7274.25	684.423	7287.43	368.222	1.00181	0.754	0.804306	6226.78	7975.88	7675.26	6999.77	7493.59	7651.09	6727.51	7513.43	7122.44	7422.67
P61923	COPZ1_HUMAN	Coatomer subunit zeta-1	Not predicted	0.808372		225.515	51.9755	225.909	17.3095	1.00175	0.175	0.281783	239.09	244.389	264.02	134.068	246.01	226.898	241.939	233.302	230.848	196.558
Q9NZI8	IF2B1_HUMAN	Insulin-like growth factor 2 mRNA-binding protein 1	Not predicted	0.910619		152.356	30.3601	152.591	20.4486	1.00154	0.917	0.919029	195.065	152.506	113.895	163.832	136.484	139.904	174.143	163.143	162.212	123.553
Q9NVI7	ATD3A_HUMAN	ATPase family AAA domain-containing protein 3A	Not predicted	0.602177		221.345	13.4129	221.663	14.1338	1.00144	0.917	0.919029	204.602	214.954	239.669	218.695	228.806	208.731	237.359	229.01	228.449	204.768
Q04917	1433F_HUMAN	14-3-3 protein eta	Not predicted	0.646575		6005.8	643.796	6013.53	228.209	1.00129	0.754	0.804306	4970.33	6734.21	6217.87	6000.25	6106.33	6185.64	5658.41	6125.81	5912.01	6185.79
Q96TA1	NIBL1_HUMAN	Niban-like protein 1	Not predicted	0.579453		454.882	53.6477	454.431	47.2048	0.999008	0.917	0.919029	471.305	450.506	435.799	384.798	532.002	534.479	440.326	432.831	411.561	452.959
Q9Y224	CN166_HUMAN	UPF0568 protein C14orf166	Not predicted	1.25351		180.649	31.2191	180.177	19.5153	0.997391	0.917	0.919029	218.131	191.801	191.744	135.581	165.986	200.498	202.051	161.837	170.61	165.891
P11387	TOP1_HUMAN	DNA topoisomerase 1	Not predicted	0.987534		192.568	12.4414	192.01	19.5339	0.997101	0.754	0.804306	174.438	194.942	208.283	188.237	196.941	201.267	182.882	208.734	205.212	161.955
O00410	IPO5_HUMAN	Importin-5	Not predicted	0.322721		259.866	54.9961	258.853	51.4072	0.996101	0.602	0.689813	231.106	229.854	314.137	201.228	323.006	296.768	187.674	304.331	283.761	221.73
P26196	DDX6_HUMAN	Probable ATP-dependent RNA helicase DDX6	Not predicted	0.464163		325.713	56.2116	324.395	88.5927	0.995953	0.602	0.689813	409.426	333.059	317.381	252.055	316.645	371.084	411.572	328.837	177.682	332.799
O75643	U520_HUMAN	U5 small nuclear ribonucleoprotein 200 kDa helicase	Not predicted	0.570692		207.051	23.3923	206.02	18.605	0.995021	0.754	0.804306	214.361	207.65	203.303	172.472	237.469	215.592	188.379	200.835	191.826	233.468
P07741	APT_HUMAN	Adenine phosphoribosyltransferase	Not predicted	0.966858		247.516	33.7864	246.123	21.23	0.994374	0.917	0.919029	275.797	203.925	284.533	225.254	248.07	273.387	217.485	256.315	234.763	248.666
P49915	GUAA_HUMAN	GMP synthase [glutamine-hydrolyzing]	Not predicted	0.703653		156.582	25.3834	155.651	34.6358	0.994059	0.754	0.804306	141.946	164.265	188.089	121.834	166.773	149.893	164.77	174.837	99.3227	189.434
P41250	SYG_HUMAN	Glycine--tRNA ligase	Predicted	0.643143		335.723	44.2983	333.48	33.3694	0.993318	0.917	0.919029	376.379	317.063	368.778	267.946	348.449	313.398	317.7	354.151	381.442	300.706
P17655	CAN2_HUMAN	Calpain-2 catalytic subunit	Not predicted	0.470492		273.479	30.2869	271.504	26.2864	0.992778	0.754	0.804306	324.258	257.536	251.776	278.73	255.097	248.414	300.222	293.758	273.722	241.406
Q9P016	THYN1_HUMAN	Thymocyte nuclear protein 1	Not predicted	1.00135		229.882	26.2482	228.136	12.4077	0.992405	0.754	0.804306	273.912	234.31	210.75	216.11	214.328	232.661	213.891	223.475	246.886	223.766
Q8NC51	PAIRB_HUMAN	Plasminogen activator inhibitor 1 RNA-binding protein	Not predicted	0.753902		627.525	124.195	622.286	37.92	0.991652	0.602	0.689813	542.5	524.421	802.704	553.171	714.829	665.217	587.265	583.348	619.299	656.303
Q1KMD3	HNRL2_HUMAN	Heterogeneous nuclear ribonucleoprotein U-like protein 2	Not predicted	0.95571		1128.28	154.77	1118.81	89.4786	0.991609	0.602	0.689813	1257.55	1095.59	1252.71	879.701	1155.84	1199.26	1105.75	1217.2	1004.59	1067.26
Q9Y3I0	RTCB_HUMAN	tRNA-splicing ligase RtcB homolog	Not predicted	0.378128		467.432	36.6036	463.329	29.0273	0.991221	0.754	0.804306	462.212	458.686	495.237	413.68	507.347	510.384	441.101	446.763	472.493	445.903
O95831	AIFM1_HUMAN	Apoptosis-inducing factor 1, mitochondrial	Not predicted	0.745825		517.046	46.015	512.352	23.968	0.990922	0.917	0.919029	574.327	487.464	548.689	459.525	515.222	552.701	496.071	515.553	495.351	502.082
Q9H2D6	TARA_HUMAN	TRIO and F-actin-binding protein	Not predicted	0.869697		32.2167	31.2296	31.9157	33.9553	0.990654	0.914	0.919029	0	67.532	0	55.5567	37.995	0	0	45.3543	80.8221	33.402
Q13586	STIM1_HUMAN	Stromal interaction molecule 1	Predicted	0.447783		40.4286	38.505	40.0122	43.8068	0.989699	0.914	0.919029	0	64.4863	84.1537	0	53.5031	30.5714	0	70.9049	0	98.5845
P22087	FBRL_HUMAN	rRNA 2'-O-methyltransferase fibrillarin	Not predicted	0.563492		601.512	61.3522	595.161	64.9251	0.989441	0.754	0.804306	595.619	510.763	682.55	616.295	602.334	494.247	608.971	592.18	674.99	605.416
P46777	RL5_HUMAN	60S ribosomal protein L5	Not predicted	1.106		529.285	93.6047	523.402	67.9699	0.988884	0.917	0.919029	654.394	569.268	436.804	550.459	435.5	523.721	595.934	577.813	492.636	426.905
O14776	TCRG1_HUMAN	Transcription elongation regulator 1	Not predicted	1.16569		92.3416	16.3689	91.2562	14.4876	0.988246	0.917	0.919029	82.9387	108.901	96.9915	68.8626	104.014	106.588	69.2625	101.382	91.9982	87.0502
P37108	SRP14_HUMAN	Signal recognition particle 14 kDa protein	Not predicted	1.03212		97.6863	94.1034	96.473	98.8005	0.98758	0.914	0.919029	210.59	129.206	0	148.635	0	208.237	88.8685	0	185.259	0
P09543	CN37_HUMAN	2',3'-cyclic-nucleotide 3'-phosphodiesterase	Not predicted	0.793364		160.916	42.7236	158.84	28.7756	0.987097	0.917	0.919029	141.724	166.091	178.724	101.654	216.387	170.201	112.548	187.649	171.684	152.117
O15260	SURF4_HUMAN	Surfeit locus protein 4	Not predicted	0.601053		399.937	63.1397	394.694	75.4861	0.986892	0.917	0.919029	427.058	341.75	495.694	350.808	384.372	437.221	330.033	345.693	353.218	507.306
P27635	RL10_HUMAN	60S ribosomal protein L10	Not predicted	0.790139		392.926	79.041	387.669	71.4816	0.986619	0.917	0.919029	508.234	416.104	372.524	377.294	290.475	289.633	438.423	333.937	426.715	449.635
Q99584	S10AD_HUMAN	Protein S100-A13	Not predicted	1.18093		174.142	14.6959	171.695	23.1504	0.985945	0.917	0.919029	153.812	175.221	185.942	189.75	165.986	134.196	185.701	167.373	193.847	177.357
P05783	K1C18_HUMAN	Keratin, type I cytoskeletal 18	Not predicted	0.895113		5050.66	543.721	4977.12	539.678	0.98544	0.754	0.804306	4583.31	5747.46	4544.85	5492.61	4885.07	5074.2	5135.49	4495.62	4429.43	5750.87
Q13177	PAK2_HUMAN	Serine/threonine-protein kinase PAK 2	Not predicted	0.70456		172.264	52.0917	169.54	22.7991	0.984189	0.754	0.804306	173.108	181.941	139.662	252.055	114.554	133.757	187.533	188.458	176.609	161.345
P08865	RSSA_HUMAN	40S ribosomal protein SA	Not predicted	0.861622		1971.77	330.656	1937.28	85.7545	0.982508	0.754	0.804306	2476.29	1819.41	2101.1	1614.99	1847.05	2007.73	1962.72	2022.66	1853.22	1840.06
Q92896	GSLG1_HUMAN	Golgi apparatus protein 1	Predicted	0.581599		218.398	23.1196	214.373	14.0702	0.981573	0.917	0.919029	200.388	221.09	254.608	196.183	219.719	226.953	199.866	216.011	229.017	200.019
A0AVT1	UBA6_HUMAN	Ubiquitin-like modifier-activating enzyme 6	Not predicted	0.820321		107.944	11.829	105.919	11.8061	0.981237	0.754	0.804306	100.837	120.588	115.22	91.1862	111.889	123.219	92.6742	104.243	110.941	98.5166
P78527	PRKDC_HUMAN	DNA-dependent protein kinase catalytic subunit	Not predicted	0.365691		314.297	7.98401	308.371	42.7732	0.981145	0.602	0.689813	311.394	306.253	326.473	309.629	317.735	293.091	359.491	341.961	295.253	252.059
P30041	PRDX6_HUMAN	Peroxiredoxin-6	Not predicted	0.738322		1061.99	54.4036	1040.97	57.6166	0.980205	0.602	0.689813	1081.78	1057.61	1050.32	985.013	1135.25	1060.94	990.169	1128.26	989.439	1036.05
P22314	UBA1_HUMAN	Ubiquitin-like modifier-activating enzyme 1	Not predicted	0.508354		1320.83	150.99	1294.48	87.9061	0.980053	0.602	0.689813	1417.24	1246.78	1530.94	1153.39	1255.8	1352.39	1241.76	1421.21	1225.59	1231.46
Q12765	SCRN1_HUMAN	Secernin-1	Not predicted	0.496107		204.331	26.3985	200.25	56.3478	0.980026	0.754	0.804306	238.092	165.726	202.435	215.795	199.607	257.195	116.565	212.093	240.888	174.507
P61981	1433G_HUMAN	14-3-3 protein gamma	Not predicted	0.799026		6716.37	640.41	6581.57	254.442	0.97993	0.465	0.569311	5694.48	7471.91	6839.2	6785.36	6790.87	6800.36	6187.67	6624.01	6497.34	6798.46
P55735	SEC13_HUMAN	Protein SEC13 homolog	Not predicted	0.643825		135.634	82.8415	132.88	82.5198	0.979695	1	1	212.476	121.464	160.13	0	184.099	207.469	128.475	196.108	132.346	0
Q92598	HS105_HUMAN	Heat shock protein 105 kDa	Not predicted	0.818523		436.067	37.963	426.953	24.8906	0.979101	0.754	0.804306	441.475	399.671	491.125	400.689	447.374	449.406	423.271	386.183	432.651	443.257
P63104	1433Z_HUMAN	14-3-3 protein zeta/delta	Not predicted	0.873303		7506.91	442.589	7344.6	290.971	0.978379	0.347	0.458283	6847.79	8063.53	7688.96	7428.58	7505.7	7563.28	6833.93	7469.89	7412.9	7443.03
O43242	PSMD3_HUMAN	26S proteasome non-ATPase regulatory subunit 3	Not predicted	1.0179		235.301	29.7997	230.06	16.5945	0.977725	0.917	0.919029	270.03	216.123	222.537	203.813	264.002	233.265	223.475	255.444	210.074	228.04
P30050	RL12_HUMAN	60S ribosomal protein L12	Not predicted	1.39133		1543.92	93.0812	1508.63	58.1603	0.977142	0.602	0.689813	1705.57	1473.2	1493.48	1514.72	1532.64	1572.48	1464.46	1510.15	1558.35	1437.72
P60953	CDC42_HUMAN	Cell division control protein 42 homolog	Not predicted	0.839604		1034.1	190.167	1009.94	129.898	0.976637	0.917	0.919029	992.736	1140.87	785.343	1288.34	963.202	845.792	994.397	960.948	1200.97	1047.59
O94973	AP2A2_HUMAN	AP-2 complex subunit alpha-2	Not predicted	0.517639		286.606	67.3441	279.508	53.6254	0.975237	0.602	0.689813	327.363	342.189	200.562	335.926	226.988	228.27	297.474	217.255	334.906	319.636
P62854	RS26_HUMAN	40S ribosomal protein S26	Not predicted	1.11079		163.185	228.288	158.972	154.384	0.974185	0.829	0.880165	474.078	0	0	0	341.846	338.811	178.019	274.228	0	3.80293
P61160	ARP2_HUMAN	Actin-related protein 2	Not predicted	0.488119		631.274	45.1686	614.302	142.661	0.973115	0.251	0.367179	552.592	654.285	666.103	639.438	643.952	575.204	555.27	530.605	542.644	867.788
P27348	1433T_HUMAN	14-3-3 protein theta	Not predicted	0.425769		6474.97	587.375	6275.05	247.776	0.969126	0.175	0.281783	5535.9	7154.92	6629.05	6470.06	6584.91	6471.05	5933.26	6424.98	6088.81	6457.18
P00568	KAD1_HUMAN	Adenylate kinase isoenzyme 1	Not predicted	1.24323		1108.11	142.073	1072.3	657.774	0.967688	0.754	0.804306	906.681	1223.41	1017.43	1235.36	1157.66	0	1172.7	1556.18	1646.12	986.523
Q9NZB2	F120A_HUMAN	Constitutive coactivator of PPAR-gamma-like protein 1	Not predicted	0.655663		102.197	20.5532	98.8844	22.9097	0.967586	0.754	0.804306	114.999	98.1647	129.429	91.9429	76.4503	114.437	77.7335	126.012	73.245	102.995
P07814	SYEP_HUMAN	Bifunctional glutamate/proline--tRNA ligase	Not predicted	0.595808		335.745	76.1109	324.698	54.752	0.967096	0.917	0.919029	451.566	367.022	286.817	258.676	314.646	298.854	285.845	397.441	368.056	273.295
P25789	PSA4_HUMAN	Proteasome subunit alpha type-4	Not predicted	1.29801		509.256	40.6574	492.089	37.6647	0.96629	0.465	0.569311	537.288	515.146	456.586	556.324	480.934	513.128	446.034	487.876	543.213	470.193
Q86V81	THOC4_HUMAN	THO complex subunit 4	Not predicted	0.71873		326.38	42.255	315.353	35.7617	0.966213	0.602	0.689813	396.118	306.619	312.995	285.288	330.881	356.539	302.618	267.448	305.419	344.74
P47756	CAPZB_HUMAN	F-actin-capping protein subunit beta	Not predicted	0.717742		622.55	21.9542	601.379	50.8126	0.965993	0.602	0.689813	641.308	648.296	617.219	595.296	610.633	650.947	609.183	645.608	531.973	569.185
O60664	PLIN3_HUMAN	Perilipin-3	Not predicted	0.323811		369.255	67.1007	356.637	86.8162	0.965828	0.917	0.919029	378.264	280.398	463.713	384.357	339.544	463.896	366.962	345.195	223.65	383.482
Q16822	PCKGM_HUMAN	Phosphoenolpyruvate carboxykinase [GTP], mitochondrial	Not predicted	0.760996		291.924	24.6334	281.843	26.3963	0.965466	0.465	0.569311	333.352	290.477	286.269	268.135	281.388	311.203	268.508	266.391	309.018	254.094
P43487	RANG_HUMAN	Ran-specific GTPase-activating protein	Not predicted	0.646685		503.651	48.404	485.832	91.6092	0.96462	0.754	0.804306	540.948	478.334	542.75	430.643	525.581	506.377	435.463	601.075	360.416	525.829
P52209	6PGD_HUMAN	6-phosphogluconate dehydrogenase, decarboxylating	Not predicted	0.486862		444.589	71.0169	428.74	26.7793	0.964351	0.465	0.569311	335.126	452.478	511.227	422.824	501.289	451.656	400.578	454.662	436.629	400.173
P51571	SSRD_HUMAN	Translocon-associated protein subunit delta	Predicted	0.969057		524.675	144.688	505.58	68.6175	0.963606	0.917	0.919029	751.871	478.553	542.75	354.97	495.231	499.901	495.296	614.696	424	494.008
Q9H0U4	RAB1B_HUMAN	Ras-related protein Rab-1B	Not predicted	0.387996		1605.03	64.863	1546.42	99.4606	0.963485	0.347	0.458283	1573.61	1675.52	1623.68	1642.74	1509.62	1487.41	1676.59	1457.28	1629.7	1481.14
O95433	AHSA1_HUMAN	Activator of 90 kDa heat shock protein ATPase homolog 1	Not predicted	1.56085		229.356	133.475	220.682	96.6335	0.962185	0.754	0.804306	303.964	0	338.397	261.072	243.345	348.361	163.642	269.501	225.291	96.6169
P31946	1433B_HUMAN	14-3-3 protein beta/alpha	Not predicted	0.657962		6905.07	566.31	6638.22	243.684	0.961354	0.251	0.367179	6006.1	7486.52	7008.24	6785.36	7239.16	6855.25	6272.24	6748.41	6509.96	6805.25
Q9H8Y8	GORS2_HUMAN	Golgi reassembly-stacking protein 2	Not predicted	0.799068		150.553	17.5651	144.634	10.5835	0.960682	0.465	0.569311	151.15	146.005	176.714	127.572	151.326	162.243	139.751	146.039	140.049	135.087
P34897	GLYM_HUMAN	Serine hydroxymethyltransferase, mitochondrial	Not predicted	0.772874		856.068	98.087	822.088	63.8614	0.960306	0.465	0.569311	952.148	822.421	740.114	964.202	801.456	789.259	807.64	804.833	933.874	774.835
P68104	EF1A1_HUMAN	Elongation factor 1-alpha 1	Not predicted	0.831806		10896.3	949.78	10463.1	1071.84	0.960244	0.465	0.569311	10575	12380.1	10220	11256.4	10050	9934.35	10803.8	9118.12	10450	12009.3
P24534	EF1B_HUMAN	Elongation factor 1-beta	Not predicted	0.870762		909.961	194.526	873.55	107.316	0.959986	0.917	0.919029	988.965	747.191	925.599	703.13	1184.92	915.497	767.469	923.63	1003.96	757.194
P20340	RAB6A_HUMAN	Ras-related protein Rab-6A	Not predicted	0.860049		706.776	47.4634	678.023	32.7212	0.959319	0.347	0.458283	731.355	755.225	735.089	648.267	663.943	675.097	728.708	665.511	681.936	638.865
P28482	MK01_HUMAN	Mitogen-activated protein kinase 1	Not predicted	0.545485		164.803	94.0701	157.921	15.5576	0.958242	0.117	0.21516	208.594	178.07	0	231.686	205.665	160.596	150.463	166.875	176.041	135.63
Q9NY33	DPP3_HUMAN	Dipeptidyl peptidase 3	Not predicted	0.538326		199.441	67.1494	190.997	45.9438	0.957663	0.917	0.919029	295.758	212.398	134.18	218.443	136.423	143.582	254.132	198.845	148.637	209.789
Q99497	PARK7_HUMAN	Protein DJ-1	Not predicted	0.976387		312.299	130.862	298.764	83.8998	0.956661	0.602	0.689813	273.69	530.119	185.668	253.253	318.765	357.691	294.584	157.67	364.646	319.229
P41252	SYIC_HUMAN	Isoleucine--tRNA ligase, cytoplasmic	Not predicted	0.861036		273.202	34.9612	261.34	23.4633	0.956583	0.602	0.689813	332.575	259.435	251.547	246.758	275.694	291.444	279.573	243.627	255.537	236.521
Q02218	ODO1_HUMAN	2-oxoglutarate dehydrogenase, mitochondrial	Not predicted	0.485888		125.888	12.4621	120.394	9.35062	0.956357	0.347	0.458283	136.956	111.312	140.713	119.122	121.339	114.602	130.66	129.122	108.92	118.668
Q9UBI6	GBG12_HUMAN	Guanine nucleotide-binding protein G(I)/G(S)/G(O) subunit gamma-12	Not predicted	0.459282		362.171	331.366	346.295	319.161	0.956165	0.914	0.919029	567.23	0	620.873	0	622.749	627.895	0	595.726	507.853	0
P46778	RL21_HUMAN	60S ribosomal protein L21	Not predicted	0.614174		484.561	102.792	463.239	93.8011	0.955998	0.754	0.804306	611.255	505.723	389.474	545.73	370.621	371.138	486.768	400.115	446.921	611.251
Q969H8	MYDGF_HUMAN	UPF0556 protein C19orf10	Predicted	1.24208		60.8916	56.3001	58.1898	42.976	0.955629	0.751	0.804306	0	92.3216	115.906	96.2311	0	53.7662	40.9317	0	82.4006	113.85
Q14254	FLOT2_HUMAN	Flotillin-2	Not predicted	0.51462		168.024	14.954	160.482	26.1497	0.955114	0.754	0.804306	152.703	162.366	189.323	158.535	177.193	165.152	167.095	137.643	198.519	134.002
Q9HCC0	MCCB_HUMAN	Methylcrotonoyl-CoA carboxylase beta chain, mitochondrial	Not predicted	0.816638		83.7104	34.7387	79.9414	13.1862	0.954977	0.347	0.458283	71.4832	96.5578	103.753	29.2351	117.523	67.839	89.5733	64.1254	84.6737	93.4958
P61106	RAB14_HUMAN	Ras-related protein Rab-14	Not predicted	0.864002		830.909	58.8824	792.244	55.7256	0.953467	0.347	0.458283	817.965	860.402	898.645	740.336	837.198	779.38	886.571	792.393	755.181	747.695
P29692	EF1D_HUMAN	Elongation factor 1-delta	Not predicted	0.899855		779.466	8.31145	742.349	83.2665	0.952382	0.602	0.689813	782.7	767.642	774.379	784.479	788.129	837.559	642.729	807.943	747.604	675.911
Q00341	VIGLN_HUMAN	Vigilin	Not predicted	0.369333		257.129	57.4802	244.776	28.0043	0.951958	0.602	0.689813	319.711	208.308	300.934	187.48	269.212	275.857	265.971	245.306	231.164	205.582
Q8TEA8	DTD1_HUMAN	D-tyrosyl-tRNA(Tyr) deacylase 1	Not predicted	0.936664		67.1558	85.505	63.7866	56.3346	0.94983	0.916	0.919029	207.818	49.5133	0	78.4479	0	0	146.235	36.2361	45.5445	90.9175
Q9H444	CHM4B_HUMAN	Charged multivesicular body protein 4b	Not predicted	1.06322		305.177	29.0581	289.551	31.1129	0.948797	0.347	0.458283	307.735	298.876	259.36	328.548	331.366	246.547	311.287	270.123	296.768	323.029
Q12888	TP53B_HUMAN	Tumor suppressor p53-binding protein 1	Not predicted	0.612433		133.786	50.6987	126.66	33.6518	0.946735	0.754	0.804306	188.079	95.4622	163.054	66.5293	155.808	171.793	135.1	136.212	108.1	82.0972
Q06124	PTN11_HUMAN	Tyrosine-protein phosphatase non-receptor type 11	Not predicted	0.870408		105.48	23.2802	99.8397	14.7988	0.946531	0.917	0.919029	144.386	104.081	82.6004	101.465	94.8663	105.436	79.2135	116.62	107.216	90.714
P07195	LDHB_HUMAN	L-lactate dehydrogenase B chain	Not predicted	0.711575		7366.85	294.612	6963.08	477.343	0.945191	0.175	0.281783	6948.71	7311.22	7593.02	7699.75	7281.56	6970.51	6679.59	6935	7741.24	6489.07
P61204	ARF3_HUMAN	ADP-ribosylation factor 3	Not predicted	0.740844		1731.24	206.622	1635.1	106.915	0.944468	0.602	0.689813	2081.51	1697.43	1541.9	1628.87	1706.5	1746.47	1714.65	1516.37	1670.74	1527.28
P04632	CPNS1_HUMAN	Calpain small subunit 1	Not predicted	0.472431		306.31	79.4924	289.197	68.1057	0.944134	0.251	0.367179	168.894	345.914	345.661	307.548	363.533	298.415	344.128	345.568	178.882	278.995
P62937	PPIA_HUMAN	Peptidyl-prolyl cis-trans isomerase A	Not predicted	0.702422		3670.02	481.745	3464.46	600.695	0.94399	0.251	0.367179	4497.92	3524.14	3233.2	3566.73	3528.1	4509.43	2992.35	3341.86	3161.53	3317.13
P23588	IF4B_HUMAN	Eukaryotic translation initiation factor 4B	Not predicted	0.497622		84.1997	77.2488	79.4791	72.8911	0.943935	0.746	0.804306	129.304	140.6	0	151.094	0	0	121.992	0	133.735	141.669
Q14119	VEZF1_HUMAN	Vascular endothelial zinc finger 1	Not predicted	0.609935		19.554	11.7311	18.4491	10.7149	0.943491	0.675	0.766994	28.9881	0	20.5222	28.3901	19.8698	20.0553	25.5753	20.2825	0	26.3322
O96000	NDUBA_HUMAN	NADH dehydrogenase [ubiquinone] 1 beta subcomplex subunit 10	Not predicted	0.981728		160.756	16.3691	151.353	86.4501	0.94151	0.347	0.458283	166.232	177.777	155.241	169.256	135.272	194.406	0	159.723	207.233	195.405
Q8NBS9	TXND5_HUMAN	Thioredoxin domain-containing protein 5	Predicted	0.329449		516.818	56.731	486.515	35.6886	0.941365	0.251	0.367179	480.066	507.257	616.762	488.47	491.536	535.686	439.691	503.425	479.439	474.332
Q96HC4	PDLI5_HUMAN	PDZ and LIM domain protein 5	Not predicted	0.498634		130.486	17.0402	122.723	14.4697	0.940509	0.347	0.458283	111.117	135.926	149.942	141.194	114.251	124.975	142.218	107.042	109.994	129.388
P20700	LMNB1_HUMAN	Lamin-B1	Not predicted	0.555193		945.82	135.962	888.287	76.0266	0.939171	0.465	0.569311	781.813	842.872	1121.59	1017.8	965.019	865.551	779.45	928.605	983.756	884.071
Q15459	SF3A1_HUMAN	Splicing factor 3A subunit 1	Not predicted	0.393216		247.777	36.5372	232.526	22.8874	0.938451	0.602	0.689813	270.363	232.849	298.604	206.02	231.047	266.197	236.654	233.24	223.334	203.208
P23528	COF1_HUMAN	Cofilin-1	Not predicted	0.600947		5858.46	276.77	5486.38	701.79	0.936488	0.347	0.458283	5743.27	6197.38	6103.66	5688.1	5559.91	6344.81	4487.12	5895.68	5227.55	5476.76
Q99623	PHB2_HUMAN	Prohibitin-2	Not predicted	0.648277		1206.9	105.077	1126.44	44.2259	0.933328	0.175	0.281783	1324.09	1141.6	1067.68	1212.03	1289.12	1168.52	1115.61	1123.28	1164.97	1059.8
Q9Y266	NUDC_HUMAN	Nuclear migration protein nudC	Not predicted	0.653935		305.288	41.8356	284.57	32.1139	0.932135	0.251	0.367179	300.527	302.309	349.955	333.151	240.498	259.061	251.665	332.693	293.106	286.322
Q13435	SF3B2_HUMAN	Splicing factor 3B subunit 2	Not predicted	0.715226		266.35	19.8828	247.821	9.54308	0.930433	0.175	0.281783	245.301	278.864	283.847	244.046	279.692	244.187	248.776	263.343	245.055	237.743
P61313	RL15_HUMAN	60S ribosomal protein L15	Not predicted	1.33843		342.812	65.0144	318.864	26.5913	0.930144	0.602	0.689813	321.153	366.657	277.177	443.634	305.438	295.615	312.555	292.638	348.229	345.283
Q02878	RL6_HUMAN	60S ribosomal protein L6	Not predicted	1.877		482.347	71.0056	448.565	54.4941	0.929962	0.347	0.458283	476.961	450.579	403.636	596.052	484.509	463.896	417.774	438.118	533.11	389.928
P13674	P4HA1_HUMAN	Prolyl 4-hydroxylase subunit alpha-1	Predicted	1.32368		172.48	30.9075	160.397	15.9008	0.929942	0.602	0.689813	165.678	162.95	220.801	136.023	176.95	176.129	144.121	178.195	147.69	155.849
Q9P258	RCC2_HUMAN	Protein RCC2	Not predicted	0.873526		251.749	32.9069	234.05	36.7057	0.929696	0.754	0.804306	252.952	223.281	277.497	214.723	290.293	295.78	227.563	225.279	224.597	197.033
P08758	ANXA5_HUMAN	Annexin A5	Not predicted	1.05235		2448.63	42.232	2276.34	137.365	0.929638	0.117	0.21516	2459.66	2386.19	2483.95	2427.22	2486.15	2334.3	2171.32	2226.04	2489.07	2160.99
Q15629	TRAM1_HUMAN	Translocating chain-associated membrane protein 1	Not predicted	0.539481		64.4215	60.7928	59.7773	57.1056	0.927909	0.746	0.804306	102.933	131.032	0	0	88.142	0	0	98.1473	124.138	76.6014
P13987	CD59_HUMAN	CD59 glycoprotein	Predicted	0.722114		1534.23	266.627	1422.53	194.641	0.927197	0.347	0.458283	1339.62	1733.95	1774.9	1654.72	1167.96	1096.62	1524.37	1563.64	1387.87	1540.17
Q92499	DDX1_HUMAN	ATP-dependent RNA helicase DDX1	Not predicted	0.670067		535.286	103.17	496.149	45.0613	0.926886	0.465	0.569311	409.759	628.21	441.647	625.313	571.5	535.467	508.616	427.917	532.92	475.824
P51858	HDGF_HUMAN	Hepatoma-derived growth factor	Not predicted	0.57691		1072.4	118.867	993.535	97.1521	0.92646	0.251	0.367179	1164.4	1043	1087.33	885.376	1181.89	976.969	1161.42	965.302	953.448	910.532
P67812	SC11A_HUMAN	Signal peptidase complex catalytic subunit SEC11A	Not predicted	1.04561		143.503	83.9475	132.81	77.4715	0.925489	0.53	0.646562	190.297	214.735	0	154.31	158.171	0	193.876	179.626	153.562	136.987
Q9BWS9	CHID1_HUMAN	Chitinase domain-containing protein 1	Predicted	0.497558		99.7158	57.3834	92.2498	54.7596	0.925127	0.675	0.766994	0	125.481	103.753	141.887	127.458	144.789	114.803	106.668	0	94.9885
P54577	SYYC_HUMAN	Tyrosine--tRNA ligase, cytoplasmic	Not predicted	0.858175		531.982	52.2486	492.042	52.9604	0.924923	0.347	0.458283	479.068	526.54	550.974	492.695	610.633	473.94	518.412	528.677	532.226	406.958
P15531	NDKA_HUMAN	Nucleoside diphosphate kinase A	Not predicted	1.47307		1645.16	125.885	1520.74	167.411	0.924374	0.251	0.367179	1549.21	1652.88	1610.89	1857.15	1555.66	1743.72	1349.59	1372.07	1625.28	1513.03
P46940	IQGA1_HUMAN	Ras GTPase-activating-like protein IQGAP1	Not predicted	0.422246		879.079	104.492	812.285	49.8513	0.924018	0.175	0.281783	925.977	864.054	940.219	703.761	961.384	855.122	757.603	872.006	802.538	774.156
P00338	LDHA_HUMAN	L-lactate dehydrogenase A chain	Not predicted	1.06177		10474.4	665.29	9655.12	628.15	0.921785	0.047	0.118283	9762.12	10605.3	11275.3	10903.2	9825.87	9412.93	9196.94	9603.26	10746.8	9315.66
P35221	CTNA1_HUMAN	Catenin alpha-1	Not predicted	0.604805		316.342	59.4059	291.438	37.8204	0.921273	0.602	0.689813	371.5	272.582	387.144	255.649	294.837	273.387	245.252	346.439	305.924	286.187
P49720	PSB3_HUMAN	Proteasome subunit beta type-3	Not predicted	1.33108		363.72	65.8832	334.657	37.341	0.920094	0.917	0.919029	473.412	344.38	361.24	296.45	343.118	365.924	314.951	367.399	279.657	345.351
P14618	KPYM_HUMAN	Pyruvate kinase PKM	Not predicted	0.599304		18622.2	1007.28	17111.1	584.043	0.918854	0.047	0.118283	19617.4	19187.4	17072.9	18199.4	19033.8	17920.2	16293.7	17154	16953.7	17233.6
Q15365	PCBP1_HUMAN	Poly(rC)-binding protein 1	Not predicted	0.97475		1642.39	199.133	1508.96	59.6617	0.918758	0.117	0.21516	1301.91	1628.04	1751.6	1751.2	1779.2	1590.04	1498.29	1516.37	1517.31	1422.79
Q9NS69	TOM22_HUMAN	Mitochondrial import receptor subunit TOM22 homolog	Not predicted	0.548715		297.147	31.2815	272.931	18.3604	0.918508	0.175	0.281783	331.577	279.667	325.513	257.289	291.687	289.578	255.682	284.553	250.422	284.423
Q9H9B4	SFXN1_HUMAN	Sideroflexin-1	Not predicted	0.866508		311.988	15.7602	286.419	11.3915	0.918044	0.047	0.118283	330.912	287.848	318.615	309.314	313.253	290.566	279.643	290.213	300.683	270.989
P27816	MAP4_HUMAN	Microtubule-associated protein 4	Not predicted	0.44397		512.014	50.7388	469.361	28.3584	0.916696	0.076	0.155314	580.205	469.131	504.374	460.787	545.572	450.394	467.952	518.663	453.172	456.623
P50454	SERPH_HUMAN	Serpin H1	Predicted	0.922576		2104.04	231.027	1928.51	67.2032	0.916574	0.117	0.21516	2225.67	2109.37	2378.87	1757.51	2048.77	1993.46	1966.95	1823.62	1903.11	1955.41
Q15008	PSMD6_HUMAN	26S proteasome non-ATPase regulatory subunit 6	Not predicted	1.0522		142.447	33.6362	130.559	18.9429	0.916549	0.602	0.689813	148.267	136.729	192.887	99.321	135.03	158.84	123.683	140.379	113.467	116.429
O14980	XPO1_HUMAN	Exportin-1	Not predicted	0.761289		358.043	44.7315	328.079	49.3444	0.91631	0.347	0.458283	292.542	361.398	382.347	342.358	411.572	386.122	281.194	349.798	271.89	351.39
P61224	RAP1B_HUMAN	Ras-related protein Rap-1b	Not predicted	0.790459		552.487	15.8968	505.419	22.1564	0.914807	0.009	0.0387057	559.578	543.558	569.248	529.397	560.656	523.996	487.191	516.797	522.881	476.232
P59998	ARPC4_HUMAN	Actin-related protein 2/3 complex subunit 4	Not predicted	0.774881		514.697	32.7943	470.7	37.2453	0.914519	0.117	0.21516	512.559	496.74	484.729	509.533	569.925	472.128	436.872	486.569	523.765	434.165
O15145	ARPC3_HUMAN	Actin-related protein 2/3 complex subunit 3	Not predicted	1.3945		410.641	61.3635	374.821	31.2612	0.91277	0.251	0.367179	384.253	466.501	315.554	448.49	438.408	403.85	324.183	376.48	372.539	397.052
P61970	NTF2_HUMAN	Nuclear transport factor 2	Not predicted	0.86944		388.341	60.0155	354.448	58.4482	0.912724	0.465	0.569311	406.986	406.317	428.764	417.401	282.236	347.867	319.039	302.217	350.566	452.552
O14949	QCR8_HUMAN	Cytochrome b-c1 complex subunit 8	Not predicted	1.16406		99.7473	94.9371	90.8628	84.4519	0.91093	0.746	0.804306	210.036	146.663	142.038	0	0	0	143.98	0	176.672	133.662
P62913	RL11_HUMAN	60S ribosomal protein L11	Not predicted	1.25454		1255.56	138.835	1143.7	643.281	0.910909	0.251	0.367179	1009.15	1346.84	1306.16	1304.1	1311.53	1497.29	0	1445.46	1464.9	1310.84
P30040	ERP29_HUMAN	Endoplasmic reticulum resident protein 29	Predicted	0.904405		394.787	25.1576	359.051	50.4409	0.909482	0.251	0.367179	401.774	388.203	433.515	384.546	365.895	416.803	290.003	357.261	397.101	334.088
P49721	PSB2_HUMAN	Proteasome subunit beta type-2	Not predicted	0.722405		408.817	65.1646	371.709	67.3676	0.909231	0.347	0.458283	520.654	359.645	403.225	366.132	394.428	349.678	337.221	433.95	448.184	289.511
P29590	PML_HUMAN	Protein PML	Not predicted	0.884073		526.869	50.8013	478.996	6.78666	0.909137	0.028	0.0820086	589.298	503.971	573.36	479.39	488.325	490.625	478.946	474.627	476.787	473.993
P30044	PRDX5_HUMAN	Peroxiredoxin-5, mitochondrial	Not predicted	0.81699		1129.27	117.977	1025.2	125.468	0.907847	0.175	0.281783	1305.24	1152.56	1099.66	1111.13	977.741	1224.5	918.989	1015.68	1048.16	918.674
O00151	PDLI1_HUMAN	PDZ and LIM domain protein 1	Not predicted	0.600336		239.769	40.283	217.441	48.2405	0.906874	0.251	0.367179	217.466	253.3	304.36	205.516	218.205	293.969	182.529	177.573	198.645	234.486
P54819	KAD2_HUMAN	Adenylate kinase 2, mitochondrial	Not predicted	0.994951		841.146	46.9962	762.756	114.844	0.906806	0.347	0.458283	851.344	820.961	805.902	918.799	808.726	891.896	654.569	704.695	882.097	680.525
P62841	RS15_HUMAN	40S ribosomal protein S15	Not predicted	0.979654		226.593	53.6579	205.472	28.2192	0.906792	0.465	0.569311	236.429	155.574	299.929	199.02	242.012	247.974	174.354	198.596	189.932	216.506
P31150	GDIA_HUMAN	Rab GDP dissociation inhibitor alpha	Not predicted	0.872413		981.536	25.4417	889.339	40.9644	0.906069	0.009	0.0387057	1013.92	1003.56	956.666	966.094	967.442	891.896	843.582	878.226	877.677	955.313
P68402	PA1B2_HUMAN	Platelet-activating factor acetylhydrolase IB subunit beta	Not predicted	0.73432		557.397	89.5563	504.728	74.4659	0.905508	0.465	0.569311	582.423	498.493	681.179	446.787	578.103	594.414	395.151	535.021	475.461	523.59
Q13428	TCOF_HUMAN	Treacle protein	Not predicted	0.713553		212.633	187.029	192.499	90.0001	0.90531	0.917	0.919029	0	247.165	203.943	500.956	111.101	102.088	257.092	99.0181	297.968	206.329
P63092	GNAS2_HUMAN	Guanine nucleotide-binding protein G(s) subunit alpha isoforms short	Not predicted	1.17247		496.252	36.2905	449.148	32.7795	0.905081	0.076	0.155314	507.346	483.52	440.185	534.442	515.767	468.286	445.329	469.838	468.831	393.456
Q7Z434	MAVS_HUMAN	Mitochondrial antiviral-signaling protein	Not predicted	0.402331		235.05	80.7468	212.68	28.216	0.904829	0.465	0.569311	322.262	207.943	225.324	119.374	300.349	239.796	200.571	199.156	244.487	179.393
P05455	LA_HUMAN	Lupus La protein	Not predicted	2.07992		708.325	185.781	640.635	102.937	0.904436	0.465	0.569311	973.218	610.17	819.608	509.217	629.413	584.535	554.424	759.429	745.71	559.075
Q10567	AP1B1_HUMAN	AP-1 complex subunit beta-1	Not predicted	0.32669		350.74	58.4769	317.131	177.789	0.904178	0.754	0.804306	271.028	399.305	317.335	412.734	353.295	410.437	378.378	408.201	0	388.639
Q8WUM4	PDC6I_HUMAN	Programmed cell death 6-interacting protein	Not predicted	1.14494		181.078	32.9744	163.624	27.7914	0.903609	0.251	0.367179	207.264	149.438	172.602	152.734	223.354	175.47	152.296	206.682	144.785	138.887
P00367	DHE3_HUMAN	Glutamate dehydrogenase 1, mitochondrial	Not predicted	0.691966		689.969	73.1987	623.421	57.6655	0.903548	0.251	0.367179	770.39	663.999	651.94	602.043	761.474	681.683	659.079	653.693	563.166	559.482
P26583	HMGB2_HUMAN	High mobility group protein B2	Not predicted	1.47594		794.698	93.6598	717.158	75.0255	0.902429	0.117	0.21516	954.92	785.171	774.379	715.112	743.907	841.401	718.841	695.988	640.894	688.666
Q9UNM6	PSD13_HUMAN	26S proteasome non-ATPase regulatory subunit 13	Not predicted	0.796604		305.464	57.4592	275.323	9.67209	0.901326	0.602	0.689813	256.834	366.584	325.056	345.133	233.713	273.002	289.228	280.51	268.923	264.95
P22392	NDKB_HUMAN	Nucleoside diphosphate kinase B	Not predicted	0.799243		1750.93	102.887	1577.73	127.846	0.901082	0.076	0.155314	1716.66	1762.44	1777.19	1891.2	1607.15	1743.72	1436.98	1460.39	1625.28	1622.27
Q86UP2	KTN1_HUMAN	Kinectin	Not predicted	0.998945		419.518	25.6823	377.494	23.3178	0.899827	0.028	0.0820086	425.395	421.728	444.799	376.348	429.321	375.474	395.504	368.084	403.668	344.74
Q12904	AIMP1_HUMAN	Aminoacyl tRNA synthase complex-interacting multifunctional protein 1	Not predicted	1.58921		145.343	29.605	130.648	74.8345	0.898892	0.754	0.804306	174.106	179.603	134.454	122.969	115.584	186.941	167.236	156.986	0	142.076
P31948	STIP1_HUMAN	Stress-induced-phosphoprotein 1	Not predicted	0.657893		733.715	85.211	658.647	53.6077	0.897688	0.117	0.21516	771.61	798.319	664.275	812.225	622.143	628.443	647.38	617.806	647.839	751.766
Q9Y4L1	HYOU1_HUMAN	Hypoxia up-regulated protein 1	Predicted	0.522362		724.5	83.2066	650.283	43.7419	0.897562	0.175	0.281783	857.887	679.411	746.51	643.853	694.838	704.186	651.75	657.425	656.048	582.008
P10619	PPGB_HUMAN	Lysosomal protective protein	Predicted	1.56539		330.974	43.0717	296.453	20.0073	0.895698	0.047	0.118283	293.318	323.345	405.281	315.494	317.432	308.623	303.464	264.649	315.269	290.258
Q9NSD9	SYFB_HUMAN	Phenylalanine--tRNA ligase beta subunit	Not predicted	0.922402		151.961	9.50076	136.085	7.72126	0.895525	0.028	0.0820086	164.347	142.426	147.977	159.607	145.45	131.068	126.925	140.193	146.679	135.562
O14818	PSA7_HUMAN	Proteasome subunit alpha type-7	Not predicted	1.04825		765.065	79.9025	684.518	53.4891	0.894719	0.175	0.281783	895.702	712.278	719.098	788.262	709.983	746.997	638.782	686.036	726.767	624.006
Q14376	GALE_HUMAN	UDP-glucose 4-epimerase	Not predicted	1.60117		108.961	8.0177	97.4761	55.5293	0.894599	0.347	0.458283	116.551	98.3108	107.225	105.375	117.341	119.926	106.487	124.643	136.324	0
P36871	PGM1_HUMAN	Phosphoglucomutase-1	Not predicted	0.42161		502.21	98.456	448.842	75.0052	0.893733	0.347	0.458283	571.111	584.898	394.042	565.783	395.216	337.164	451.108	427.917	537.404	490.616
Q9NVJ2	ARL8B_HUMAN	ADP-ribosylation factor-like protein 8B	Not predicted	0.815612		209.425	30.9916	187.028	31.586	0.893058	0.347	0.458283	208.151	225.18	183.612	177.264	252.916	236.284	190.493	167.746	152.678	187.941
P31949	S10AB_HUMAN	Protein S100-A11	Not predicted	0.922895		2874.78	389.504	2564.58	348.765	0.892095	0.175	0.281783	3194.9	2638.91	3329.14	2384.97	2826	3047.81	2145.25	2543.87	2348.26	2737.7
P11766	ADHX_HUMAN	Alcohol dehydrogenase class-3	Not predicted	0.834346		154.827	20.2839	138.083	18.1786	0.891854	0.175	0.281783	161.353	156.523	148.343	126.059	181.857	156.48	141.161	150.144	132.851	109.78
P60660	MYL6_HUMAN	Myosin light polypeptide 6	Not predicted	0.647227		3093.37	403.056	2757.21	148.728	0.891331	0.117	0.21516	2444.13	3109.28	3378.94	3474.66	3059.83	2887.55	2542.02	2693.76	2902.65	2760.09
P14868	SYDC_HUMAN	Aspartate--tRNA ligase, cytoplasmic	Not predicted	1.56059		411.556	35.7901	365.877	25.2761	0.889009	0.076	0.155314	449.681	412.233	442.972	386.879	366.017	368.559	354.558	390.723	386.683	328.864
P26440	IVD_HUMAN	Isovaleryl-CoA dehydrogenase, mitochondrial	Not predicted	0.824728		152.559	58.9069	135.442	82.1144	0.887801	0.917	0.919029	73.0468	148.416	136.51	236.416	168.409	142.703	137.778	0	216.388	180.342
P61088	UBE2N_HUMAN	Ubiquitin-conjugating enzyme E2 N	Not predicted	1.00176		428.898	176.098	380.615	123.189	0.887425	0.754	0.804306	355.42	553.564	179.089	630.61	425.808	250.444	453.998	242.134	470.157	486.341
O43237	DC1L2_HUMAN	Cytoplasmic dynein 1 light intermediate chain 2	Not predicted	0.858251		109.569	18.0512	97.119	56.47	0.886369	0.754	0.804306	84.5134	129.352	105.078	104.051	124.853	132.11	118.609	137.58	0	97.2953
O75369	FLNB_HUMAN	Filamin-B	Not predicted	0.62222		1856.21	1509.71	1644.85	938.503	0.886134	0.917	0.919029	1117.83	4551.8	1289.26	1066.99	1255.19	3312.36	1109.98	1211.6	1185.18	1405.15
P50395	GDIB_HUMAN	Rab GDP dissociation inhibitor beta	Not predicted	0.398495		990.452	21.6204	875.585	52.6546	0.884026	0.009	0.0387057	1015.25	1011.59	981.793	976.184	967.442	866.648	807.64	878.226	870.1	955.313
P60709	ACTB_HUMAN	Actin, cytoplasmic 1	Not predicted	0.711912		56361	1338.21	49801.6	2173.3	0.883619	0.009	0.0387057	58053.7	55071.6	55006	56420.7	57252.9	48661.8	51277.4	52357.7	49888.7	46822.5
P22234	PUR6_HUMAN	Multifunctional protein ADE2	Not predicted	0.729357		219.628	19.2427	194.051	26.6544	0.883544	0.175	0.281783	246.299	195.234	208.785	220.713	227.11	194.406	210.437	229.073	170.042	166.298
P16278	BGAL_HUMAN	Beta-galactosidase	Predicted	0.655813		282.276	98.1854	249.274	55.2487	0.883087	0.251	0.367179	321.486	272.874	315.645	120.636	380.737	281.894	265.689	245.617	156.466	296.703
Q3ZCQ8	TIM50_HUMAN	Mitochondrial import inner membrane translocase subunit TIM50	Not predicted	0.788638		34.4492	36.6645	30.3805	27.8875	0.881892	0.914	0.919029	0	0	35.4844	87.0872	49.6745	51.5708	0	46.1068	0	54.2249
Q9NZT2	OGFR_HUMAN	Opioid growth factor receptor	Not predicted	1.28342		134.954	20.0933	118.92	12.1342	0.881187	0.175	0.281783	134.405	101.598	144.505	154.689	139.573	119.596	114.028	138.265	105.195	117.514
Q9P2J5	SYLC_HUMAN	Leucine--tRNA ligase, cytoplasmic	Not predicted	0.627575		216.9	15.823	191.056	21.0831	0.88085	0.076	0.155314	215.137	199.981	205.998	240.515	222.869	193.418	207.759	214.394	164.864	174.847
P42167	LAP2B_HUMAN	Lamina-associated polypeptide 2, isoforms beta/gamma	Not predicted	0.574076		408.787	52.0261	359.736	28.4475	0.880009	0.117	0.21516	493.706	420.56	391.758	366.321	371.59	374.596	345.96	336.301	339.074	402.751
Q07157	ZO1_HUMAN	Tight junction protein ZO-1	Not predicted	0.904252		73.81	10.9026	64.9531	20.2583	0.880004	0.117	0.21516	60.6043	67.9192	88.4482	71.4481	80.6303	52.921	58.0711	100.822	53.3804	59.5713
P48637	GSHB_HUMAN	Glutathione synthetase	Not predicted	1.23274		295.872	96.7619	260.173	86.3144	0.879343	0.251	0.367179	236.983	221.09	255.751	306.35	459.187	203.956	237.922	412.306	235.331	211.349
O43169	CYB5B_HUMAN	Cytochrome b5 type B	Not predicted	1.10422		1249.09	171.336	1098.32	81.3962	0.879294	0.117	0.21516	1405.04	1245.32	1262.31	967.355	1365.44	1126.26	1088.13	1222.8	1029.22	1025.2
P50552	VASP_HUMAN	Vasodilator-stimulated phosphoprotein	Not predicted	0.739206		194.328	46.7413	170.059	27.9029	0.87511	0.347	0.458283	229.886	249.429	191.379	167.553	133.394	198.906	126.995	163.206	171.684	189.502
Q14974	IMB1_HUMAN	Importin subunit beta-1	Not predicted	0.909419		533.722	56.7976	467.046	26.6754	0.875074	0.076	0.155314	599.944	517.629	520.821	575.936	454.28	428.165	456.958	473.197	476.661	500.25
O43399	TPD54_HUMAN	Tumor protein D54	Not predicted	0.816585		518.895	61.4762	453.451	46.1282	0.873879	0.076	0.155314	618.575	521.792	514.882	457.381	481.843	532.174	415.941	425.181	443.511	450.449
O75083	WDR1_HUMAN	WD repeat-containing protein 1	Not predicted	0.528089		713.597	32.1763	623.435	49.3485	0.873652	0.016	0.056625	710.174	709.138	672.042	762.407	714.223	691.562	643.222	616.748	608.944	556.7
P05787	K2C8_HUMAN	Keratin, type II cytoskeletal 8	Not predicted	0.74976		6596.65	568.356	5758.52	336.806	0.872946	0.016	0.056625	7461.04	6556	6290.97	6734.91	5940.35	5735.58	5248.25	5898.79	6174.05	5735.95
Q12907	LMAN2_HUMAN	Vesicular integral-membrane protein VIP36	Predicted	0.788928		313.044	37.8617	272.573	22.8414	0.870716	0.117	0.21516	360.188	338.829	294.949	263.09	308.164	273.167	258.783	252.956	311.039	266.918
O75822	EIF3J_HUMAN	Eukaryotic translation initiation factor 3 subunit J	Not predicted	1.26408		215.703	131.298	187.729	108.564	0.870313	0.675	0.766994	0	222.258	308.655	214.66	332.941	239.851	270.341	236.101	0	192.352
Q9UHD8	SEPT9_HUMAN	Septin-9	Not predicted	0.635242		717.884	128.694	624.533	41.1925	0.869964	0.117	0.21516	933.85	724.549	635.493	686.103	609.422	644.36	575.285	635.034	676.885	591.1
P37802	TAGL2_HUMAN	Transgelin-2	Not predicted	0.595		761.247	92.7456	660.616	64.4438	0.867809	0.076	0.155314	903.576	712.644	655.595	783.848	750.57	701.442	594.947	750.721	614.121	641.851
Q13813	SPTN1_HUMAN	Spectrin alpha chain, non-erythrocytic 1	Not predicted	0.483655		321.511	36.4617	278.964	28.32	0.867665	0.047	0.118283	321.708	349.858	348.31	260.19	327.489	310.709	262.518	308.996	256.736	255.858
P47755	CAZA2_HUMAN	F-actin-capping protein subunit alpha-2	Not predicted	0.772544		551.379	34.6336	478.405	40.8559	0.867652	0.028	0.0820086	599.501	552.103	521.735	515.145	568.41	519.001	517.566	467.102	466.811	421.545
P35268	RL22_HUMAN	60S ribosomal protein L22	Not predicted	1.08731		647.589	81.0349	561.255	315.015	0.866685	0.465	0.569311	618.02	603.596	649.199	581.422	785.706	0	701.998	723.354	725.504	655.421
Q9UNZ2	NSF1C_HUMAN	NSFL1 cofactor p47	Not predicted	1.28557		299.247	42.1839	259.257	23.2497	0.866364	0.175	0.281783	261.38	301.433	367.179	266.622	299.622	286.175	248.635	268.692	267.66	225.123
O43175	SERA_HUMAN	D-3-phosphoglycerate dehydrogenase	Not predicted	0.533869		1107.85	80.1465	958.5	22.5025	0.865186	0.009	0.0387057	1227.61	1077.33	1012.4	1136.36	1085.57	937.451	990.874	972.144	950.291	941.743
P27824	CALX_HUMAN	Calnexin	Predicted	0.712755		1881.85	194.62	1627.94	95.2625	0.865077	0.047	0.118283	2053.78	1788.73	2023.44	1585.98	1957.3	1643.28	1539.17	1760.81	1664.43	1532.03
P05026	AT1B1_HUMAN	Sodium/potassium-transporting ATPase subunit beta-1	Not predicted	1.45023		478.846	31.0983	414.235	34.5104	0.865069	0.028	0.0820086	504.131	457.883	511.227	437.391	483.6	424.268	444.695	389.915	444.963	367.334
Q9NWH9	SLTM_HUMAN	SAFB-like transcription modulator	Not predicted	1.31577		87.2791	50.1215	75.4982	69.6484	0.86502	0.751	0.804306	99.2403	124.751	115.357	0	97.0471	140.398	0	125.079	112.014	0
Q7KZF4	SND1_HUMAN	Staphylococcal nuclease domain-containing protein 1	Not predicted	0.448308		509.079	79.0068	440.291	34.6742	0.864877	0.117	0.21516	615.47	466.94	508.029	547.748	407.21	426.628	399.591	441.601	494.719	438.915
O14773	TPP1_HUMAN	Tripeptidyl-peptidase 1	Predicted	0.933435		656.529	53.9636	567.38	123.993	0.864211	0.251	0.367179	594.732	665.022	730.063	679.167	613.662	549.408	737.165	439.61	644.051	466.665
P49589	SYCC_HUMAN	Cysteine--tRNA ligase, cytoplasmic	Not predicted	0.825366		297.543	84.0448	257.14	42.7681	0.864211	0.251	0.367179	235.098	270.537	248.121	442.94	291.02	246.987	330.808	231.436	252.569	223.901
P07237	PDIA1_HUMAN	Protein disulfide-isomerase	Predicted	0.966156		2465.85	219.035	2130.39	156.932	0.863957	0.028	0.0820086	2535.07	2437.32	2277.45	2275.24	2804.19	2343.08	2235.46	2038.83	1952.99	2081.6
P06744	G6PI_HUMAN	Glucose-6-phosphate isomerase	Not predicted	0.478761		1405.75	175.678	1214.12	93.08	0.863681	0.047	0.118283	1626.84	1504.61	1242.2	1213.92	1441.17	1371.05	1228.37	1161.22	1151.08	1158.86
Q9Y6M1	IF2B2_HUMAN	Insulin-like growth factor 2 mRNA-binding protein 2	Not predicted	1.44644		213.506	25.4194	184.355	11.7425	0.863465	0.047	0.118283	256.723	204.218	214.862	197.633	194.094	198.687	170.619	178.631	179.45	194.387
Q06210	GFPT1_HUMAN	Glutamine--fructose-6-phosphate aminotransferase [isomerizing] 1	Not predicted	0.902398		150.271	17.3931	129.555	9.73687	0.862139	0.076	0.155314	136.29	149.876	148.343	137.473	179.374	121.517	139.469	140.068	127.168	119.55
Q99733	NP1L4_HUMAN	Nucleosome assembly protein 1-like 4	Not predicted	0.749244		448.967	60.9139	387.012	42.2897	0.862006	0.076	0.155314	524.757	429.397	501.176	387.321	402.182	335.353	401.776	367.835	380.937	449.16
Q9Y617	SERC_HUMAN	Phosphoserine aminotransferase	Not predicted	1.23427		745.08	69.5518	639.804	71.9524	0.858706	0.047	0.118283	862.766	697.67	725.038	691.779	748.147	711.87	590.296	663.023	692.67	541.163
P50402	EMD_HUMAN	Emerin	Not predicted	0.86027		420.467	44.9281	360.44	36.2462	0.857237	0.047	0.118283	491.932	412.452	403.636	369.474	424.839	373.553	386.483	325.914	318.111	398.137
P63167	DYL1_HUMAN	Dynein light chain 1, cytoplasmic	Not predicted	1.42689		278.685	256.396	238.749	219.164	0.856701	0.332	0.458283	516.329	442.983	0	434.112	0	360.326	0	414.794	0	418.628
O43852	CALU_HUMAN	Calumenin	Predicted	0.498696		956.92	173.152	818.57	32.6937	0.855421	0.117	0.21516	1201	982.377	999.154	732.769	869.305	792.552	798.478	867.03	796.855	837.934
O15144	ARPC2_HUMAN	Actin-related protein 2/3 complex subunit 2	Not predicted	0.750356		584.499	80.6064	499.95	40.9114	0.855348	0.175	0.281783	563.46	599.141	463.257	683.581	613.057	500.065	472.11	468.283	569.354	489.937
P22695	QCR2_HUMAN	Cytochrome b-c1 complex subunit 2, mitochondrial	Not predicted	0.753334		561.328	36.3319	480.07	85.2256	0.85524	0.117	0.21516	506.127	563.863	572.446	557.207	606.999	465.487	462.596	433.577	627.255	411.436
P26038	MOES_HUMAN	Moesin	Not predicted	0.413729		2026.16	260.564	1730.99	88.1894	0.854319	0.076	0.155314	2314.39	2121.06	1710.94	2189.48	1794.95	1631.76	1775.26	1784.44	1641.07	1822.42
P53597	SUCA_HUMAN	Succinyl-CoA ligase [ADP/GDP-forming] subunit alpha, mitochondrial	Not predicted	0.665207		449.78	95.1663	384.185	25.9398	0.854162	0.117	0.21516	282.894	479.941	475.135	523.091	487.84	402.917	365.693	359.998	419.896	372.423
O75347	TBCA_HUMAN	Tubulin-specific chaperone A	Not predicted	1.069		204.342	27.034	174.474	19.5771	0.853834	0.076	0.155314	214.361	216.999	190.557	234.776	165.016	199.126	188.943	172.846	153.436	158.02
P35241	RADI_HUMAN	Radixin	Not predicted	0.485467		1914.4	393.982	1632.35	162.852	0.852666	0.347	0.458283	2314.39	2121.06	1490.28	2156.06	1490.24	1391.91	1723.81	1650.09	1573.5	1822.42
P15311	EZRI_HUMAN	Ezrin	Not predicted	0.659397		1915.25	392.844	1632.35	162.852	0.852289	0.347	0.458283	2314.39	2121.06	1490.28	2156.06	1494.48	1391.91	1723.81	1650.09	1573.5	1822.42
Q9UHL4	DPP2_HUMAN	Dipeptidyl peptidase 2	Predicted	1.4245		165.923	97.0282	141.408	17.9433	0.852253	0.117	0.21516	173.995	202.611	252.735	0	200.273	161.749	132.422	158.914	132.914	121.042
Q96K17	BT3L4_HUMAN	Transcription factor BTF3 homolog 4	Not predicted	1.22582		193.606	108.426	164.723	151.384	0.850816	0.459	0.569311	242.639	247.603	231.171	0	246.616	251.871	270.834	0	0	300.91
Q96FW1	OTUB1_HUMAN	Ubiquitin thioesterase OTUB1	Not predicted	0.819114		584.003	52.1683	496.248	60.1075	0.849734	0.028	0.0820086	603.604	578.178	638.234	498.938	601.062	555.994	466.824	561.828	471.925	424.666
P60174	TPIS_HUMAN	Triosephosphate isomerase	Not predicted	0.588696		6224.53	681.902	5280.26	613.308	0.848298	0.047	0.118283	6710.28	5864.32	7067.63	5343.79	6136.62	6075.87	4436.38	5566.66	5317.84	5004.54
Q15738	NSDHL_HUMAN	Sterol-4-alpha-carboxylate 3-dehydrogenase, decarboxylating	Not predicted	0.548266		154.965	19.4001	130.955	18.5661	0.845058	0.047	0.118283	167.674	154.259	171.231	122.401	159.261	138.861	118.468	152.881	106.016	138.547
P12956	XRCC6_HUMAN	X-ray repair cross-complementing protein 6	Not predicted	0.501456		1415.6	45.3695	1194.3	14.698	0.843668	0.009	0.0387057	1398.39	1424.26	1390.68	1490.13	1374.53	1203.1	1174.11	1189.21	1212.96	1192.11
P32969	RL9_HUMAN	60S ribosomal protein L9	Not predicted	1.55082		570.37	110.444	480.621	43.6795	0.842648	0.076	0.155314	743.554	612.434	492.496	474.029	529.337	471.799	442.158	524.261	436.818	528.068
Q04446	GLGB_HUMAN	1,4-alpha-glucan-branching enzyme	Not predicted	0.710543		228.732	50.4256	192.637	29.1382	0.842193	0.465	0.569311	277.793	209.33	286.086	172.724	197.729	186.886	218.26	145.417	213.484	199.137
P13010	XRCC5_HUMAN	X-ray repair cross-complementing protein 5	Not predicted	0.548812		1425.3	313.345	1199.36	151.74	0.841482	0.347	0.458283	1416.13	1130.65	1789.07	1102.31	1688.33	1320.55	965.503	1346.57	1197.18	1167
P30086	PEBP1_HUMAN	Phosphatidylethanolamine-binding protein 1	Not predicted	1.12525		1731.84	208.783	1456.15	147.903	0.840808	0.047	0.118283	1999.44	1766.82	1680.79	1422.66	1789.5	1700.37	1389.06	1380.16	1326.62	1484.53
P48556	PSMD8_HUMAN	26S proteasome non-ATPase regulatory subunit 8	Not predicted	0.530572		214.985	18.1569	180.665	26.5204	0.840362	0.028	0.0820086	232.769	191.582	225.689	199.651	225.232	177.117	219.81	169.177	189.174	148.046
Q8N1G4	LRC47_HUMAN	Leucine-rich repeat-containing protein 47	Not predicted	0.768078		128.05	29.3572	107.372	15.1072	0.838515	0.347	0.458283	147.047	99.3333	161.135	95.2221	137.514	101.374	114.733	129.433	101.217	90.1034
P53990	IST1_HUMAN	IST1 homolog	Not predicted	0.999733		151.838	24.3317	127.184	71.6694	0.83763	0.917	0.919029	133.629	162.585	125.408	186.787	150.78	144.46	158.497	165.32	167.643	0
Q15019	SEPT2_HUMAN	Septin-2	Not predicted	0.643653		651.04	82.6248	544.914	56.7337	0.83699	0.076	0.155314	620.127	708.115	691.23	519.686	716.04	607.587	567.462	547.585	453.172	548.762
P06733	ENOA_HUMAN	Alpha-enolase	Not predicted	0.666559		13974	1415.77	11688.1	1013.81	0.836418	0.016	0.056625	16456.9	13526.9	12869.8	13507.7	13509.1	12986	10169.5	12022.7	11599.2	11663.2
Q9Y696	CLIC4_HUMAN	Chloride intracellular channel protein 4	Not predicted	0.607328		1818.25	164.476	1520.23	164.501	0.836093	0.047	0.118283	1998.34	1729.57	1882.72	1579.68	1900.96	1736.04	1393.28	1624.59	1334.2	1513.03
P23246	SFPQ_HUMAN	Splicing factor, proline- and glutamine-rich	Not predicted	1.21471		2068.2	1296.58	1728.16	60.8072	0.835583	0.251	0.367179	1681.17	1506.07	4365.3	1585.98	1202.49	1768.42	1737.2	1676.84	1801.45	1656.87
P21333	FLNA_HUMAN	Filamin-A	Not predicted	0.319381		3644.02	698.524	3042.73	166.42	0.834994	0.076	0.155314	4711.95	3345.2	3870.52	2850.36	3442.08	3105.99	3036.75	3279.66	2835.09	2956.18
P26640	SYVC_HUMAN	Valine--tRNA ligase	Not predicted	0.598463		112.483	73.3907	93.7724	55.4024	0.833658	0.675	0.766994	169.67	125.7	181.282	85.7629	0	135.019	88.5866	129.37	0	115.886
Q04760	LGUL_HUMAN	Lactoylglutathione lyase	Not predicted	0.78582		381.49	38.129	317.964	33.4849	0.83348	0.028	0.0820086	447.13	354.678	368.412	356.673	380.556	358.185	285.916	328.526	280.73	336.463
O00299	CLIC1_HUMAN	Chloride intracellular channel protein 1	Not predicted	0.728022		1443.45	108.429	1201.99	65.9662	0.83272	0.009	0.0387057	1593.57	1480.5	1419.01	1430.22	1293.96	1220.11	1098.7	1281.89	1202.23	1207.03
Q14192	FHL2_HUMAN	Four and a half LIM domains protein 2	Not predicted	0.686377		105.557	20.858	87.8029	15.7903	0.831802	0.251	0.367179	114.666	134.83	89.2705	106.573	82.4476	73.3824	96.9026	92.4252	69.6459	106.658
Q32P28	P3H1_HUMAN	Prolyl 3-hydroxylase 1	Predicted	0.812393		62.1136	6.79351	51.6617	7.47492	0.831729	0.047	0.118283	66.138	58.5774	59.1178	54.8883	71.8464	53.371	44.7655	61.8614	54.4665	43.844
P16989	YBOX3_HUMAN	Y-box-binding protein 3	Not predicted	1.0847		494.265	51.7646	409.399	230.983	0.828298	0.917	0.919029	562.683	444.955	492.953	526.875	443.86	561.483	475.633	500.875	0	509.003
P61163	ACTZ_HUMAN	Alpha-centractin	Not predicted	0.525592		357.599	66.6614	295.906	25.6097	0.827479	0.076	0.155314	463.099	342.627	356.991	278.162	347.116	299.018	282.321	331.636	262.861	303.692
P04075	ALDOA_HUMAN	Fructose-bisphosphate aldolase A	Not predicted	0.943909		4594.69	373.973	3800.3	232.93	0.827106	0.009	0.0387057	5104.52	4851.26	4448.91	4384	4184.78	4062.11	3444.1	3817.67	3743.07	3934.56
P00441	SODC_HUMAN	Superoxide dismutase [Cu-Zn]	Not predicted	1.11684		796.062	180.768	657.606	86.5585	0.826075	0.175	0.281783	918.547	739.887	1008.29	536.964	776.619	766.756	598.33	726.464	561.145	635.337
Q9BR76	COR1B_HUMAN	Coronin-1B	Not predicted	0.65328		446.457	51.8895	368.711	9.59022	0.82586	0.009	0.0387057	529.747	460.22	413.504	430.265	398.547	376.407	361.324	379.901	368.561	357.36
P31939	PUR9_HUMAN	Bifunctional purine biosynthesis protein PURH	Not predicted	0.764526		369.294	25.6924	304.433	40.9491	0.824365	0.028	0.0820086	397.449	389.299	356.854	333.34	369.53	357.143	307.622	321.56	289.823	246.02
Q9ULV4	COR1C_HUMAN	Coronin-1C	Not predicted	0.577001		435.113	38.8312	358.562	23.917	0.824066	0.016	0.056625	492.708	444.882	433.606	417.148	387.219	366.693	346.453	396.135	334.717	348.811
P37837	TALDO_HUMAN	Transaldolase	Not predicted	0.650052		2098.16	115.704	1725.3	120.803	0.822292	0.009	0.0387057	2294.43	2102.8	2014.75	2063.36	2015.45	1796.42	1892.24	1696.12	1658.11	1583.59
Q9NR28	DBLOH_HUMAN	Diablo homolog, mitochondrial	Not predicted	1.14149		171.662	107.235	140.746	128.725	0.819902	0.597	0.689813	154.145	245.704	274.573	183.886	0	0	240.037	0	241.961	221.73
Q13162	PRDX4_HUMAN	Peroxiredoxin-4	Predicted	0.632717		442.753	44.453	362.677	203.58	0.819141	0.917	0.919029	401.885	471.103	420.997	506.632	413.147	483.49	433.912	0	450.962	445.021
Q9Y4W6	AFG32_HUMAN	AFG3-like protein 2	Not predicted	0.598429		86.8002	25.3985	70.9684	28.4259	0.817606	0.347	0.458283	51.3889	101.524	77.8947	118.807	84.3862	56.5325	62.5744	47.9728	120.097	67.6657
P15170	ERF3A_HUMAN	Eukaryotic peptide chain release factor GTP-binding subunit ERF3A	Not predicted	0.763726		291.317	40.9565	238.038	34.1897	0.817109	0.076	0.155314	343.443	303.259	265.116	307.359	237.408	211.366	240.812	198.596	283.761	255.655
P02545	LMNA_HUMAN	Prelamin-A/C	Not predicted	0.57522		2920.44	269.882	2386.01	108.666	0.817006	0.009	0.0387057	3295.81	2896.73	2799.18	3038.28	2572.17	2390.28	2384.86	2300.68	2562.31	2291.94
Q16658	FSCN1_HUMAN	Fascin	Not predicted	0.534179		1043.88	70.5837	852.368	30.5144	0.816538	0.009	0.0387057	1110.06	1020.36	962.605	1125.01	1001.37	863.355	818.915	895.019	857.472	827.078
P23284	PPIB_HUMAN	Peptidyl-prolyl cis-trans isomerase B	Not predicted	1.23783		3715.78	128.739	3031.77	245.58	0.815916	0.009	0.0387057	3840.31	3509.53	3687.78	3797.53	3743.76	3147.71	2928.22	3037.09	3352.22	2693.6
Q15691	MARE1_HUMAN	Microtubule-associated protein RP/EB family member 1	Not predicted	0.805362		660.179	25.1516	537.803	34.0056	0.814633	0.009	0.0387057	695.314	635.149	668.387	636.285	665.76	550.506	541.739	574.579	539.992	482.202
O14880	MGST3_HUMAN	Microsomal glutathione S-transferase 3	Not predicted	0.640501		403.406	161.734	328.307	44.5667	0.813838	0.347	0.458283	626.337	427.572	446.855	186.534	329.73	372.346	362.169	314.345	260.146	332.528
P49327	FAS_HUMAN	Fatty acid synthase	Not predicted	0.357871		239.112	109.585	194.289	50.8877	0.812544	0.754	0.804306	228.112	135.049	165.977	416.959	249.463	200.937	151.098	279.515	169.663	170.233
Q16181	SEPT7_HUMAN	Septin-7	Not predicted	0.90007		577.199	47.1392	468.758	36.8491	0.812125	0.009	0.0387057	595.397	574.088	644.63	518.677	553.205	504.895	426.513	509.52	445.153	457.709
Q01082	SPTB2_HUMAN	Spectrin beta chain, non-erythrocytic 1	Not predicted	0.412884		291.639	17.8067	236.746	15.0001	0.811777	0.009	0.0387057	283.116	289.82	321.493	274.441	289.324	251.048	240.178	249.846	225.607	217.049
P63000	RAC1_HUMAN	Ras-related C3 botulinum toxin substrate 1	Not predicted	0.905922		1077.92	167.755	870.708	98.2299	0.807764	0.047	0.118283	891.155	1164.24	1022	1321.76	990.462	754.681	877.409	861.432	1024.8	835.22
P09429	HMGB1_HUMAN	High mobility group protein B1	Not predicted	0.863677		2686.85	287.868	2164.81	161.038	0.805704	0.009	0.0387057	3128.36	2590.7	2737.05	2641.62	2336.52	2304.66	2167.8	1896.4	2181.56	2273.62
O94905	ERLN2_HUMAN	Erlin-2	Predicted	0.945049		175.107	16.8861	140.862	29.3344	0.804432	0.076	0.155314	194.843	181.137	161.089	154.247	184.22	136.94	176.469	164.201	106.268	120.432
P52565	GDIR1_HUMAN	Rho GDP-dissociation inhibitor 1	Not predicted	0.597491		859.389	183.006	691.069	120.162	0.80414	0.076	0.155314	690.213	964.848	914.635	650.159	1077.09	847.987	636.386	635.656	553.694	781.62
P47897	SYQ_HUMAN	Glutamine--tRNA ligase	Not predicted	0.56468		203.793	30.0054	163.357	49.9756	0.801582	0.076	0.155314	254.616	185.154	207.734	184.516	186.946	157.962	181.049	83.9041	220.177	173.693
P45974	UBP5_HUMAN	Ubiquitin carboxyl-terminal hydrolase 5	Not predicted	0.417853		238.929	18.065	191.51	34.6031	0.801535	0.028	0.0820086	249.626	234.31	263.746	229.668	217.296	233.979	153.141	159.163	199.782	211.485
P49411	EFTU_HUMAN	Elongation factor Tu, mitochondrial	Not predicted	0.781746		1221.16	223.782	976.797	111.866	0.799894	0.076	0.155314	1571.39	1133.57	1302.97	1093.48	1004.4	778.831	1014.13	1011.95	1026.06	1053.02
Q96CS3	FAF2_HUMAN	FAS-associated factor 2	Not predicted	0.868557		291.326	45.3283	233.025	29.2246	0.799877	0.047	0.118283	334.239	302.455	295.726	214.533	309.678	237.327	276.402	239.335	209.127	202.936
Q9UBV8	PEF1_HUMAN	Peflin	Not predicted	0.894891		163.896	20.6118	130.53	74.8331	0.796424	0.465	0.569311	197.505	168.721	149.485	146.869	156.899	144.35	155.538	163.33	0	189.434
O60814	H2B1K_HUMAN	Histone H2B type 1-K	Not predicted	2.20979		28316.3	1746.34	22536.9	12771.2	0.795899	0.602	0.689813	26748	28982	26164.4	29827.8	29859.3	0	29817.8	24729.6	29891.5	28245.5
O43491	E41L2_HUMAN	Band 4.1-like protein 2	Not predicted	0.445965		206.564	30.4791	164.18	15.4325	0.794814	0.028	0.0820086	251.289	209.184	185.942	214.723	171.68	149.564	189.718	156.053	159.876	165.687
Q13057	COASY_HUMAN	Bifunctional coenzyme A synthase	Predicted	0.965936		114.437	32.8562	90.7989	115.287	0.793439	0.175	0.281783	57.0557	130.667	128.104	118.239	138.119	34.5013	288.735	40.0862	90.6722	0
O15143	ARC1B_HUMAN	Actin-related protein 2/3 complex subunit 1B	Not predicted	0.838159		551.473	63.3043	436.859	23.8406	0.792168	0.047	0.118283	442.694	549.62	596.66	581.927	586.463	416.968	443.567	442.72	470.283	410.757
Q9NX63	MIC19_HUMAN	Coiled-coil-helix-coiled-coil-helix domain-containing protein 3, mitochondrial	Not predicted	0.703493		240.35	29.8357	190.232	28.623	0.791478	0.028	0.0820086	230.884	257.463	203.166	281.189	229.048	173.275	213.115	148.589	201.234	214.945
P30101	PDIA3_HUMAN	Protein disulfide-isomerase A3	Predicted	0.861549		3671.81	295.135	2903.02	153.676	0.790623	0.009	0.0387057	3790.41	3475.94	4072	3714.92	3305.78	2762.96	2735.12	3101.16	2984.1	2931.75
Q7Z6Z7	HUWE1_HUMAN	E3 ubiquitin-protein ligase HUWE1	Not predicted	0.453233		98.9205	33.7647	78.2009	31.6252	0.790543	0.602	0.689813	73.6456	76.7642	156.475	99.6364	88.0815	114.821	89.0095	49.0426	41.4466	96.6847
Q16698	DECR_HUMAN	2,4-dienoyl-CoA reductase, mitochondrial	Not predicted	0.753221		218.942	70.7538	173.037	65.1442	0.79033	0.347	0.458283	116.218	179.749	259.177	293.738	245.828	148.741	137.637	156.24	288.497	134.069
Q14166	TTL12_HUMAN	Tubulin--tyrosine ligase-like protein 12	Not predicted	0.380763		140.474	19.7505	110.938	25.937	0.78974	0.047	0.118283	153.257	116.059	124.175	145.923	162.957	101.045	122.203	114.63	143.333	73.4804
Q8TAT6	NPL4_HUMAN	Nuclear protein localization protein 4 homolog	Not predicted	1.47108		58.1771	62.9288	45.9338	42.1453	0.789552	0.746	0.804306	0	45.3354	106.037	0	139.513	83.1521	0	75.0721	0	71.4449
Q12797	ASPH_HUMAN	Aspartyl/asparaginyl beta-hydroxylase	Not predicted	0.79978		283.561	67.7872	223.75	53.4807	0.789073	0.175	0.281783	382.811	237.158	304.589	206.588	286.658	233.814	171.394	310.053	211.274	192.216
O95292	VAPB_HUMAN	Vesicle-associated membrane protein-associated protein B/C	Not predicted	0.573909		179.224	26.1389	141.254	96.5231	0.78814	0.465	0.569311	194.843	185.958	172.785	137.536	204.998	191.826	250.819	167.684	0	95.9384
P08240	SRPR_HUMAN	Signal recognition particle receptor subunit alpha	Not predicted	0.914863		108.04	21.2468	85.1173	50.2403	0.78783	0.602	0.689813	91.4887	122.268	82.1435	133.563	110.738	87.6528	119.666	93.3581	0	124.91
Q16891	MIC60_HUMAN	Mitochondrial inner membrane protein	Not predicted	0.471207		629.999	25.3478	495.987	39.6915	0.787283	0.009	0.0387057	647.518	596.365	608.995	649.528	647.586	519.715	500.581	463.494	546.307	449.838
P17301	ITA2_HUMAN	Integrin alpha-2	Predicted	0.912737		182.805	45.7824	143.853	39.5017	0.78692	0.251	0.367179	181.758	152.579	252.096	194.985	132.607	127.445	157.018	86.8896	193.215	154.696
O43837	IDH3B_HUMAN	Isocitrate dehydrogenase [NAD] subunit beta, mitochondrial	Not predicted	0.84731		109.453	47.5753	86.1176	62.2745	0.786799	0.602	0.689813	50.7457	105.249	144.459	78.8262	167.985	152.802	135.382	0	51.4862	90.9175
Q8NHP8	PLBL2_HUMAN	Putative phospholipase B-like 2	Not predicted	0.401565		86.5105	29.3244	68.0168	39.4651	0.786227	0.347	0.458283	99.5286	117.228	86.8492	38.442	90.5046	80.792	0	69.661	95.6605	93.9707
O60488	ACSL4_HUMAN	Long-chain-fatty-acid--CoA ligase 4	Not predicted	1.02807		728.045	596.652	572.161	592.531	0.785887	0.175	0.281783	382.589	1275.26	1473.83	248.776	259.762	1168.52	195.567	1257.01	0	239.71
Q9BQ69	MACD1_HUMAN	O-acetyl-ADP-ribose deacetylase MACROD1	Not predicted	0.909533		249.217	30.7019	195.371	13.1086	0.783939	0.016	0.056625	279.013	259.947	273.614	211.065	222.445	193.637	212.058	179.439	187.154	204.564
P19022	CADH2_HUMAN	Cadherin-2	Predicted	0.478603		190.905	27.984	149.62	92.2106	0.783743	0.347	0.458283	225.783	215.831	164.698	169.445	178.768	163.505	238.768	207.552	0	138.276
P61158	ARP3_HUMAN	Actin-related protein 3	Not predicted	0.883998		853.723	129.817	669.057	45.6044	0.783693	0.016	0.056625	1056.72	791.745	854.329	704.391	861.429	624.053	670.637	689.146	733.713	627.738
P07384	CAN1_HUMAN	Calpain-1 catalytic subunit	Not predicted	0.444493		482.112	54.7913	377.151	29.2826	0.782288	0.009	0.0387057	559.8	498.712	492.953	434.742	424.354	398.197	341.873	398.996	348.482	398.205
P12109	CO6A1_HUMAN	Collagen alpha-1(VI) chain	Predicted	1.66715		177.282	33.5485	137.913	10.3995	0.777929	0.076	0.155314	148.711	194.649	212.394	195.867	134.788	138.697	127.63	152.446	128.242	142.551
P51148	RAB5C_HUMAN	Ras-related protein Rab-5C	Not predicted	0.81383		424.508	17.5353	329.86	44.4528	0.777041	0.009	0.0387057	426.282	442.252	424.012	434.112	395.882	294.134	363.156	280.137	384.978	326.896
Q16555	DPYL2_HUMAN	Dihydropyrimidinase-related protein 2	Not predicted	1.50588		697.449	70.114	539.71	62.8749	0.773834	0.016	0.056625	715.497	718.633	788.998	600.782	663.337	535.631	647.873	489.43	505.012	520.605
P13861	KAP2_HUMAN	cAMP-dependent protein kinase type II-alpha regulatory subunit	Not predicted	0.449666		103.191	29.0683	79.8359	7.44383	0.773669	0.117	0.21516	75.4089	148.489	110.286	100.961	80.812	76.6756	74.8441	91.3678	73.245	83.0471
Q9NVA2	SEP11_HUMAN	Septin-11	Not predicted	0.394393		440.342	36.8965	340.082	46.9003	0.772312	0.016	0.056625	388.688	440.134	492.953	437.832	442.103	378.658	286.339	350.295	388.956	296.161
Q9Y3D6	FIS1_HUMAN	Mitochondrial fission 1 protein	Not predicted	0.684443		99.1733	56.5063	76.5508	43.2212	0.77189	0.094	0.189534	0	111.239	132.078	115.339	137.211	106.149	92.6742	92.674	0	91.2568
P04083	ANXA1_HUMAN	Annexin A1	Not predicted	1.15008		1800.38	182.584	1389.04	135.029	0.771523	0.009	0.0387057	2118.1	1682.09	1697.69	1712.11	1791.92	1468.2	1320.69	1569.86	1219.28	1367.16
Q01518	CAP1_HUMAN	Adenylyl cyclase-associated protein 1	Not predicted	0.504205		1400.43	152.24	1079.1	39.0178	0.770546	0.009	0.0387057	1666.76	1283.3	1330.83	1355.81	1365.44	1109.24	1055.01	1128.26	1069.63	1033.34
Q99829	CPNE1_HUMAN	Copine-1	Not predicted	0.882611		660.68	86.5284	508.066	54.2308	0.769005	0.009	0.0387057	809.758	616.743	661.077	597.314	618.509	564.227	479.016	561.02	438.397	497.672
Q9NVD7	PARVA_HUMAN	Alpha-parvin	Not predicted	0.403883		197.061	11.7224	151.189	16.5931	0.767218	0.009	0.0387057	200.166	196.256	195.536	180.291	213.055	167.018	138.835	171.478	140.744	137.869
P13798	ACPH_HUMAN	Acylamino-acid-releasing enzyme	Not predicted	0.445345		188.447	28.8358	144.361	15.4982	0.766057	0.028	0.0820086	223.454	213.567	165.109	158.914	181.191	167.786	134.113	135.466	152.678	131.763
P35237	SPB6_HUMAN	Serpin B6	Not predicted	0.782438		264.748	28.2037	202.19	19.3173	0.763708	0.009	0.0387057	310.951	269.734	256.573	247.136	239.347	190.344	235.949	200.026	194.857	189.773
P37235	HPCL1_HUMAN	Hippocalcin-like protein 1	Not predicted	0.46597		403.204	22.5555	307.816	12.4639	0.763424	0.009	0.0387057	404.879	422.824	368.275	422.95	397.093	287.767	316.713	309.431	319.373	305.795
Q9Y2Q3	GSTK1_HUMAN	Glutathione S-transferase kappa 1	Not predicted	0.702894		445.759	34.5767	338.984	15.9235	0.760464	0.009	0.0387057	485.389	443.275	417.433	475.732	406.968	340.567	362.944	323.115	342.483	325.81
P53396	ACLY_HUMAN	ATP-citrate synthase	Not predicted	0.406954		263.647	14.5516	200.117	18.1596	0.759035	0.009	0.0387057	264.042	243.074	263.928	284.216	262.972	202.748	226.224	204.442	177.872	189.298
Q9Y237	PIN4_HUMAN	Peptidyl-prolyl cis-trans isomerase NIMA-interacting 4	Not predicted	1.33396		203.384	41.3772	154.352	44.4112	0.75892	0.175	0.281783	268.589	168.867	196.085	214.912	168.469	199.785	121.639	200.773	145.417	104.148
P48059	LIMS1_HUMAN	LIM and senescent cell antigen-like-containing domain protein 1	Not predicted	0.306427		187.438	17.1981	141.788	20.1226	0.75645	0.016	0.056625	164.901	192.166	181.511	186.345	212.268	129.311	147.01	121.72	137.271	173.625
P10768	ESTD_HUMAN	S-formylglutathione hydrolase	Not predicted	0.634911		331.936	31.7168	250.785	24.4797	0.755522	0.009	0.0387057	369.171	298.292	354.25	337.313	300.652	288.48	249.762	223.288	255.6	236.793
P21964	COMT_HUMAN	Catechol O-methyltransferase	Not predicted	0.856761		544.163	39.7449	411.063	26.2215	0.755404	0.009	0.0387057	586.304	537.496	581.127	492.002	523.885	396.605	374.009	439.921	416.107	428.669
Q9Y570	PPME1_HUMAN	Protein phosphatase methylesterase 1	Not predicted	0.427557		157.505	25.8354	118.949	37.032	0.755209	0.076	0.155314	194.511	172.592	133.769	150.653	135.999	92.5376	98.9464	179.688	94.5239	129.049
Q15293	RCN1_HUMAN	Reticulocalbin-1	Predicted	0.897524		1777.43	154.101	1340.3	76.6758	0.754065	0.009	0.0387057	1929.58	1649.96	1888.2	1579.05	1840.38	1470.94	1345.36	1291.84	1308.31	1285.06
P28070	PSB4_HUMAN	Proteasome subunit beta type-4	Not predicted	1.18174		362.691	115.799	272.773	75.7211	0.752081	0.251	0.367179	477.848	193.481	433.058	296.828	412.238	315.704	302.618	255.071	149.395	341.077
P35579	MYH9_HUMAN	Myosin-9	Not predicted	0.275807		3478.34	133.759	2602.86	169.291	0.748306	0.009	0.0387057	3512.06	3513.92	3582.24	3244.49	3539.01	2579.09	2767.54	2565.64	2350.79	2751.27
P21980	TGM2_HUMAN	Protein-glutamine gamma-glutamyltransferase 2	Not predicted	0.359906		6231.27	559.321	4659	503.39	0.74768	0.009	0.0387057	6997.5	5924.21	6396.05	5502.07	6336.53	5171.35	4570.28	5141.85	3983.01	4428.5
P20810	ICAL_HUMAN	Calpastatin	Not predicted	0.774646		551.77	92.7844	411.708	77.5065	0.746158	0.047	0.118283	439.257	551.154	697.169	543.207	528.065	459.614	275.274	447.883	452.73	423.038
P62879	GBB2_HUMAN	Guanine nucleotide-binding protein G(I)/G(S)/G(T) subunit beta-2	Not predicted	0.647787		1110.28	566.857	826.633	576.291	0.744529	0.347	0.458283	1685.61	573.139	492.496	1159.06	1641.08	0	1083.9	1332.89	457.781	1258.6
Q15599	NHRF2_HUMAN	Na(+)/H(+) exchange regulatory cofactor NHE-RF2	Not predicted	1.85978		29.726	27.4244	22.0861	30.7324	0.742992	0.738	0.804306	0	45.1894	55.874	0	47.5664	47.4873	0	0	0	62.9434
Q6YN16	HSDL2_HUMAN	Hydroxysteroid dehydrogenase-like protein 2	Not predicted	0.570042		179.224	47.7021	132.719	20.9562	0.740524	0.076	0.155314	193.291	112.626	169.861	175.057	245.283	155.492	149.336	103.372	122.685	132.712
P26006	ITA3_HUMAN	Integrin alpha-3	Predicted	0.812449		671.925	15.4224	495.903	43.9687	0.738032	0.009	0.0387057	682.118	665.606	651.94	691.779	668.183	537.278	458.015	494.655	542.644	446.921
P61758	PFD3_HUMAN	Prefoldin subunit 3	Not predicted	1.00095		112.141	63.2454	82.7164	46.7031	0.737614	0.094	0.189534	0	132.42	135.916	154.247	138.119	105.875	106.769	92.1764	0	108.762
Q9H4A4	AMPB_HUMAN	Aminopeptidase B	Not predicted	0.45168		192.882	7.18324	142.227	18.8336	0.737378	0.009	0.0387057	197.727	202.684	191.196	186.282	186.522	109.003	153	154.249	147.311	147.571
P35580	MYH10_HUMAN	Myosin-10	Not predicted	0.349536		2350.43	277.473	1729.48	59.1861	0.735815	0.009	0.0387057	2842.25	2183.87	2268.77	2197.04	2260.19	1784.89	1797.81	1715.4	1680.21	1669.08
P30626	SORCN_HUMAN	Sorcin	Not predicted	0.944326		379.55	80.6271	278.732	24.3161	0.734375	0.117	0.21516	240.754	393.535	405.235	451.138	407.089	290.676	250.467	282.811	310.66	259.047
P19105	ML12A_HUMAN	Myosin regulatory light chain 12A	Not predicted	0.59397		2270.07	146.994	1666.72	93.9387	0.734215	0.009	0.0387057	2496.26	2152.47	2232.68	2140.92	2328.04	1776.11	1572.29	1707.32	1564.03	1713.86
O94925	GLSK_HUMAN	Glutaminase kidney isoform, mitochondrial	Not predicted	0.888062		955.633	143.244	699.337	71.9014	0.731804	0.009	0.0387057	1210.98	872.819	891.335	897.988	905.046	732.727	761.126	608.476	758.338	636.016
Q969G5	PRDBP_HUMAN	Protein kinase C delta-binding protein	Not predicted	0.760825		287.436	51.6005	210.262	40.9487	0.73151	0.047	0.118283	378.264	278.206	253.238	260.379	267.092	199.51	234.187	179.253	268.67	169.69
P55786	PSA_HUMAN	Puromycin-sensitive aminopeptidase	Not predicted	0.788106		357.364	22.3048	261.122	28.3032	0.730688	0.009	0.0387057	371.721	352.925	385.362	326.971	349.842	302.641	226.012	262.846	267.344	246.767
P53004	BIEA_HUMAN	Biliverdin reductase A	Not predicted	0.73025		209.177	13.0711	152.725	13.8003	0.730126	0.009	0.0387057	229.775	212.106	203.851	205.39	194.761	174.976	150.111	137.145	152.804	148.589
P00558	PGK1_HUMAN	Phosphoglycerate kinase 1	Not predicted	0.598974		7834.83	437.094	5714.79	239.564	0.729408	0.009	0.0387057	7604.1	7953.97	8520.45	7371.83	7723.79	5735.58	5395.54	5911.23	5561.57	5970.03
Q9UH65	SWP70_HUMAN	Switch-associated protein 70	Not predicted	0.549464		81.3809	49.5018	59.3445	33.6015	0.729219	0.295	0.42245	116.329	123.144	0	73.6552	93.7759	66.4668	81.5392	74.7611	0	73.9553
P06703	S10A6_HUMAN	Protein S100-A6	Not predicted	0.916762		3986.56	237.368	2903.27	351.453	0.728264	0.009	0.0387057	4271.69	4180.03	3710.62	3955.82	3814.64	2528.59	3164.31	3238.61	3064.92	2519.91
O75306	NDUS2_HUMAN	NADH dehydrogenase [ubiquinone] iron-sulfur protein 2, mitochondrial	Not predicted	0.499971		386.95	531.099	281.696	118.53	0.727992	0.597	0.689813	0	0	1018.8	0	915.95	355.002	312.344	414.918	118.329	207.889
O43865	SAHH2_HUMAN	Putative adenosylhomocysteinase 2	Not predicted	0.571316		70.5329	47.0422	51.2783	72.0255	0.727012	0.666	0.761864	119.656	82.0961	0	100.771	50.141	0	150.886	0	0	105.505
P31040	SDHA_HUMAN	Succinate dehydrogenase [ubiquinone] flavoprotein subunit, mitochondrial	Not predicted	0.460361		422.837	94.0348	307.12	57.7084	0.726331	0.076	0.155314	460.992	338.318	550.06	321.926	442.891	285.022	344.692	377.351	226.744	301.792
Q9HDC9	APMAP_HUMAN	Adipocyte plasma membrane-associated protein	Not predicted	0.806379		1073.12	142.122	772.913	21.8948	0.720251	0.009	0.0387057	1127.81	1029.12	1268.24	879.07	1061.34	800.236	751.26	792.393	762.127	758.551
P46459	NSF_HUMAN	Vesicle-fusing ATPase	Not predicted	0.75633		97.7724	12.1051	69.5196	8.59674	0.711035	0.009	0.0387057	113.557	105.103	90.4584	97.1139	82.6294	78.7064	68.7762	68.9146	75.0761	56.1246
P30566	PUR8_HUMAN	Adenylosuccinate lyase	Not predicted	0.536053		103.905	29.2926	73.855	34.2918	0.710791	0.117	0.21516	89.9916	73.1853	142.997	126.059	87.2939	85.0183	51.2421	129.059	46.3653	57.5902
Q16543	CDC37_HUMAN	Hsp90 co-chaperone Cdc37	Not predicted	0.999935		186.569	24.16	131.676	78.9275	0.705777	0.117	0.21516	214.804	205.532	187.861	161.751	162.896	134.525	0	202.141	139.607	182.106
Q15149	PLEC_HUMAN	Plectin	Not predicted	0.74458		844.742	83.2696	596.176	219.055	0.705749	0.117	0.21516	881.729	828.995	712.702	935.825	864.458	488.924	563.938	486.072	981.862	460.084
P42126	ECI1_HUMAN	Enoyl-CoA delta isomerase 1, mitochondrial	Not predicted	1.07895		255.746	68.0168	179.707	104.614	0.702677	0.251	0.367179	343.554	222.623	300.98	169.319	242.254	218.775	268.367	186.405	0	224.987
Q03135	CAV1_HUMAN	Caveolin-1	Not predicted	0.594775		928.843	115.224	652.612	40.8238	0.702607	0.009	0.0387057	1005.71	856.019	767.526	1049.33	965.625	663.57	593.256	656.803	706.562	642.868
Q07960	RHG01_HUMAN	Rho GTPase-activating protein 1	Not predicted	0.515533		286.108	56.7758	200.883	38.7063	0.702125	0.047	0.118283	257.499	210.207	330.539	351.754	280.54	217.623	226.294	204.256	133.293	222.952
Q6NZI2	PTRF_HUMAN	Polymerase I and transcript release factor	Not predicted	0.430172		782.86	136.362	548.055	28.874	0.700067	0.009	0.0387057	1008.7	738.426	639.148	759.885	768.138	578.497	552.451	559.34	549.464	500.521
Q6PIU2	NCEH1_HUMAN	Neutral cholesterol ester hydrolase 1	Not predicted	0.657272		476.458	111.56	333.398	32.697	0.699741	0.016	0.056625	396.784	617.327	436.941	570.008	361.231	355.825	346.735	366.342	307.692	290.393
Q9UBR2	CATZ_HUMAN	Cathepsin Z	Predicted	0.867238		657.206	83.9334	458.964	22.8654	0.698356	0.009	0.0387057	763.848	634.565	720.469	610.493	556.658	448.802	426.724	483.273	458.16	477.86
Q99536	VAT1_HUMAN	Synaptic vesicle membrane protein VAT-1 homolog	Not predicted	0.339702		604.756	41.0077	420.519	67.0903	0.695354	0.009	0.0387057	638.647	574.453	571.989	579.593	659.096	483.161	479.58	410.502	410.803	318.551
P11216	PYGB_HUMAN	Glycogen phosphorylase, brain form	Not predicted	0.987226		845.929	57.2257	586.767	60.7486	0.693637	0.009	0.0387057	902.467	782.25	909.609	807.811	827.505	555.994	640.967	585.712	648.471	502.693
P55072	TERA_HUMAN	Transitional endoplasmic reticulum ATPase	Not predicted	0.455056		1485.77	151.136	1029.85	118.55	0.693142	0.009	0.0387057	1573.61	1417.69	1596.27	1249.87	1591.4	1103.21	977.483	1200.41	952.185	915.96
Q3LXA3	DHAK_HUMAN	Bifunctional ATP-dependent dihydroxyacetone kinase/FAD-AMP lyase (cyclizing)	Not predicted	0.732099		192.795	45.6115	133.605	20.1869	0.692991	0.016	0.056625	143.388	182.817	265.253	171.337	201.182	155.766	141.865	101.817	139.734	128.845
P40121	CAPG_HUMAN	Macrophage-capping protein	Not predicted	0.485093		436.143	41.4979	300.501	29.4601	0.688998	0.009	0.0387057	501.913	400.182	415.469	451.58	411.572	327.23	271.186	301.906	331.876	270.31
P30837	AL1B1_HUMAN	Aldehyde dehydrogenase X, mitochondrial	Not predicted	0.423023		141.492	21.0116	97.2008	89.7976	0.686969	0.753	0.804306	158.137	111.166	147.063	129.653	161.442	182.715	143.98	0	0	159.309
O60437	PEPL_HUMAN	Periplakin	Not predicted	0.639132		167.201	27.8809	114.823	19.1125	0.686734	0.028	0.0820086	170.668	165.142	208.922	131.104	160.17	87.8174	132.633	109.281	133.925	110.458
P09758	TACD2_HUMAN	Tumor-associated calcium signal transducer 2	Predicted	0.525618		680.528	62.4789	467.152	55.2894	0.686455	0.009	0.0387057	788.91	641.503	679.352	649.528	643.346	483.161	464.992	511.573	373.613	502.421
Q9NR31	SAR1A_HUMAN	GTP-binding protein SAR1a	Not predicted	1.28289		580.509	603.379	397.233	37.3725	0.684285	0.251	0.367179	379.373	1657.26	265.664	305.53	294.715	429.592	353.712	406.957	433.661	362.245
Q15257	PTPA_HUMAN	Serine/threonine-protein phosphatase 2A activator	Not predicted	0.415566		217.824	54.9969	148.977	84.9047	0.683929	0.175	0.281783	208.483	228.832	300.66	148.572	202.575	0	176.962	193.247	209.19	165.484
Q9UJZ1	STML2_HUMAN	Stomatin-like protein 2, mitochondrial	Not predicted	0.676511		259.642	42.2319	176.673	24.9444	0.68045	0.016	0.056625	208.705	269.661	311.807	225.254	282.781	213.561	151.873	155.555	177.556	184.82
Q15369	ELOC_HUMAN	Transcription elongation factor B polypeptide 1	Not predicted	1.37515		217.526	124.102	147.783	135.579	0.679382	0.245	0.367179	307.735	258.632	279.918	0	241.346	267.349	241.376	230.192	0	0
P62917	RL8_HUMAN	60S ribosomal protein L8	Not predicted	0.888983		276.025	166.444	187.474	171.963	0.679191	0.245	0.367179	254.949	428.594	363.433	333.151	0	0	325.381	0	285.024	326.964
P16435	NCPR_HUMAN	NADPH--cytochrome P450 reductase	Not predicted	0.722492		64.1866	40.2119	43.5813	40.0019	0.678978	0.341	0.458283	56.3792	79.4667	77.6206	0	107.467	79.365	0	70.1585	68.383	0
Q13418	ILK_HUMAN	Integrin-linked protein kinase	Not predicted	0.253977		225.516	35.1265	152.561	26.6581	0.6765	0.016	0.056625	283.005	191.363	231.034	214.029	208.148	196.492	155.115	130.925	132.094	148.182
Q14195	DPYL3_HUMAN	Dihydropyrimidinase-related protein 3	Not predicted	0.319781		403.145	57.6182	272.523	17.5039	0.675993	0.009	0.0387057	483.393	410.992	402.357	320.98	398.002	302.86	264.773	270.931	258.694	265.357
O15511	ARPC5_HUMAN	Actin-related protein 2/3 complex subunit 5	Not predicted	0.702443		466.079	50.7754	314.58	255.368	0.674949	0.175	0.281783	477.072	435.606	455.81	414.941	546.965	682.232	261.884	0	423.811	204.972
Q96QD8	S38A2_HUMAN	Sodium-coupled neutral amino acid transporter 2	Not predicted	1.90999		151.26	148.87	101.992	94.6522	0.67428	0.59	0.689813	331.466	0	0	250.73	174.103	0	174.989	191.194	143.775	0
Q16762	THTR_HUMAN	Thiosulfate sulfurtransferase	Not predicted	0.724837		303.831	62.393	204.347	18.9183	0.672566	0.047	0.118283	208.594	350.661	357.539	274.631	327.731	219.544	211.917	188.644	221.692	179.935
P13667	PDIA4_HUMAN	Protein disulfide-isomerase A4	Predicted	0.813929		1033.72	106.409	695.068	48.5627	0.672397	0.009	0.0387057	1156.64	952.431	1118.39	1035.46	905.652	671.254	657.458	702.207	776.649	667.769
Q9NZM1	MYOF_HUMAN	Myoferlin	Not predicted	0.46942		132.025	15.6042	87.9285	20.0527	0.666001	0.016	0.056625	136.18	133.004	128.058	153.112	109.769	64.5458	90.278	84.9615	80.4432	119.414
P09012	SNRPA_HUMAN	U1 small nuclear ribonucleoprotein A	Not predicted	0.833956		146.82	148.54	97.7133	89.4738	0.665533	0.332	0.458283	347.324	210.791	175.983	0	0	172.232	152.507	163.828	0	0
O15258	RER1_HUMAN	Protein RER1	Not predicted	0.947295		101.194	96.6944	67.2245	93.3783	0.664312	0.577	0.689813	204.824	176.098	0	125.05	0	0	0	0	190.248	145.875
P54578	UBP14_HUMAN	Ubiquitin carboxyl-terminal hydrolase 14	Not predicted	0.642772		304.41	34.6795	202.099	32.5859	0.663904	0.009	0.0387057	345.328	295.59	289.558	259.118	332.456	208.402	185.842	253.392	196.562	166.298
P21912	SDHB_HUMAN	Succinate dehydrogenase [ubiquinone] iron-sulfur subunit, mitochondrial	Not predicted	0.98503		285.119	23.4634	189.159	107.81	0.663439	0.009	0.0387057	325.922	273.751	272.563	284.027	269.333	264.605	205.927	233.24	242.024	0
P09525	ANXA4_HUMAN	Annexin A4	Not predicted	0.844871		519.069	36.9506	343.387	21.1689	0.661544	0.009	0.0387057	547.158	508.134	547.319	459.462	533.274	370.699	325.804	361.739	331.118	327.575
P09960	LKHA4_HUMAN	Leukotriene A-4 hydrolase	Not predicted	0.580603		432.327	109.296	285.509	73.6002	0.660402	0.028	0.0820086	562.905	433.926	515.339	306.224	343.239	384.311	257.796	304.705	298.221	182.514
O00231	PSD11_HUMAN	26S proteasome non-ATPase regulatory subunit 11	Not predicted	1.06947		1265.43	1552.72	835.365	1316.31	0.660141	0.602	0.689813	236.318	3698.71	1953.99	213.524	224.626	3189.97	234.117	264.152	240.193	248.395
P69849	NOMO3_HUMAN	Nodal modulator 3	Predicted	1.19404		70.6205	48.8514	46.601	27.142	0.65988	0.402	0.528865	0	64.0554	114.078	119.564	55.4053	56.8618	58.3671	69.5988	48.1775	0
Q15005	SPCS2_HUMAN	Signal peptidase complex subunit 2	Not predicted	0.951457		196.692	114.032	128.179	118.266	0.651674	0.169	0.281783	266.26	242.709	0	198.011	276.481	209.06	239.896	191.941	0	0
O76094	SRP72_HUMAN	Signal recognition particle subunit SRP72	Not predicted	0.665826		98.8495	56.1183	64.0981	58.7496	0.648441	0.113	0.21516	122.872	119.2	112.845	0	139.331	115.425	102.682	0	0	102.384
Q9BWD1	THIC_HUMAN	Acetyl-CoA acetyltransferase, cytosolic	Not predicted	0.343424		176.714	176.194	114.225	108.775	0.646383	0.451	0.569311	0	394.266	295.452	0	193.852	165.261	164.911	240.952	0	0
Q13596	SNX1_HUMAN	Sorting nexin-1	Not predicted	0.761426		184.303	12.3575	118.016	107.944	0.640339	0.917	0.919029	181.536	178.362	203.943	186.661	171.014	0	207.689	191.194	0	191.198
P12236	ADT3_HUMAN	ADP/ATP translocase 3	Not predicted	0.587257		2368.76	1329.48	1505.66	2062.36	0.635634	0.829	0.880165	2977.54	3001.91	2769.95	3094.4	0	0	3691.46	0	0	3836.86
Q86XP3	DDX42_HUMAN	ATP-dependent RNA helicase DDX42	Not predicted	1.27529		82.3452	77.4103	51.3906	32.3443	0.624088	0.295	0.42245	69.9972	67.3787	210.658	63.6916	0	62.6797	49.2688	88.6311	56.3734	0
P09669	COX6C_HUMAN	Cytochrome c oxidase subunit 6C	Not predicted	1.66256		267.194	178.721	164.951	152.169	0.617347	0.459	0.569311	0	398.94	268.862	456.688	211.48	276.186	243.279	0	305.293	0
Q9P035	HACD3_HUMAN	Very-long-chain (3R)-3-hydroxyacyl-[acyl-carrier protein] dehydratase 3	Not predicted	0.460615		228.885	59.0191	140.142	6.97932	0.612279	0.076	0.155314	240.976	253.3	289.741	131.482	228.927	131.232	137.778	149.336	137.776	144.586
Q14257	RCN2_HUMAN	Reticulocalbin-2	Predicted	0.89857		219.196	53.8926	133.809	79.1996	0.610457	0.076	0.155314	286.776	262.649	204.125	184.075	158.353	172.122	205.927	134.471	0	156.527
Q9NQW7	XPP1_HUMAN	Xaa-Pro aminopeptidase 1	Not predicted	0.813633		45.6557	42.9311	27.8182	38.1025	0.609304	0.435	0.56625	0	72.8274	92.0117	63.4393	0	0	0	0	68.2568	70.8343
Q9H488	OFUT1_HUMAN	GDP-fucose protein O-fucosyltransferase 1	Predicted	0.790643		220.82	39.9203	133.915	129.906	0.606442	0.463	0.569311	259.606	234.018	238.253	154.626	217.599	271.466	245.04	153.068	0	0
Q9BX68	HINT2_HUMAN	Histidine triad nucleotide-binding protein 2, mitochondrial	Not predicted	0.837957		132.854	74.8748	80.4098	75.8988	0.60525	0.169	0.281783	0	174.345	176.394	159.418	154.112	161.145	106.558	134.346	0	0
Q96HS1	PGAM5_HUMAN	Serine/threonine-protein phosphatase PGAM5, mitochondrial	Not predicted	0.972842		88.9881	56.9369	52.8806	49.4516	0.594244	0.341	0.458283	0	90.1304	157.937	106.006	90.8681	0	71.6022	0	91.3668	101.434
Q9NQR4	NIT2_HUMAN	Omega-amidase NIT2	Not predicted	1.18208		102.655	24.3629	60.7034	39.0321	0.591335	0.076	0.155314	117.438	101.671	119.423	60.8538	113.888	101.978	51.672	85.3969	0	64.47
P48509	CD151_HUMAN	CD151 antigen	Not predicted	0.626724		313.227	300.225	184.346	172.492	0.588539	0.332	0.458283	0	523.399	0	650.789	391.944	0	361.324	0	306.177	254.23
Q15165	PON2_HUMAN	Serum paraoxonase/arylesterase 2	Not predicted	0.880119		143.448	80.4288	84.4215	80.6867	0.588516	0.113	0.21516	184.641	186.25	174.064	0	172.286	0	143.98	0	105.384	172.743
P48735	IDHP_HUMAN	Isocitrate dehydrogenase [NADP], mitochondrial	Not predicted	0.306812		256.708	59.411	149.018	76.3573	0.580497	0.076	0.155314	272.248	292.668	153.231	298.909	266.486	155.382	108.46	278.706	89.9145	112.629
Q6IBS0	TWF2_HUMAN	Twinfilin-2	Not predicted	0.741635		164.986	33.691	93.1306	85.5456	0.564477	0.116	0.21516	147.269	201.734	191.927	118.618	165.38	160.596	0	165.134	139.923	0
P78347	GTF2I_HUMAN	General transcription factor II-I	Not predicted	0.899175		116.061	40.8638	64.552	59.4429	0.556188	0.173	0.281783	119.767	71.3958	161.637	77.8173	149.69	95.0624	0	115.936	111.762	0
Q15907	RB11B_HUMAN	Ras-related protein Rab-11B	Not predicted	0.968661		300.172	275.29	162.369	225.657	0.540919	0.22	0.343655	0	0	465.998	540.117	494.746	460.493	0	351.352	0	0
P15153	RAC2_HUMAN	Ras-related C3 botulinum toxin substrate 2	Not predicted	0.406607		506.484	474.582	273.692	395.548	0.540376	0.316	0.450151	672.802	959.735	0	899.88	0	0	505.303	0	863.154	0
Q08209	PP2BA_HUMAN	Serine/threonine-protein phosphatase 2B catalytic subunit alpha isoform	Not predicted	0.625792		114.387	69.778	60.3237	61.6816	0.527367	0.169	0.281783	153.701	116.863	183.886	117.483	0	0	86.5429	144.92	0	70.1558
Q00535	CDK5_HUMAN	Cyclin-dependent kinase 5	Not predicted	0.545863		39.7687	40.4018	20.9005	46.735	0.525553	0.41	0.53576	0	37.3449	81.5953	0	79.9033	104.503	0	0	0	0
Q9Y5X3	SNX5_HUMAN	Sorting nexin-5	Not predicted	1.37675		88.7715	103.679	46.0882	103.056	0.519178	0.29	0.417932	57.6213	0	145.739	0	240.498	0	0	230.441	0	0
Q9BXS5	AP1M1_HUMAN	AP-1 complex subunit mu-1	Not predicted	0.675944		115.306	75.1428	58.6696	75.1689	0.508818	0.245	0.367179	0	131.032	210.339	116.726	118.431	183.538	61.8556	47.9541	0	0
O43760	SNG2_HUMAN	Synaptogyrin-2	Not predicted	0.922797		125.39	114.525	62.9458	86.2468	0.502001	0.22	0.343655	0	210.791	203.075	213.083	0	153.022	0	0	161.707	0
Q93009	UBP7_HUMAN	Ubiquitin carboxyl-terminal hydrolase 7	Not predicted	0.833966		68.647	24.0572	34.2058	35.1323	0.498286	0.173	0.281783	44.8017	60.1624	102.337	84.3756	51.5585	0	72.6594	30.8872	0	67.4825
Q5T8P6	RBM26_HUMAN	RNA-binding protein 26	Not predicted	0.993454		12.9172	15.9763	6.39815	14.3067	0.49532	0.41	0.53576	0	30.2455	3.92626	30.4143	0	0	0	0	0	31.9908
Q9GZT3	SLIRP_HUMAN	SRA stem-loop-interacting RNA-binding protein, mitochondrial	Not predicted	1.85673		156.951	46.9766	76.9139	71.0568	0.49005	0.075	0.155314	147.158	178.8	122.027	226.578	110.193	0	116.917	0	145.795	121.857
P35244	RFA3_HUMAN	Replication protein A 14 kDa subunit	Not predicted	0.716619		117.076	65.8707	54.8928	76.1138	0.468863	0.196	0.311173	157.361	138.921	148.982	0	140.119	154.174	0	120.29	0	0
Q14683	SMC1A_HUMAN	Structural maintenance of chromosomes protein 1A	Not predicted	0.504595		50.8957	29.37	23.1093	31.8696	0.454051	0.131	0.233022	55.6251	0	69.123	57.2783	72.4521	52.416	0	63.1302	0	0
P62633	CNBP_HUMAN	Cellular nucleic acid-binding protein	Not predicted	1.56614		88.5607	92.9858	39.7162	54.3874	0.448462	0.22	0.343655	113.224	0	222.537	0	107.043	0	0	100.2	0	98.3809
Q92888	ARHG1_HUMAN	Rho guanine nucleotide exchange factor 1	Not predicted	0.606583		804.291	529.282	358.599	308.589	0.445857	0.094	0.189534	967.119	712.497	879.457	1462.38	0	0	568.589	51.3625	516.061	656.981
Q13242	SRSF9_HUMAN	Serine/arginine-rich splicing factor 9	Not predicted	1.25695		57.7665	57.7751	25.5219	57.0688	0.441812	0.41	0.53576	61.0036	0	127.373	100.456	0	127.61	0	0	0	0
Q96KK5	H2A1H_HUMAN	Histone H2A type 1-H	Not predicted	1.28067		9694.36	9421.57	4228	9454.1	0.43613	0.41	0.53576	11355.7	0	0	20457	16659.1	0	0	0	21140	0
Q9UHQ4	BAP29_HUMAN	B-cell receptor-associated protein 29	Not predicted	1.01		12.951	13.2277	5.47812	12.2495	0.422987	0.41	0.53576	26.8921	25.9508	0	11.9122	0	0	0	0	0	27.3906
Q9P2R7	SUCB1_HUMAN	Succinyl-CoA ligase [ADP-forming] subunit beta, mitochondrial	Not predicted	0.723763		136.019	81.9502	55.0556	53.4762	0.404764	0.072	0.155314	0	125.627	171.14	212.011	171.317	0	110.363	62.2595	0	102.655
Q86TX2	ACOT1_HUMAN	Acyl-coenzyme A thioesterase 1	Not predicted	0.672074		92.4829	56.0434	36.8516	51.0396	0.398469	0.085	0.172927	109.31	131.471	138.52	0	83.114	102.966	0	81.2919	0	0
Q659C4	LAR1B_HUMAN	La-related protein 1B	Not predicted	1.24168		47.8305	29.7932	18.4785	41.3191	0.386332	0.22	0.343655	74.311	64.1942	38.4631	62.1844	0	0	92.3923	0	0	0
P67775	PP2AA_HUMAN	Serine/threonine-protein phosphatase 2A catalytic subunit alpha isoform	Not predicted	1.2217		296.679	64.7558	114.185	157.196	0.384876	0.113	0.21516	403.992	284.561	277.908	228.155	288.779	0	0	0	262.482	308.441
P11117	PPAL_HUMAN	Lysosomal acid phosphatase	Predicted	0.831186		130.182	14.507	49.5299	67.9329	0.380467	0.072	0.155314	151.483	119.419	138.018	116.411	125.58	0	129.321	0	118.329	0
Q9Y2A7	NCKP1_HUMAN	Nck-associated protein 1	Not predicted	0.727288		47.0379	44.1429	17.0256	38.0704	0.361955	0.29	0.417932	0	94.8049	72.9606	0	67.4241	85.128	0	0	0	0
P11498	PYC_HUMAN	Pyruvate carboxylase, mitochondrial	Not predicted	0.645814		35.9427	33.9094	12.9694	29.0005	0.360835	0.29	0.417932	0	49.2284	57.4274	0	73.0579	0	0	0	64.8471	0
P40763	STAT3_HUMAN	Signal transducer and activator of transcription 3	Not predicted	0.606349		108.184	73.0173	36.6851	51.8693	0.339098	0.131	0.233022	67.2913	151.483	176.577	0	145.571	109.991	0	0	73.4344	0
Q00577	PURA_HUMAN	Transcriptional activator protein Pur-alpha	Not predicted	0.837787		101.613	94.2148	34.172	76.4108	0.336297	0.29	0.417932	0	164.411	148.891	0	194.761	170.86	0	0	0	0
O15067	PUR4_HUMAN	Phosphoribosylformylglycinamidine synthase	Not predicted	0.718406		78.832	48.3269	25.5548	43.9245	0.324168	0.131	0.233022	82.8832	110.581	0	124.609	76.0869	26.3397	0	0	0	101.434
P25942	TNR5_HUMAN	Tumor necrosis factor receptor superfamily member 5	Predicted	1.17439		148.899	146.639	47.2077	105.56	0.317046	0.196	0.311173	158.47	0	288.462	0	297.563	0	0	236.039	0	0
Q13131	AAPK1_HUMAN	5'-AMP-activated protein kinase catalytic subunit alpha-1	Not predicted	0.794937		65.3435	46.6989	20.6728	46.2257	0.316371	0.147	0.259783	118.991	52.5736	0	53.9865	101.166	0	0	0	103.364	0
O00461	GOLI4_HUMAN	Golgi integral membrane protein 4	Not predicted	0.769264		20.1153	18.7869	6.09828	13.6362	0.303166	0.196	0.311173	0	35.2487	27.2517	38.0762	0	0	0	0	30.4914	0
Q9H936	GHC1_HUMAN	Mitochondrial glutamate carrier 1	Not predicted	1.22302		75.3722	69.1239	22.1431	49.5136	0.293784	0.126	0.2265	130.191	131.836	0	114.834	0	0	110.716	0	0	0
Q96M27	PRRC1_HUMAN	Protein PRRC1	Not predicted	0.688933		32.9335	33.9476	9.67529	21.6346	0.293783	0.196	0.311173	0	29.4056	70.8134	64.4483	0	48.3764	0	0	0	0
Q06481	APLP2_HUMAN	Amyloid-like protein 2	Predicted	0.643075		43.3561	42.9726	12.3713	27.663	0.285341	0.196	0.311173	0	48.3739	95.7123	0	72.6945	61.8564	0	0	0	0
Q9UBS4	DJB11_HUMAN	DnaJ homolog subfamily B member 11	Predicted	1.73266		115.667	108.019	32.2025	72.0071	0.278407	0.126	0.2265	0	0	228.339	165.535	184.462	0	0	0	161.013	0
P60903	S10AA_HUMAN	Protein S100-A10	Not predicted	0.738097		1971.08	1144.92	533.426	644.924	0.270627	0.072	0.155314	2569.45	1932.62	2637.91	2715.41	0	0	1305.19	0	203.76	1158.18
Q13404	UB2V1_HUMAN	Ubiquitin-conjugating enzyme E2 variant 1	Not predicted	0.800646		340.158	310.889	88.2714	197.381	0.259501	0.126	0.2265	0	584.752	543.207	0	572.832	0	0	0	0	441.357
Q8NI22	MCFD2_HUMAN	Multiple coagulation factor deficiency protein 2	Predicted	0.554801		302.432	192.818	74.4635	166.505	0.246216	0.058	0.136607	0	418.369	389.839	226.956	476.997	0	372.318	0	0	0
Q9HB40	RISC_HUMAN	Retinoid-inducible serine carboxypeptidase	Predicted	0.771539		93.2287	86.0738	20.0919	44.9268	0.215511	0.126	0.2265	147.713	0	176.165	142.266	0	0	0	0	100.459	0
Q96I59	SYNM_HUMAN	Probable asparagine--tRNA ligase, mitochondrial	Not predicted	1.06743		51.8952	48.2184	10.4905	23.4574	0.202147	0.126	0.2265	98.5084	0	73.1891	0	87.7786	0	0	0	52.4523	0
P30419	NMT1_HUMAN	Glycylpeptide N-tetradecanoyltransferase 1	Not predicted	0.778126		127.053	117.407	25.3619	56.711	0.199616	0.126	0.2265	240.421	0	190.465	204.381	0	0	0	0	0	126.81
O43488	ARK72_HUMAN	Aflatoxin B1 aldehyde reductase member 2	Not predicted	0.372634		137.942	83.4344	27.5195	61.5355	0.199501	0.058	0.136607	0	214.954	179.638	125.617	169.499	0	0	0	0	137.598
O60271	JIP4_HUMAN	C-Jun-amino-terminal kinase-interacting protein 4	Not predicted	0.77864		58.6468	57.7543	9.5743	21.4088	0.163254	0.126	0.2265	0	132.42	86.4837	0	74.3301	47.8715	0	0	0	0
P35611	ADDA_HUMAN	Alpha-adducin	Not predicted	0.439629		44.182	39.421	6.51454	14.567	0.147448	0.058	0.136607	72.4036	0	85.3872	4.62426	58.4948	0	0	32.5727	0	0
Q8IXB1	DJC10_HUMAN	DnaJ homolog subfamily C member 10	Not predicted	0.929491		44.4504	49.5614	6.51892	14.5768	0.146656	0.126	0.2265	0	53.8445	0	47.9768	120.43	0	0	0	0	32.5946
Q14789	GOGB1_HUMAN	Golgin subfamily B member 1	Not predicted	1.04766		71.9131	108.979	10.2998	23.031	0.143225	0.196	0.311173	261.824	44.7	53.0415	0	0	0	0	0	51.4988	0

## Sheet: ER-Golgi (ER)
Supplementary Dataset S1. Proteins that were identified in ER/Golgi extract and included in further differential expression analysis. For each protein the fold change and p-values (unadjusted-adjusted for FDR) are provided, along with the expression trend at the mRNA level. Differentially expressed proteins (as defined by fold change >1.5, p<0.05) are marked in blue.
Accession	UniprotID	Protein Name	Prediction of signal peptide (SignalIP)	Transcriptomics: Ratio (T24M vs T24)	Proteomics:	Avg. T24	SD T24	Avg T24M	SD T24M	Fold Change (Avg. T24M/ Avg. T24)	p-value (unadjusted)	p-value (FDR- BH adjusted)	Area T24_ER1 normalized	Area T24_ER2 normalized	Area T24_ER3_ normalized	Area T24_ER4 normalized	Area T24_ER5 normalized	Area T24M_ER6 normalized	Area T24M_ER7 normalized	Area T24M_ER8 normalized	Area T24M_ER9 normalized	Area T24M_ER10 normalized
O14879	IFIT3_HUMAN	Interferon-induced protein with tetratricopeptide repeats 3	Not predicted	3.6443		0	0	326.644	68.8921	Only T24M	0.005	0.076464	0	0	0	0	0	374.13	364.686	235.702	388.5	270.202
P20591	MX1_HUMAN	Interferon-induced GTP-binding protein Mx1	Not predicted	2.059		0	0	1063.98	266.692	Only T24M	0.005	0.076464	0	0	0	0	0	934.741	1458.38	759.789	1180.83	986.146
P29728	OAS2_HUMAN	2'-5'-oligoadenylate synthase 2	Not predicted	2.01473		0	0	372.849	210.493	Only T24M	0.005	0.076464	0	0	0	0	0	303.046	304.32	745.705	231.728	279.447
P09914	IFIT1_HUMAN	Interferon-induced protein with tetratricopeptide repeats 1	Not predicted	11.1583		0	0	183.78	117.857	Only T24M	0.019	0.107904	0	0	0	0	0	175.14	326.934	0	206.86	209.963
P20592	MX2_HUMAN	Interferon-induced GTP-binding protein Mx2	Not predicted	2.70962		0	0	583.308	379.023	Only T24M	0.019	0.107904	0	0	0	0	0	875.699	961.715	0	508.954	570.174
P32455	GBP1_HUMAN	Interferon-induced guanylate-binding protein 1	Not predicted	1.76531		0	0	154.547	91.8072	Only T24M	0.019	0.107904	0	0	0	0	0	147.723	226.69	0	216.444	181.879
P80217	IN35_HUMAN	Interferon-induced 35 kDa protein	Not predicted	1.71433		0	0	160.424	105.579	Only T24M	0.019	0.107904	0	0	0	0	0	280.072	223.225	0	136.192	162.633
Q14011	CIRBP_HUMAN	Cold-inducible RNA-binding protein	Not predicted	1.79995		0	0	155.081	86.9226	Only T24M	0.019	0.107904	0	0	0	0	0	198.289	190.337	0	185.423	201.357
Q53EP0	FND3B_HUMAN	Fibronectin type III domain-containing protein 3B	Not predicted	1.73536		0	0	117.045	112.843	Only T24M	0.019	0.107904	0	0	0	0	0	84.2962	70.5784	0	301.035	129.315
Q8IXQ6	PARP9_HUMAN	Poly [ADP-ribose] polymerase 9	Not predicted	2.36265		0	0	232.06	136.759	Only T24M	0.019	0.107904	0	0	0	0	0	310.645	336.235	0	293.569	219.848
O00148	DX39A_HUMAN	ATP-dependent RNA helicase DDX39A	Not predicted	1.58165		0	0	674.194	582.89	Only T24M	0.019	0.107904	0	0	0	0	0	1248.08	295.141	1311.74	516.016	0
P08621	RU17_HUMAN	U1 small nuclear ribonucleoprotein 70 kDa	Not predicted	1.25136		0	0	216.471	58.9779	Only T24M	0.005	0.076464	0	0	0	0	0	257.098	117.144	207.381	253.267	247.467
P08670	VIME_HUMAN	Vimentin	Not predicted	1.03656		0	0	1684.38	567.155	Only T24M	0.005	0.076464	0	0	0	0	0	1212.42	1817.05	2536.69	1734.68	1121.04
P08962	CD63_HUMAN	CD63 antigen	Not predicted	1.18016		0	0	1942.16	158.716	Only T24M	0.005	0.076464	0	0	0	0	0	1758.41	2103.98	2111.88	1891.56	1844.95
P42166	LAP2A_HUMAN	Lamina-associated polypeptide 2, isoform alpha	Not predicted	0.574076		0	0	730.705	865.123	Only T24M	0.005	0.076464	0	0	0	0	0	347.824	218.058	2270.23	350.215	467.198
P84090	ERH_HUMAN	Enhancer of rudimentary homolog	Not predicted	1.38588		0	0	297.879	74.5403	Only T24M	0.005	0.076464	0	0	0	0	0	328.884	172.282	368.475	320.303	299.449
Q8TDB6	DTX3L_HUMAN	E3 ubiquitin-protein ligase DTX3L	Not predicted	1.3596		0	0	641.842	256.448	Only T24M	0.005	0.076464	0	0	0	0	0	741.83	809.129	230.373	864.567	563.313
Q9NS25	SPNXB_HUMAN	Sperm protein associated with the nucleus on the X chromosome B/F	Not predicted	1.07224		0	0	366.218	88.5547	Only T24M	0.005	0.076464	0	0	0	0	0	318.595	304.563	509.47	395.058	303.403
Q9Y5B9	SP16H_HUMAN	FACT complex subunit SPT16	Not predicted	0.613972		0	0	266.883	169.083	Only T24M	0.005	0.076464	0	0	0	0	0	158.129	155.747	548.449	168.979	303.112
Q9Y6K5	OAS3_HUMAN	2'-5'-oligoadenylate synthase 3	Not predicted	1.43929		0	0	434.461	172.903	Only T24M	0.005	0.076464	0	0	0	0	0	561.78	449.55	144.756	443.431	572.79
O14974	MYPT1_HUMAN	Protein phosphatase 1 regulatory subunit 12A	Not predicted	1.14221		0	0	151.702	89.2758	Only T24M	0.019	0.107904	0	0	0	0	0	186.364	235.991	0	171.602	164.551
O96005	CLPT1_HUMAN	Cleft lip and palate transmembrane protein 1	Not predicted	0.53362		0	0	251.112	147.987	Only T24M	0.019	0.107904	0	0	0	0	0	294.511	313.925	0	259.471	387.655
P09012	SNRPA_HUMAN	U1 small nuclear ribonucleoprotein A	Not predicted	0.833956		0	0	142.828	82.8179	Only T24M	0.019	0.107904	0	0	0	0	0	196.886	0	152.719	203.531	161.005
P46013	KI67_HUMAN	Antigen KI-67	Not predicted	0.42332		0	0	53.5878	37.4935	Only T24M	0.019	0.107904	0	0	0	0	0	43.4985	0	70.2082	51.9547	102.278
Q12765	SCRN1_HUMAN	Secernin-1	Not predicted	0.496107		0	0	150.192	99.5565	Only T24M	0.019	0.107904	0	0	0	0	0	95.5201	210.459	0	225.019	219.964
Q13247	SRSF6_HUMAN	Serine/arginine-rich splicing factor 6	Not predicted	1.28022		0	0	128.515	88.0986	Only T24M	0.019	0.107904	0	0	0	0	0	166.079	166.932	226.414	0	83.1479
Q460N5	PAR14_HUMAN	Poly [ADP-ribose] polymerase 14	Not predicted	1.33532		0	0	114.549	66.3153	Only T24M	0.019	0.107904	0	0	0	0	0	163.799	151.674	0	140.227	117.047
Q86X29	LSR_HUMAN	Lipolysis-stimulated lipoprotein receptor	Not predicted	0.967374		0	0	202.093	115.768	Only T24M	0.019	0.107904	0	0	0	0	0	0	252.405	238.9	225.877	293.285
Q8IV08	PLD3_HUMAN	Phospholipase D3	Not predicted	0.795853		0	0	135.155	75.7675	Only T24M	0.019	0.107904	0	0	0	0	0	175.958	164.622	172.97	0	162.226
Q99729	ROAA_HUMAN	Heterogeneous nuclear ribonucleoprotein A/B	Not predicted	0.888481		0	0	576.427	332.756	Only T24M	0.019	0.107904	0	0	0	0	0	827.763	0	773.493	655.235	625.644
Q9BUJ2	HNRL1_HUMAN	Heterogeneous nuclear ribonucleoprotein U-like protein 1	Not predicted	0.415976		0	0	264.458	224.438	Only T24M	0.019	0.107904	0	0	0	0	0	223.075	0	621.992	220.278	256.944
O43583	DENR_HUMAN	Density-regulated protein	Not predicted	1.07363		0	0	137.453	96.751	Only T24M	0.019	0.107904	0	0	0	0	0	180.693	262.617	138.33	105.624	0
Q9NZT2	OGFR_HUMAN	Opioid growth factor receptor	Not predicted	1.28342		0	0	74.4158	48.4142	Only T24M	0.019	0.107904	0	0	0	0	0	82.1333	115.381	57.5399	117.024	0
P21399	ACOC_HUMAN	Cytoplasmic aconitate hydratase	Not predicted	0.417888		198.198	84.1953	0	0	Only T24	0.005	0.076464	92.9386	289.549	185.256	276.443	146.805	0	0	0	0	0
P55011	S12A2_HUMAN	Solute carrier family 12 member 2	Not predicted	0.310924		240.967	104.126	0	0	Only T24	0.005	0.076464	266.804	268.52	127.424	154.335	387.75	0	0	0	0	0
Q01995	TAGL_HUMAN	Transgelin	Not predicted	0.264145		598.679	173.11	0	0	Only T24	0.005	0.076464	445.375	448.786	612.15	617.554	869.529	0	0	0	0	0
Q7Z2K6	ERMP1_HUMAN	Endoplasmic reticulum metallopeptidase 1	Not predicted	0.274187		196.331	67.8136	0	0	Only T24	0.005	0.076464	232.422	295.829	146.057	131.028	176.32	0	0	0	0	0
Q9H4G4	GAPR1_HUMAN	Golgi-associated plant pathogenesis-related protein 1	Not predicted	0.302694		329.434	60.6186	0	0	Only T24	0.005	0.076464	375.058	264.714	334.213	272.162	401.026	0	0	0	0	0
O75915	PRAF3_HUMAN	PRA1 family protein 3	Not predicted	0.629894		377.778	223.899	0	0	Only T24	0.019	0.107904	500.377	532.377	344.952	0	511.184	0	0	0	0	0
P07947	YES_HUMAN	Tyrosine-protein kinase Yes	Not predicted	0.451733		267.092	165.345	0	0	Only T24	0.019	0.107904	339.674	314.146	0	241.662	439.976	0	0	0	0	0
P30838	AL3A1_HUMAN	Aldehyde dehydrogenase, dimeric NADP-preferring	Not predicted	0.0753455		374.826	264.705	0	0	Only T24	0.019	0.107904	397.579	711.74	269.185	495.626	0	0	0	0	0	0
Q04828	AK1C1_HUMAN	Aldo-keto reductase family 1 member C1	Not predicted	0.585268		298.53	194.442	0	0	Only T24	0.019	0.107904	278.416	445.408	271.763	497.064	0	0	0	0	0	0
P10301	RRAS_HUMAN	Ras-related protein R-Ras	Not predicted	1.0209		846.503	108.055	0	0	Only T24	0.005	0.076464	820.282	737.431	1018.64	784.441	871.724	0	0	0	0	0
P15170	ERF3A_HUMAN	Eukaryotic peptide chain release factor GTP-binding subunit ERF3A	Not predicted	0.763726		181.191	87.9902	0	0	Only T24	0.005	0.076464	203.144	137.923	185.149	309.137	70.6047	0	0	0	0	0
Q9NUQ9	FA49B_HUMAN	Protein FAM49B	Not predicted	0.834549		271.811	56.2244	0	0	Only T24	0.005	0.076464	191.332	257.863	325.514	325.789	258.555	0	0	0	0	0
O60762	DPM1_HUMAN	Dolichol-phosphate mannosyltransferase	Not predicted	1.42299		445.527	353.56	0	0	Only T24	0.019	0.107904	804.767	718.4	151.48	0	552.988	0	0	0	0	0
O75695	XRP2_HUMAN	Protein XRP2	Not predicted	0.696823		126.783	71.9623	0	0	Only T24	0.019	0.107904	0	172.654	162.112	160.737	138.411	0	0	0	0	0
P42224	STAT1_HUMAN	Signal transducer and activator of transcription 1-alpha/beta	Not predicted	1.62386		42.8744	59.6454	741.014	36.3832	17.2834	0.008	0.076464	0	122.08	0	92.2914	0	764.044	767.183	678.633	740.481	754.727
P61769	B2MG_HUMAN	Beta-2-microglobulin	Predicted	1.80162		59.2989	132.596	989.198	917.174	16.6815	0.034	0.149826	0	296.495	0	0	0	565.755	0	463.334	2119.05	1797.86
Q13445	TMED1_HUMAN	Transmembrane emp24 domain-containing protein 1	Predicted	1.1032		29.8112	66.6599	344.477	134.122	11.5553	0.007	0.076464	0	149.056	0	0	0	324.032	328.15	387.812	154.956	527.437
Q92900	RENT1_HUMAN	Regulator of nonsense transcripts 1	Not predicted	0.69529		15.0054	33.5532	170.597	44.8038	11.369	0.007	0.076464	0	0	0	75.0272	0	183.09	208.453	98.8335	204.338	158.272
P38159	RBMX_HUMAN	RNA-binding motif protein, X chromosome	Not predicted	0.967051		61.6954	137.955	664.283	251.359	10.7671	0.007	0.076464	0	0	0	0	308.477	782.166	317.816	988.182	548.299	684.953
Q07812	BAX_HUMAN	Apoptosis regulator BAX	Not predicted	1.0984		18.4076	41.1605	192.915	23.2035	10.4802	0.007	0.076464	92.0378	0	0	0	0	161.461	215.626	196.723	213.014	177.75
Q01085	TIAR_HUMAN	Nucleolysin TIAR	Not predicted	1.50987		26.301	58.8108	240.351	139.218	9.13848	0.007	0.076464	0	0	131.505	0	0	221.205	140.367	483.852	186.432	169.901
Q9UMS4	PRP19_HUMAN	Pre-mRNA-processing factor 19	Not predicted	0.750575		29.2772	65.4657	264.411	166.906	9.03131	0.034	0.149826	0	0	0	146.386	0	349.987	0	448.717	271.93	251.421
P26368	U2AF2_HUMAN	Splicing factor U2AF 65 kDa subunit	Not predicted	0.955756		57.8422	129.339	499.866	341.665	8.6419	0.007	0.076464	0	0	0	289.211	0	1105.44	297.329	328.43	422.75	345.384
Q15393	SF3B3_HUMAN	Splicing factor 3B subunit 3	Not predicted	0.607449		16.1288	36.0651	139.222	92.4988	8.63189	0.034	0.149826	0	0	0	0	80.644	244.412	0	198.093	125.801	127.804
P31942	HNRH3_HUMAN	Heterogeneous nuclear ribonucleoprotein H3	Not predicted	1.89685		27.7701	62.0958	238.102	147.523	8.57406	0.034	0.149826	0	0	0	0	138.85	367.115	0	248.492	353.544	221.36
O14979	HNRDL_HUMAN	Heterogeneous nuclear ribonucleoprotein D-like	Not predicted	1.24138		76.5976	171.278	653.357	176.678	8.52973	0.007	0.076464	0	382.988	0	0	0	904.928	442.924	743.192	605.802	569.941
Q10589	BST2_HUMAN	Bone marrow stromal antigen 2	Not predicted	1.25035		170.963	382.285	1446.51	879.545	8.46093	0.034	0.149826	854.815	0	0	0	0	1523.41	0	1424.72	2259.78	2024.62
Q1KMD3	HNRL2_HUMAN	Heterogeneous nuclear ribonucleoprotein U-like protein 2	Not predicted	0.95571		48.2548	107.901	368.534	178.716	7.63726	0.013	0.1062	0	0	0	0	241.274	437.732	184.926	644.374	279.446	296.193
Q14258	TRI25_HUMAN	E3 ubiquitin/ISG15 ligase TRIM25	Not predicted	0.870084		26.255	58.708	187.406	120.519	7.13791	0.034	0.149826	131.275	0	0	0	0	166.254	266.022	0	315.259	189.496
P06899	H2B1J_HUMAN	Histone H2B type 1-J	Not predicted	3.22713		1109.27	2480.4	7854.46	8497.42	7.08077	0.041	0.174841	0	0	0	0	5546.33	4184.41	2271.76	22595.7	2678.95	7541.46
Q08945	SSRP1_HUMAN	FACT complex subunit SSRP1	Not predicted	0.524653		62.639	140.065	443.149	329.8	7.07464	0.024	0.129852	0	0	0	0	313.195	376.118	204.197	1018.79	254.629	362.013
Q07021	C1QBP_HUMAN	Complement component 1 Q subcomponent-binding protein, mitochondrial	Not predicted	1.10916		109.487	174.601	767.114	811.51	7.00644	0.026	0.129852	400.282	147.153	0	0	0	308.658	538.974	2206.28	484.591	297.065
O15371	EIF3D_HUMAN	Eukaryotic translation initiation factor 3 subunit D	Not predicted	0.471206		25.2992	56.5707	171.448	97.7161	6.77682	0.034	0.149826	0	0	0	126.496	0	221.205	234.532	0	183.052	218.452
P82979	SARNP_HUMAN	SAP domain-containing ribonucleoprotein	Not predicted	2.25801		29.6573	66.3156	191.076	118.695	6.44281	0.034	0.149826	0	0	0	0	148.286	246.108	0	320.664	195.158	193.45
O95832	CLD1_HUMAN	Claudin-1	Not predicted	1.44008		83.1558	185.942	513.55	300.468	6.17575	0.034	0.149826	0	0	0	415.779	0	595.101	535.813	774.558	0	662.276
P05161	ISG15_HUMAN	Ubiquitin-like protein ISG15	Not predicted	3.71706		329.726	98.2564	1996.56	284.106	6.0552	0.009	0.076464	501.478	298.826	272.246	261.732	314.347	1963.6	2446.84	1819.53	1704.92	2047.88
Q13838	DX39B_HUMAN	Spliceosome RNA helicase DDX39B	Not predicted	1.5391		169.385	260.887	904.936	419.471	5.34247	0.015	0.1062	0	0	0	592.377	254.55	1279.64	359.458	1327.12	611.855	946.607
Q9Y383	LC7L2_HUMAN	Putative RNA-binding protein Luc7-like 2	Not predicted	1.1017		64.0531	87.7361	281.231	55.0077	4.39059	0.008	0.076464	0	0	157.011	163.254	0	332.099	274.897	196.266	328.273	274.621
P09497	CLCB_HUMAN	Clathrin light chain B	Not predicted	0.802968		100.873	143.708	433.672	90.7829	4.2992	0.008	0.076464	196.087	0	308.277	0	0	379.625	469.915	424.812	565.953	328.056
Q9Y3Z3	SAMH1_HUMAN	Deoxynucleoside triphosphate triphosphohydrolase SAMHD1	Not predicted	0.703926		134.8	76.5492	542.062	67.38	4.02123	0.009	0.076464	176.869	148.723	184.182	164.225	0	519.573	622.501	453.437	595.209	519.587
Q15233	NONO_HUMAN	Non-POU domain-containing octamer-binding protein	Not predicted	0.613426		175.239	139.644	682.467	456.109	3.8945	0.021	0.116156	0	128.694	222.791	144.695	380.014	879.791	223.286	1375.69	400.606	532.961
O95336	6PGL_HUMAN	6-phosphogluconolactonase	Not predicted	0.997729		69.493	95.3043	263.62	42.4207	3.79348	0.008	0.076464	0	181.218	166.247	0	0	254.876	287.907	193.982	280.202	301.135
P28838	AMPL_HUMAN	Cytosol aminopeptidase	Not predicted	0.737248		117.888	69.7839	420.641	58.673	3.56814	0.009	0.076464	123.668	125.744	164.905	175.123	0	381.613	484.444	348.376	474.604	414.17
Q13641	TPBG_HUMAN	Trophoblast glycoprotein	Predicted	2.43061		60.8936	57.8618	208.38	97.5285	3.42203	0.047	0.174841	121.566	76.8355	0	106.067	0	282.702	54.8579	299.804	218.412	186.123
P84103	SRSF3_HUMAN	Serine/arginine-rich splicing factor 3	Not predicted	1.14663		232.084	139.792	775.166	152.039	3.34002	0.009	0.076464	236.876	0	248.082	308.561	366.903	996.122	639.522	868.047	666.836	705.304
P19525	E2AK2_HUMAN	Interferon-induced, double-stranded RNA-activated protein kinase	Not predicted	0.834691		112.339	66.6316	363.204	111.372	3.2331	0.009	0.076464	176.068	128.075	0	140.811	116.742	402.19	460.918	183.324	436.067	333.522
P13726	TF_HUMAN	Tissue factor	Not predicted	1.22313		78.1221	107.432	250.255	58.65	3.20338	0.026	0.129852	0	0	181.282	209.328	0	244.938	167.966	268.438	330.896	239.036
Q96AE4	FUBP1_HUMAN	Far upstream element-binding protein 1	Not predicted	1.42491		152.901	141.754	482.362	169.555	3.15475	0.009	0.076464	0	226.653	293.993	243.856	0	744.169	326.144	357.207	547.794	436.497
P35637	FUS_HUMAN	RNA-binding protein FUS	Not predicted	1.37004		200.611	191.665	625.754	102.333	3.11925	0.009	0.076464	390.422	0	242.766	0	369.865	748.261	549.916	573.877	724.34	532.379
P07910	HNRPC_HUMAN	Heterogeneous nuclear ribonucleoproteins C1/C2	Not predicted	1.26493		473.463	203.658	1392.13	554.2	2.94032	0.028	0.129852	230.82	418.861	603.559	365.785	748.289	2072.33	594.05	1680.98	1182.35	1430.96
P62316	SMD2_HUMAN	Small nuclear ribonucleoprotein Sm D2	Not predicted	0.717978		165.469	156.158	478.72	130.109	2.89311	0.016	0.1062	0	219.421	276.488	331.436	0	664.081	321.342	516.778	495.487	395.912
P38919	IF4A3_HUMAN	Eukaryotic initiation factor 4A-III	Not predicted	1.15809		517.771	711.831	1446.6	347.128	2.7939	0.026	0.129852	0	0	1384.32	1204.54	0	1751.98	1537.41	874.899	1672.64	1396.07
Q13263	TIF1B_HUMAN	Transcription intermediary factor 1-beta	Not predicted	0.75775		207.495	219.73	550.879	88.9146	2.6549	0.016	0.1062	0	0	170.489	391.681	475.306	524.016	422.68	666.909	559.396	581.396
O75531	BAF_HUMAN	Barrier-to-autointegration factor	Not predicted	1.06393		567.055	515.799	1470.01	788.92	2.59235	0.047	0.174841	819.782	517.629	196.586	0	1301.28	956.955	898.492	2792.49	1598.49	1103.6
P08582	TRFM_HUMAN	Melanotransferrin	Predicted	2.17124		216.925	42.3669	546.987	61.8154	2.52154	0.009	0.076464	176.018	267.283	239.705	169.728	231.893	495.021	478.608	542.967	600.254	618.085
P51991	ROA3_HUMAN	Heterogeneous nuclear ribonucleoprotein A3	Not predicted	0.889611		394.271	115.388	992.703	309.344	2.51782	0.016	0.1062	212.453	428.566	527.362	376.934	426.042	1253.92	459.702	1135.88	1086	1028.01
Q00839	HNRPU_HUMAN	Heterogeneous nuclear ribonucleoprotein U	Not predicted	0.948854		449.301	75.8318	1100.34	641.523	2.44901	0.009	0.076464	348.833	441.459	410.678	539.505	506.028	877.452	557.393	2194.1	1097.1	775.66
P43243	MATR3_HUMAN	Matrin-3	Not predicted	0.836168		223.492	159.457	535.158	254.882	2.39453	0.047	0.174841	89.0349	148.913	272.89	125.992	480.627	960.463	302.436	554.083	397.075	461.733
Q13740	CD166_HUMAN	CD166 antigen	Predicted	0.971957		471.247	149.647	1122.06	587.347	2.38105	0.009	0.076464	405.987	366.432	683.031	330.789	569.994	861.084	712.472	2156.03	873.646	1007.08
Q14103	HNRPD_HUMAN	Heterogeneous nuclear ribonucleoprotein D0	Not predicted	1.15938		484.847	476.014	1151.39	195.673	2.37475	0.028	0.129852	0	0	1087.91	719.7	616.625	1372.59	895.453	1320.57	1107.19	1061.15
Q12906	ILF3_HUMAN	Interleukin enhancer-binding factor 3	Not predicted	0.888845		342.543	99.9268	801.341	129.681	2.33939	0.009	0.076464	204.595	335.84	408.53	299.965	463.785	938.833	611.558	796.941	902.902	756.472
O15145	ARPC3_HUMAN	Actin-related protein 2/3 complex subunit 3	Not predicted	1.3945		117.984	76.6175	275.57	90.7706	2.33565	0.028	0.129852	0	126.981	182.464	186.777	93.7007	167.073	283.469	207.99	394.402	324.916
Q9BQE5	APOL2_HUMAN	Apolipoprotein L2	Not predicted	0.929388		106.468	104.207	247.168	48.4612	2.32153	0.028	0.129852	0	175.937	0	125.057	231.344	233.715	277.511	215.299	194.805	314.508
P05362	ICAM1_HUMAN	Intercellular adhesion molecule 1	Predicted	1.42422		321.533	64.5298	740.124	115.212	2.30186	0.009	0.076464	380.913	400.401	271.279	261.516	293.555	773.398	640.13	599.304	861.54	826.246
P61088	UBE2N_HUMAN	Ubiquitin-conjugating enzyme E2 N	Not predicted	1.00176		280.909	265.075	631.054	122.794	2.24647	0.028	0.129852	0	377.993	0	459.299	567.251	613.808	776.91	456.635	714.251	593.664
Q07955	SRSF1_HUMAN	Serine/arginine-rich splicing factor 1	Not predicted	1.19031		215.177	124.21	468.854	85.5507	2.17892	0.009	0.076464	254.893	285.029	309.082	226.88	0	533.37	324.016	504.75	521.565	460.57
Q15758	AAAT_HUMAN	Neutral amino acid transporter B(0)	Not predicted	0.787354		384.648	58.8642	835.595	290.769	2.17236	0.009	0.076464	401.283	478.616	359.182	326.581	357.577	671.681	584.081	1330.47	797.48	794.266
P22626	ROA2_HUMAN	Heterogeneous nuclear ribonucleoproteins A2/B1	Not predicted	1.35327		1183.61	566.357	2563.46	1066.39	2.16581	0.047	0.174841	564.038	1011.47	1251.69	996.287	2094.55	3658.29	1086.34	3523.35	2074.66	2474.67
Q15363	TMED2_HUMAN	Transmembrane emp24 domain-containing protein 2	Predicted	0.95184		250.562	70.9654	541.051	149.402	2.15935	0.016	0.1062	235.224	358.867	276.971	204.221	177.527	475.496	345.901	731.773	512.485	639.599
P00492	HPRT_HUMAN	Hypoxanthine-guanine phosphoribosyltransferase	Not predicted	1.10401		182.557	85.3378	386.952	53.9463	2.11962	0.009	0.076464	183.325	167.088	296.463	207.098	58.8098	367.349	366.145	414.915	463.759	322.591
P23381	SYWC_HUMAN	Tryptophan--tRNA ligase, cytoplasmic	Not predicted	1.2871		315.997	43.5514	669.771	75.8229	2.11955	0.009	0.076464	279.467	304.963	330.239	384.488	280.828	708.509	764.144	558.65	658.766	658.787
P50570	DYN2_HUMAN	Dynamin-2	Not predicted	0.758164		351.849	122.992	723.908	222.226	2.05744	0.016	0.1062	341.726	445.218	226.71	240.224	505.369	1077.38	634.659	634.477	492.712	780.311
Q13148	TADBP_HUMAN	TAR DNA-binding protein 43	Not predicted	1.17056		161.785	91.2723	326.05	103.493	2.01532	0.009	0.076464	0	181.36	212.212	209.904	205.45	497.301	235.383	314.726	328.626	254.212
P31943	HNRH1_HUMAN	Heterogeneous nuclear ribonucleoprotein H	Not predicted	1.36923		544.603	309.815	1065.55	241.865	1.95656	0.009	0.076464	0	618.966	751.764	629.783	722.505	1452.68	811.561	1078.47	1058.77	926.256
Q13642	FHL1_HUMAN	Four and a half LIM domains protein 1	Not predicted	2.01314		181.731	26.3097	338.349	94.8143	1.86181	0.009	0.076464	196.437	198.678	186.974	135.38	191.187	221.146	379.397	276.813	467.492	346.895
Q01130	SRSF2_HUMAN	Serine/arginine-rich splicing factor 2	Not predicted	1.23435		254.488	143.592	473.628	85.7925	1.8611	0.009	0.076464	293.78	308.341	323.956	346.362	0	589.255	475.022	382.026	521.565	400.273
P43490	NAMPT_HUMAN	Nicotinamide phosphoribosyltransferase	Not predicted	2.70376		446.429	101.418	825.681	81.4054	1.84953	0.009	0.076464	322.758	552.359	520.167	480.16	356.699	854.069	885.118	683.353	838.337	867.529
P26599	PTBP1_HUMAN	Polypyrimidine tract-binding protein 1	Not predicted	0.88265		910.072	242.131	1682.02	768.189	1.84823	0.016	0.1062	496.624	968.651	1108.31	922.914	1053.86	2972	1306.4	1251.6	1795.72	1084.41
P48960	CD97_HUMAN	CD97 antigen	Predicted	0.745905		246.684	153.403	454.393	49.6399	1.84201	0.016	0.1062	297.784	391.076	0	207.062	337.498	378.632	469.49	457.396	516.521	449.929
Q07666	KHDR1_HUMAN	KH domain-containing, RNA-binding, signal transduction-associated protein 1	Not predicted	0.900809		524.779	209.78	943.699	315.382	1.79828	0.047	0.174841	308.094	359.819	824.792	500.301	630.889	1370.84	567.667	729.793	1111.73	938.467
O75340	PDCD6_HUMAN	Programmed cell death protein 6	Not predicted	1.4031		117.04	75.0587	204.872	30.5546	1.75043	0.016	0.1062	86.9329	185.785	148.151	164.333	0	234.591	239.882	190.48	188.399	171.006
P20020	AT2B1_HUMAN	Plasma membrane calcium-transporting ATPase 1	Not predicted	2.1803		189.836	69.1214	331.338	85.1555	1.74539	0.047	0.174841	252.741	222.799	123.773	106.894	242.974	251.193	239.699	420.853	335.133	409.809
Q13492	PICAL_HUMAN	Phosphatidylinositol-binding clathrin assembly protein	Not predicted	0.762643		255.677	65.9811	438.609	81.6387	1.71548	0.016	0.1062	292.028	278.178	328.252	218.967	160.959	320.057	394.169	472.47	527.113	479.234
P27797	CALR_HUMAN	Calreticulin	Predicted	0.989262		7134.22	1375.4	12149.2	2807.19	1.70295	0.009	0.076464	7957.59	6903.3	6223.53	5567.7	9018.97	10773.8	10687.1	15378.5	9039.11	14867.8
P53985	MOT1_HUMAN	Monocarboxylate transporter 1	Not predicted	0.912413		331.482	70.9087	560.699	85.6028	1.69149	0.009	0.076464	369.703	263.905	309.995	278.385	435.423	440.889	523.715	564.589	667.845	606.456
P17844	DDX5_HUMAN	Probable ATP-dependent RNA helicase DDX5	Not predicted	1.30797		277.818	58.7222	460.535	146.692	1.65768	0.028	0.129852	217.407	249.109	280.247	268.458	373.87	560.319	394.048	667.366	333.872	347.07
Q08380	LG3BP_HUMAN	Galectin-3-binding protein	Predicted	1.13148		296.831	74.9502	488.974	183.761	1.64732	0.047	0.174841	375.258	321.71	218.119	216.701	352.365	480.173	419.641	764.966	258.815	521.273
P13797	PLST_HUMAN	Plastin-3	Not predicted	1.19325		650.626	77.6801	1060.43	121.065	1.62986	0.009	0.076464	594.567	546.65	694.307	736.245	681.36	1055.75	1164.76	883.274	1180.83	1017.54
P61978	HNRPK_HUMAN	Heterogeneous nuclear ribonucleoprotein K	Not predicted	1.25125		2195.3	275.07	3561.7	451.955	1.62242	0.009	0.076464	1886.8	2053.86	2444.31	2066.31	2525.2	4183.24	3082.11	3852.24	3452.21	3238.7
O15533	TPSN_HUMAN	Tapasin	Predicted	1.10758		282.194	85.3146	454.942	88.8933	1.61216	0.016	0.1062	342.527	277.512	210.655	189.618	390.657	385.471	416.784	457.244	408.172	607.038
O60506	HNRPQ_HUMAN	Heterogeneous nuclear ribonucleoprotein Q	Not predicted	0.94339		527.409	96.9335	842.236	255	1.59693	0.009	0.076464	357.441	549.505	598.189	555.331	576.577	1259.18	636.483	746.847	902.902	665.765
P55036	PSMD4_HUMAN	26S proteasome non-ATPase regulatory subunit 4	Not predicted	0.93102		175.841	41.7147	278.915	64.422	1.58617	0.047	0.174841	182.774	137.305	210.494	220.262	128.372	275.453	339.518	182.258	336.041	261.305
P35613	BASI_HUMAN	Basigin	Predicted	1.14416		2288.83	315.694	3611.72	632.402	1.57798	0.009	0.076464	2469.86	2262.25	1853.63	2168.09	2690.33	3068.45	2841.98	4351.66	3884.5	3912.02
P30443	1A01_HUMAN	HLA class I histocompatibility antigen, A-1 alpha chain	Predicted	0.878111		3998.35	344.048	6140.21	683.564	1.53569	0.009	0.076464	4441.24	3874.13	4232.43	3557.14	3886.82	5439.5	5375.76	6848.76	6466.6	6570.43
Q13501	SQSTM_HUMAN	Sequestosome-1	Not predicted	1.11293		230.554	54.8699	351.529	87.8598	1.52471	0.047	0.174841	203.294	244.256	190.196	194.15	320.875	385.588	319.943	226.871	466.079	359.164
Q92841	DDX17_HUMAN	Probable ATP-dependent RNA helicase DDX17	Predicted	1.02243		306.36	52.1606	464.469	155.777	1.51609	0.028	0.129852	232.522	274.324	344.308	322.193	358.454	560.669	367.786	692.946	338.815	362.129
P26639	SYTC_HUMAN	Threonine--tRNA ligase, cytoplasmic	Not predicted	1.05015		459.094	53.2036	689.894	120.485	1.50273	0.009	0.076464	397.229	467.626	509.427	510.012	411.175	662.328	779.95	533.832	837.833	635.529
P29317	EPHA2_HUMAN	Ephrin type-A receptor 2	Predicted	0.945804		620.321	80.8453	409.264	53.092	0.659761	0.009	0.076464	621.092	559.496	749.616	544.9	626.5	397.864	359.032	359.948	460.531	468.943
O15031	PLXB2_HUMAN	Plexin-B2	Predicted	0.579367		304.832	34.4694	200.196	26.9238	0.656741	0.009	0.076464	271.609	280.842	330.615	289.607	351.487	179.641	163.346	220.171	222.043	215.778
Q9UBR2	CATZ_HUMAN	Cathepsin Z	Predicted	0.867238		583.439	121.63	379.088	52.71	0.649746	0.009	0.076464	737.203	686.524	535.095	499.582	458.793	400.729	393.44	293.866	372.359	435.044
O75083	WDR1_HUMAN	WD repeat-containing protein 1	Not predicted	0.528089		618.893	92.6436	396.467	110.569	0.640606	0.016	0.1062	469.948	630.86	723.304	652.082	618.271	385.062	476.724	208.904	463.053	448.592
Q01518	CAP1_HUMAN	Adenylyl cyclase-associated protein 1	Not predicted	0.504205		1877.09	241.992	1201.87	274.658	0.640284	0.009	0.076464	1733.65	1568.59	2210.72	1945.82	1926.68	1051.07	1492.42	820.694	1422.95	1222.22
Q99460	PSMD1_HUMAN	26S proteasome non-ATPase regulatory subunit 1	Not predicted	0.470602		211.253	41.7528	133.982	75.4743	0.634227	0.028	0.129852	179.721	213.712	274.34	220.838	167.652	175.374	176.963	0	163.43	154.143
O00410	IPO5_HUMAN	Importin-5	Not predicted	0.322721		289.998	78.2037	183.585	16.6728	0.633056	0.047	0.174841	256.294	297.256	317.405	395.637	183.397	204.953	186.933	187.587	158.84	179.611
O00592	PODXL_HUMAN	Podocalyxin	Predicted	1.02307		777.562	192.513	487.853	37.623	0.627413	0.009	0.076464	985.94	584.235	712.028	626.905	978.7	477.367	480.432	542.511	439.194	499.76
P05556	ITB1_HUMAN	Integrin beta-1	Predicted	0.686334		7291.75	1001.26	4573.27	709.434	0.627184	0.009	0.076464	6686.38	7773.95	6239.64	6981.2	8777.58	3872.83	3774.52	5012.48	4848.43	5358.1
O15118	NPC1_HUMAN	Niemann-Pick C1 protein	Predicted	0.645351		620.589	101.058	389.071	58.4966	0.626938	0.009	0.076464	725.192	654.648	610.54	455.343	657.221	294.511	442.681	428.314	402.775	377.073
Q9H5V8	CDCP1_HUMAN	CUB domain-containing protein 1	Predicted	0.767019		639.673	126.73	400.806	55.8022	0.626579	0.009	0.076464	546.521	512.395	751.227	591.658	796.566	464.798	332.892	446.129	359.648	400.564
P62834	RAP1A_HUMAN	Ras-related protein Rap-1A	Not predicted	1.02462		1666.01	267.324	1037.48	581.712	0.62273	0.028	0.129852	1957.37	1647.09	1571.72	1280.43	1873.47	1349.21	1245	0	1333.17	1260.01
P07339	CATD_HUMAN	Cathepsin D	Predicted	0.845754		760.863	204.676	469.953	54.5187	0.617658	0.009	0.076464	928.385	1025.74	638.999	549.576	661.61	398.39	453.38	548.144	487.769	462.081
Q9NVD7	PARVA_HUMAN	Alpha-parvin	Not predicted	0.403883		214.574	25.6021	131.991	18.43	0.615129	0.009	0.076464	234.424	192.731	243.196	218.248	184.274	125.801	141.4	142.609	147.693	102.452
Q9UBI6	GBG12_HUMAN	Guanine nucleotide-binding protein G(I)/G(S)/G(O) subunit gamma-12	Not predicted	0.459282		2892.57	604.496	1771.71	369.559	0.612504	0.028	0.129852	3277.13	2910.71	3279.84	1845.11	3150.05	2161.19	1261.42	2084.47	1770.5	1580.97
P11216	PYGB_HUMAN	Glycogen phosphorylase, brain form	Not predicted	0.987226		1116.93	128.981	679.271	61.3926	0.608158	0.009	0.076464	1071.52	1134.69	1308.07	1119.65	950.722	688.049	716.119	582.251	666.836	743.098
P61158	ARP3_HUMAN	Actin-related protein 3	Not predicted	0.883998		883.499	222.227	537.105	151.846	0.607929	0.028	0.129852	930.387	718.4	1218.93	901.334	648.444	521.503	637.698	325.232	720.809	480.281
P11233	RALA_HUMAN	Ras-related protein Ral-A	Not predicted	0.727852		543.177	87.6056	329.332	70.7814	0.606306	0.009	0.076464	606.578	439.747	600.337	455.343	613.882	432.121	354.777	267.677	258.563	333.522
Q14344	GNA13_HUMAN	Guanine nucleotide-binding protein subunit alpha-13	Not predicted	0.787052		1463.62	273.78	878.421	508.368	0.600172	0.028	0.129852	1861.78	1546.7	1309.14	1469.25	1131.21	973.908	959.283	0	1226.23	1232.68
P18206	VINC_HUMAN	Vinculin	Not predicted	0.434263		1031.36	197.575	615.751	138.935	0.59703	0.009	0.076464	1000.45	878.732	1331.16	1105.99	840.453	566.574	797.579	438.363	706.181	570.057
Q96CX2	KCD12_HUMAN	BTB/POZ domain-containing protein KCTD12	Not predicted	0.191066		337.083	50.3936	201.235	75.976	0.596989	0.016	0.1062	343.227	389.887	264.299	375.136	312.866	223.952	278.484	134.174	260.833	108.732
Q12797	ASPH_HUMAN	Aspartyl/asparaginyl beta-hydroxylase	Not predicted	0.79978		762.549	182.035	455.189	131.708	0.596931	0.021	0.116156	986.441	883.965	671.755	519.004	751.58	466.961	383.713	626.103	279.698	519.471
P40121	CAPG_HUMAN	Macrophage-capping protein	Not predicted	0.485093		340.164	49.3146	201.454	123.72	0.592225	0.047	0.174841	316.402	309.34	398.435	387.365	289.276	204.369	295.323	0	310.114	197.462
Q96AG4	LRC59_HUMAN	Leucine-rich repeat-containing protein 59	Not predicted	0.768795		881.06	288.747	520.65	122.805	0.590935	0.047	0.174841	861.822	1257.44	499.869	741.64	1044.53	682.203	538.427	367.866	435.915	578.837
Q7KZF4	SND1_HUMAN	Staphylococcal nuclease domain-containing protein 1	Not predicted	0.448308		1178.56	377.485	695.044	165.882	0.589741	0.028	0.129852	1394.33	1078.08	934.335	771.133	1714.92	851.731	657.152	644.374	461.993	859.97
P46977	STT3A_HUMAN	Dolichyl-diphosphooligosaccharide--protein glycosyltransferase subunit STT3A	Not predicted	0.659001		469.327	133.306	270.969	25.6442	0.577358	0.009	0.076464	632.103	571.39	464.697	327.12	351.323	291.412	297.39	235.702	275.259	255.084
Q86UE4	LYRIC_HUMAN	Protein LYRIC	Not predicted	0.638168		369.425	119.73	211.065	120.041	0.571334	0.047	0.174841	527.503	460.823	317.459	300.612	240.725	279.195	234.654	0	251.098	290.378
Q53GQ0	DHB12_HUMAN	Estradiol 17-beta-dehydrogenase 12	Not predicted	0.873811		964.284	208.83	548.932	106.959	0.569264	0.016	0.1062	1209.15	1104.72	877.416	668.987	961.145	516.417	567.059	722.941	443.078	495.166
Q9NZM1	MYOF_HUMAN	Myoferlin	Not predicted	0.46942		1515.19	391.228	835.175	230.032	0.551202	0.009	0.076464	2153.55	1404.92	1565.82	1119.65	1332	1100.76	901.532	498.659	945.778	729.143
P49327	FAS_HUMAN	Fatty acid synthase	Not predicted	0.357871		693.826	177.792	378.555	159.247	0.545606	0.009	0.076464	540.515	546.175	941.852	815.732	624.854	407.101	518.183	129.941	508.45	329.103
Q9Y490	TLN1_HUMAN	Talin-1	Not predicted	0.223367		690.716	148.002	373.01	99.5335	0.540034	0.009	0.076464	567.541	509.065	741.561	865.726	769.684	319.764	441.708	236.007	488.173	379.399
O14773	TPP1_HUMAN	Tripeptidyl-peptidase 1	Predicted	0.933435		696.749	176.994	366.338	143.444	0.525782	0.028	0.129852	855.316	902.52	644.369	484.116	597.424	327.013	331.98	613.313	321.917	237.466
P37235	HPCL1_HUMAN	Hippocalcin-like protein 1	Not predicted	0.46597		471.313	77.7757	246.288	48.293	0.522556	0.009	0.076464	445.325	547.602	511.468	503.538	348.635	252.772	321.281	188.653	239.698	229.035
P10619	PPGB_HUMAN	Lysosomal protective protein	Predicted	1.56539		336.186	53.5029	175.672	103.355	0.522544	0.009	0.076464	404.286	369.81	275.897	339.852	291.087	212.845	250.398	0	169.685	245.432
Q09666	AHNK_HUMAN	Neuroblast differentiation-associated protein AHNAK	Not predicted	0.329355		3286.26	352.683	1706.61	318.375	0.519317	0.009	0.076464	3646.48	2771.31	3559.6	3329.11	3124.82	1729.77	1814.61	1511.05	2158.9	1318.74
Q9UHG3	PCYOX_HUMAN	Prenylcysteine oxidase 1	Predicted	0.297564		629.492	206.433	324.989	112.229	0.516272	0.028	0.129852	837.298	803.562	454.871	375.855	675.874	275.395	301.828	521.346	238.79	287.587
P11413	G6PD_HUMAN	Glucose-6-phosphate 1-dehydrogenase	Not predicted	0.390738		1197.83	168.379	615.643	130.217	0.513966	0.009	0.076464	1165.61	1169.42	1385.93	1318.55	949.625	537.462	758.065	435.166	706.181	641.344
P15559	NQO1_HUMAN	NAD(P)H dehydrogenase [quinone] 1	Not predicted	0.658409		932.95	297.503	476.97	191.653	0.51125	0.047	0.174841	525.001	1065.71	1154.49	1204.18	715.373	302.812	740.435	279.097	498.614	563.894
P41252	SYIC_HUMAN	Isoleucine--tRNA ligase, cytoplasmic	Not predicted	0.861036		180.387	26.4719	92.1967	85.5808	0.511104	0.047	0.174841	164.407	183.263	197.445	211.882	144.94	171.691	129.242	0	160.051	0
P21926	CD9_HUMAN	CD9 antigen	Not predicted	0.750505		2455.47	1109.89	1247.56	205.089	0.508076	0.016	0.1062	1890.8	4287.09	2093.12	1405.95	2600.36	1578.36	1215.82	1259.67	1023.96	1160
O75874	IDHC_HUMAN	Isocitrate dehydrogenase [NADP] cytoplasmic	Not predicted	0.423223		287.457	57.6477	146.009	89.0861	0.507933	0.016	0.1062	263.952	255.437	365.948	327.408	224.542	233.598	194.957	0	163.279	138.212
P06396	GELS_HUMAN	Gelsolin	Predicted	0.525219		521.574	24.9913	263.418	56.7791	0.505045	0.009	0.076464	496.624	516.202	524.516	508.214	562.314	235.351	330.764	182.106	290.644	278.226
Q9BV40	VAMP8_HUMAN	Vesicle-associated membrane protein 8	Not predicted	0.470389		1164.03	257.861	582.608	67.5353	0.500507	0.009	0.076464	1498.93	919.172	1083.61	950.249	1368.21	613.223	589.977	479.169	662.297	568.371
P17655	CAN2_HUMAN	Calpain-2 catalytic subunit	Not predicted	0.470492		315.623	79.8979	156.808	93.7991	0.496821	0.009	0.076464	292.079	255.008	433.607	357.081	240.341	214.073	215.261	0	216.495	138.212
P23229	ITA6_HUMAN	Integrin alpha-6	Predicted	0.53676		465.903	52.3823	224.484	11.7964	0.481825	0.009	0.076464	519.996	467.864	514.69	404.269	422.695	216.353	236.417	208.904	226.129	234.617
Q16881	TRXR1_HUMAN	Thioredoxin reductase 1, cytoplasmic	Not predicted	0.925722		304.671	97.0089	146.587	105.594	0.481131	0.047	0.174841	238.227	314.907	436.667	346.866	186.688	207.818	102.311	0	278.487	144.317
Q13308	PTK7_HUMAN	Inactive tyrosine-protein kinase 7	Predicted	0.434738		205.973	22.8733	98.9539	90.5657	0.480422	0.028	0.129852	222.762	206.29	212.857	166.815	221.14	154.329	169.668	0	0	170.773
P61421	VA0D1_HUMAN	V-type proton ATPase subunit d 1	Not predicted	0.586969		508.401	130.027	236.974	149.06	0.466117	0.028	0.129852	605.578	574.244	582.617	289.283	490.283	201.797	382.011	0	334.931	266.131
P33176	KINH_HUMAN	Kinesin-1 heavy chain	Not predicted	0.489432		277.568	32.5196	128.393	94.4843	0.462565	0.016	0.1062	281.769	221.42	295.551	285.614	303.485	174.672	65.4112	0	236.924	164.958
Q6DD88	ATLA3_HUMAN	Atlastin-3	Not predicted	0.822894		625.304	227.791	285.063	94.1007	0.455879	0.016	0.1062	781.746	836.865	429.526	332.839	745.546	324.383	226.204	415.219	169.13	290.378
P11717	MPRI_HUMAN	Cation-independent mannose-6-phosphate receptor	Predicted	0.524645		455.397	97.8719	206.648	132.652	0.453775	0.016	0.1062	544.019	416.482	563.286	327.156	426.042	345.369	249.304	0	275.41	163.156
Q14195	DPYL3_HUMAN	Dihydropyrimidinase-related protein 3	Not predicted	0.319781		411.055	98.8029	172.516	120.37	0.41969	0.009	0.076464	348.983	368.097	508.837	523.68	305.679	119.137	265.353	0	301.791	176.297
O60610	DIAP1_HUMAN	Protein diaphanous homolog 1	Not predicted	0.425837		122.599	29.1944	51.4386	53.0518	0.419568	0.028	0.129852	132.176	120.51	163.348	114.123	82.8384	99.7291	45.9885	0	111.476	0
Q13488	VPP3_HUMAN	V-type proton ATPase 116 kDa subunit a isoform 3	Not predicted	0.77643		265.703	60.7236	111.08	101.809	0.418061	0.012	0.101143	331.116	203.959	305.753	198.574	289.112	0	172.89	0	198.538	183.972
O60701	UGDH_HUMAN	UDP-glucose 6-dehydrogenase	Not predicted	0.617476		380.243	62.675	152.515	91.9032	0.401098	0.009	0.076464	275.613	441.84	388.34	385.567	409.858	152.107	244.623	0	192.686	173.157
Q9UBG0	MRC2_HUMAN	C-type mannose receptor 2	Predicted	0.510171		454.172	146.398	180.585	102.004	0.397614	0.016	0.1062	615.087	484.801	372.177	247.453	551.342	169.528	159.455	98.8791	119.445	355.617
P61225	RAP2B_HUMAN	Ras-related protein Rap-2b	Not predicted	1.51147		261.142	47.0613	99.9863	91.5525	0.382881	0.009	0.076464	247.136	224.417	306.881	212.601	314.676	169.294	155.504	0	0	175.134
Q13155	AIMP2_HUMAN	Aminoacyl tRNA synthase complex-interacting multifunctional protein 2	Not predicted	0.936286		237.507	74.8953	87.7116	49.8335	0.369301	0.009	0.076464	331.616	274.039	253.828	188.323	139.728	119.78	115.017	0	96.1919	107.569
P50552	VASP_HUMAN	Vasodilator-stimulated phosphoprotein	Not predicted	0.739206		352.516	42.4624	127.391	81.8232	0.361378	0.009	0.076464	326.411	326.373	343.449	339.097	427.249	224.77	118.421	0	136.192	157.574
Q99536	VAT1_HUMAN	Synaptic vesicle membrane protein VAT-1 homolog	Not predicted	0.339702		1231.27	244.984	418.181	174.896	0.339633	0.009	0.076464	1483.92	1207.01	955.277	1033.33	1476.83	559.208	635.875	352.944	209.181	333.696
Q9UL26	RB22A_HUMAN	Ras-related protein Rab-22A	Not predicted	1.21375		142.153	40.3323	46.5161	64.0337	0.327225	0.045	0.174841	201.742	161.616	122.376	97.8663	127.165	0	125.594	0	106.986	0
P52943	CRIP2_HUMAN	Cysteine-rich protein 2	Not predicted	0.720491		503.48	24.6876	153.467	141.338	0.304813	0.009	0.076464	499.326	468.768	535.632	515.767	497.908	0	0	228.85	281.716	256.77
Q01813	PFKAP_HUMAN	6-phosphofructokinase type C	Not predicted	0.441474		348.827	119.4	104.417	60.8081	0.299337	0.009	0.076464	381.614	253.343	500.084	404.629	204.463	122.995	153.072	0	138.563	107.453
Q13724	MOGS_HUMAN	Mannosyl-oligosaccharide glucosidase	Not predicted	0.634799		281.913	104.183	83.3231	76.0773	0.295563	0.047	0.174841	350.484	386.604	214.682	135.056	322.741	139.422	140.61	0	0	136.584
Q14254	FLOT2_HUMAN	Flotillin-2	Not predicted	0.51462		585.407	156.635	170.784	113.332	0.291736	0.009	0.076464	666.135	526.668	548.787	384.488	800.954	181.862	171.248	318.99	0	181.821
Q969X5	ERGI1_HUMAN	Endoplasmic reticulum-Golgi intermediate compartment protein 1	Not predicted	0.430114		829.876	257.78	237.87	53.8898	0.286633	0.009	0.076464	866.326	922.502	657.256	516.127	1187.17	330.521	194.167	222.76	208.273	233.628
P15153	RAC2_HUMAN	Ras-related C3 botulinum toxin substrate 2	Not predicted	0.406607		2505.28	240.302	707.125	975.617	0.282254	0.008	0.076464	2836.71	2302.69	2458.27	2271.32	2657.41	1598.82	1936.8	0	0	0
P17813	EGLN_HUMAN	Endoglin	Predicted	0.579334		156.807	29.7895	44.2427	60.6991	0.282147	0.015	0.1062	177.019	153.005	146.487	115.023	192.503	0	0	0	105.271	115.942
O15126	SCAM1_HUMAN	Secretory carrier-associated membrane protein 1	Not predicted	0.664889		967.774	240.916	268.541	226.648	0.277483	0.009	0.076464	813.276	1080.46	1260.28	644.169	1040.69	624.915	270.581	0	257.655	189.554
O75955	FLOT1_HUMAN	Flotillin-1	Not predicted	0.866753		604.334	162.514	164.317	177.632	0.271898	0.016	0.1062	552.026	748.849	612.15	358.16	750.483	160.058	0	422.376	0	239.152
Q7L576	CYFP1_HUMAN	Cytoplasmic FMR1-interacting protein 1	Not predicted	0.413789		335.12	59.2202	90.5965	85.4331	0.270341	0.009	0.076464	289.026	316.239	351.718	288.24	430.376	153.569	0	0	179.925	119.489
P51648	AL3A2_HUMAN	Fatty aldehyde dehydrogenase	Not predicted	0.292251		618.488	194.22	152.178	98.3228	0.246048	0.009	0.076464	691.159	871.596	416.477	428.008	685.2	230.733	192.465	0	109.004	228.686
Q5ZPR3	CD276_HUMAN	CD276 antigen	Predicted	0.484913		361.401	59.3047	88.6942	123.059	0.245418	0.008	0.076464	378.861	292.356	411.805	305.18	418.8	249.79	193.68	0	0	0
P35237	SPB6_HUMAN	Serpin B6	Not predicted	0.782438		228.115	51.6833	55.7953	77.2933	0.244593	0.008	0.076464	206.447	177.221	282.395	284.751	189.76	0	156.051	0	122.926	0
O95674	CDS2_HUMAN	Phosphatidate cytidylyltransferase 2	Not predicted	0.746464		193.049	43.7665	47.1097	45.1795	0.24403	0.009	0.076464	240.629	214.473	148.742	144.156	217.245	57.92	80.7306	0	96.8981	0
Q9P035	HACD3_HUMAN	Very-long-chain (3R)-3-hydroxyacyl-[acyl-carrier protein] dehydratase 3	Not predicted	0.460615		447.657	149.877	108.948	154.464	0.243373	0.015	0.1062	623.094	585.663	397.737	278.385	353.407	329.001	0	0	215.738	0
Q9Y2A7	NCKP1_HUMAN	Nck-associated protein 1	Not predicted	0.727288		196.271	34.5823	46.5074	65.2852	0.236955	0.008	0.076464	153.396	210.715	245.827	191.093	180.324	0	136.598	0	95.9397	0
Q9UBM7	DHCR7_HUMAN	7-dehydrocholesterol reductase	Not predicted	0.256102		366.535	63.1909	85.6244	120.557	0.233605	0.008	0.076464	351.635	360.818	437.956	272.846	409.419	174.38	253.742	0	0	0
Q9P2X0	DPM3_HUMAN	Dolichol-phosphate mannosyltransferase subunit 3	Not predicted	1.1522		285.401	84.9967	65.6113	146.711	0.229892	0.041	0.174841	382.365	361.103	224.294	185.986	273.257	0	0	0	0	328.056
O75976	CBPD_HUMAN	Carboxypeptidase D	Predicted	0.56515		170.335	56.8585	38.1825	55.4512	0.224162	0.015	0.1062	163.256	106.571	166.032	153.256	262.559	69.331	0	121.581	0	0
P10620	MGST1_HUMAN	Microsomal glutathione S-transferase 1	Not predicted	0.995393		283.353	162.034	57.7733	129.185	0.203892	0.034	0.149826	322.157	377.041	397.951	0	319.614	0	0	0	0	288.866
P08133	ANXA6_HUMAN	Annexin A6	Not predicted	0.0869235		2257.4	308.466	459.523	99.5157	0.203563	0.009	0.076464	2259.15	2203.25	2727.29	2235.35	1861.94	422.533	413.197	475.058	622.952	363.874
P07858	CATB_HUMAN	Cathepsin B	Predicted	0.783747		825.337	237.539	160.091	289.745	0.19397	0.015	0.1062	1142.09	969.127	789.352	531.593	694.526	668.173	0	0	0	132.281
P11117	PPAL_HUMAN	Lysosomal acid phosphatase	Predicted	0.831186		168.632	106.495	28.1867	63.0274	0.167149	0.034	0.149826	195.837	278.701	0	141.998	226.626	0	0	0	140.933	0
Q15392	DHC24_HUMAN	Delta(24)-sterol reductase	Not predicted	0.170856		378.642	122.869	59.6629	81.7021	0.157571	0.008	0.076464	524	475.762	375.882	235.476	282.09	150.471	147.844	0	0	0
P53396	ACLY_HUMAN	ATP-citrate synthase	Not predicted	0.406954		348.06	39.0296	42.5579	60.8299	0.122272	0.008	0.076464	387.019	301.252	374.915	365.785	311.33	81.7241	131.066	0	0	0
Q13418	ILK_HUMAN	Integrin-linked protein kinase	Not predicted	0.253977		160.294	91.2364	12.1932	27.2647	0.0760677	0.034	0.149826	190.832	0	200.828	182.029	227.778	0	0	60.9658	0	0
O60884	DNJA2_HUMAN	DnaJ homolog subfamily A member 2	Not predicted	1.20554		0	0	119.884	127.712	Only T24M	0.054	0.174841	0	0	0	0	0	0	93.7399	267.982	0	237.698
P25445	TNR6_HUMAN	Tumor necrosis factor receptor superfamily member 6	Predicted	1.25334		0	0	218.82	204.787	Only T24M	0.054	0.174841	0	0	0	0	0	0	0	422.528	296.243	375.328
Q00325	MPCP_HUMAN	Phosphate carrier protein, mitochondrial	Not predicted	0.734301		0	0	440.571	604.617	Only T24M	0.054	0.174841	0	0	0	0	0	0	0	1471.01	342.447	389.4
Q52LJ0	FA98B_HUMAN	Protein FAM98B	Not predicted	0.875631		0	0	89.2145	83.0208	Only T24M	0.054	0.174841	0	0	0	0	0	152.75	169.182	0	0	124.14
Q7Z7H5	TMED4_HUMAN	Transmembrane emp24 domain-containing protein 4	Predicted	0.946807		0	0	535.31	692.42	Only T24M	0.054	0.174841	0	0	0	0	0	0	0	1679.45	370.291	626.807
Q8WXF1	PSPC1_HUMAN	Paraspeckle component 1	Not predicted	0.882858		0	0	112.15	111.484	Only T24M	0.054	0.174841	0	0	0	0	0	228.219	0	0	217.403	115.128
Q9UKM9	RALY_HUMAN	RNA-binding protein Raly	Not predicted	0.905132		0	0	150.895	160.586	Only T24M	0.054	0.174841	0	0	0	0	0	382.607	0	0	213.014	158.853
O14964	HGS_HUMAN	Hepatocyte growth factor-regulated tyrosine kinase substrate	Not predicted	1.19071		0	0	118.022	108.11	Only T24M	0.054	0.174841	0	0	0	0	0	208.87	197.632	0	183.607	0
O43396	TXNL1_HUMAN	Thioredoxin-like protein 1	Not predicted	1.46389		0	0	116.121	112.16	Only T24M	0.054	0.174841	0	0	0	0	0	133.693	222.495	0	224.414	0
O43684	BUB3_HUMAN	Mitotic checkpoint protein BUB3	Not predicted	1.13968		0	0	108.267	100.999	Only T24M	0.054	0.174841	0	0	0	0	0	196.126	146.507	198.702	0	0
P14678	RSMB_HUMAN	Small nuclear ribonucleoprotein-associated proteins B and B'	Not predicted	1.12424		0	0	120.464	111.127	Only T24M	0.054	0.174841	0	0	0	0	0	217.229	0	174.949	210.139	0
P62995	TRA2B_HUMAN	Transformer-2 protein homolog beta	Not predicted	1.25668		0	0	138.937	136.786	Only T24M	0.054	0.174841	0	0	0	0	0	311.463	170.154	0	213.065	0
Q13287	NMI_HUMAN	N-myc-interactor	Not predicted	1.3381		0	0	230.548	211.113	Only T24M	0.054	0.174841	0	0	0	0	0	368.928	411.252	0	372.561	0
Q9NR31	SAR1A_HUMAN	GTP-binding protein SAR1a	Not predicted	1.28289		0	0	348.061	331.469	Only T24M	0.054	0.174841	0	0	0	0	0	436.154	604.203	699.95	0	0
P18077	RL35A_HUMAN	60S ribosomal protein L35a	Not predicted	1.56551		0	0	263.927	242.882	Only T24M	0.054	0.174841	0	0	0	0	0	0	473.988	0	454.679	390.97
Q13547	HDAC1_HUMAN	Histone deacetylase 1	Not predicted	0.605041		0	0	87.8186	85.9115	Only T24M	0.054	0.174841	0	0	0	0	0	111.947	0	195.505	0	131.641
Q9UHX1	PUF60_HUMAN	Poly(U)-binding-splicing factor PUF60	Not predicted	0.624867		0	0	156.031	171.196	Only T24M	0.054	0.174841	0	0	0	0	0	414.349	0	0	169.332	196.473
Q9UN86	G3BP2_HUMAN	Ras GTPase-activating protein-binding protein 2	Not predicted	0.579788		0	0	184.913	170.993	Only T24M	0.054	0.174841	0	0	0	0	0	274.226	300.186	0	0	350.152
Q14498	RBM39_HUMAN	RNA-binding protein 39	Not predicted	1.95088		0	0	74.9833	71.9193	Only T24M	0.054	0.174841	0	0	0	0	0	159.181	98.056	0	117.68	0
P07686	HEXB_HUMAN	Beta-hexosaminidase subunit beta	Not predicted	0.818912		160.793	149.216	0	0	Only T24	0.054	0.174841	225.915	299.635	0	0	278.414	0	0	0	0	0
P30519	HMOX2_HUMAN	Heme oxygenase 2	Not predicted	0.840501		119.618	113.337	0	0	Only T24	0.054	0.174841	201.642	155.336	0	0	241.109	0	0	0	0	0
P51798	CLCN7_HUMAN	H(+)/Cl(-) exchange transporter 7	Not predicted	1.369		122.552	119.252	0	0	Only T24	0.054	0.174841	189.03	268.758	154.971	0	0	0	0	0	0	0
P53004	BIEA_HUMAN	Biliverdin reductase A	Not predicted	0.73025		113.452	103.908	0	0	Only T24	0.054	0.174841	194.586	0	175.429	197.243	0	0	0	0	0	0
P60033	CD81_HUMAN	CD81 antigen	Not predicted	0.699906		350.415	322.655	0	0	Only T24	0.054	0.174841	537.513	651.318	0	563.244	0	0	0	0	0	0
P67812	SC11A_HUMAN	Signal peptidase complex catalytic subunit SEC11A	Not predicted	1.04561		122.298	113.072	0	0	Only T24	0.054	0.174841	183.475	232.219	0	0	195.795	0	0	0	0	0
Q8N2K0	ABD12_HUMAN	Monoacylglycerol lipase ABHD12	Not predicted	0.918389		111.393	102.617	0	0	Only T24	0.054	0.174841	175.267	173.558	0	0	208.138	0	0	0	0	0
A0FGR8	ESYT2_HUMAN	Extended synaptotagmin-2	Not predicted	0.486205		104.536	103.145	0	0	Only T24	0.054	0.174841	163.256	125.173	0	0	234.252	0	0	0	0	0
O95297	MPZL1_HUMAN	Myelin protein zero-like protein 1	Predicted	0.545277		120.041	109.799	0	0	Only T24	0.054	0.174841	189.431	0	208.668	0	202.104	0	0	0	0	0
O95479	G6PE_HUMAN	GDH/6PGL endoplasmic bifunctional protein	Predicted	0.419435		81.0571	78.305	0	0	Only T24	0.054	0.174841	176.518	109.282	0	0	119.485	0	0	0	0	0
P07951	TPM2_HUMAN	Tropomyosin beta chain	Not predicted	0.611018		711.082	649.192	0	0	Only T24	0.054	0.174841	1186.63	1171.33	1197.45	0	0	0	0	0	0	0
P48449	ERG7_HUMAN	Lanosterol synthase	Not predicted	0.415864		119.027	115.683	0	0	Only T24	0.054	0.174841	237.677	134.07	0	0	223.389	0	0	0	0	0
Q12805	FBLN3_HUMAN	EGF-containing fibulin-like extracellular matrix protein 1	Predicted	0.147864		190.676	186.135	0	0	Only T24	0.054	0.174841	237.577	295.686	0	0	420.117	0	0	0	0	0
Q6NUQ4	TM214_HUMAN	Transmembrane protein 214	Not predicted	0.488954		70.4231	65.7972	0	0	Only T24	0.054	0.174841	121.766	95.7233	0	0	134.626	0	0	0	0	0
Q709C8	VP13C_HUMAN	Vacuolar protein sorting-associated protein 13C	Not predicted	0.530666		63.108	69.1718	0	0	Only T24	0.054	0.174841	164.857	91.489	0	0	59.1938	0	0	0	0	0
Q8N3F8	MILK1_HUMAN	MICAL-like protein 1	Not predicted	0.500435		137.481	129.824	0	0	Only T24	0.054	0.174841	176.368	244.637	0	0	266.4	0	0	0	0	0
Q92888	ARHG1_HUMAN	Rho guanine nucleotide exchange factor 1	Not predicted	0.606583		389.566	361.686	0	0	Only T24	0.054	0.174841	720.687	0	0	683.374	543.771	0	0	0	0	0
Q9C0H2	TTYH3_HUMAN	Protein tweety homolog 3	Not predicted	0.545213		49.8869	48.7476	0	0	Only T24	0.054	0.174841	102.348	0	91.6615	55.4252	0	0	0	0	0	0
Q9NQ29	LUC7L_HUMAN	Putative RNA-binding protein Luc7-like 1	Not predicted	1.66025		83.9816	77.5804	0	0	Only T24	0.054	0.174841	123.918	138.542	0	0	157.448	0	0	0	0	0
O95159	ZFPL1_HUMAN	Zinc finger protein-like 1	Not predicted	0.645333		93.0864	87.0127	0	0	Only T24	0.054	0.174841	0	184.833	0	134.013	146.586	0	0	0	0	0
P13798	ACPH_HUMAN	Acylamino-acid-releasing enzyme	Not predicted	0.445345		97.4345	88.9621	0	0	Only T24	0.054	0.174841	0	164.185	163.401	159.586	0	0	0	0	0	0
P83881	RL36A_HUMAN	60S ribosomal protein L36a	Not predicted	1.76308		354.742	334.558	0	0	Only T24	0.054	0.174841	0	471.623	592.819	709.27	0	0	0	0	0	0
Q15257	PTPA_HUMAN	Serine/threonine-protein phosphatase 2A activator	Not predicted	0.415566		94.1621	87.3603	0	0	Only T24	0.054	0.174841	0	131.643	172.1	167.067	0	0	0	0	0	0
P52597	HNRPF_HUMAN	Heterogeneous nuclear ribonucleoprotein F	Not predicted	1.1251		42.6807	95.437	353.227	368.054	8.27603	0.126	0.279941	213.404	0	0	0	0	877.452	423.106	0	465.575	0
P25705	ATPA_HUMAN	ATP synthase subunit alpha, mitochondrial	Not predicted	0.706601		168.188	189.619	1187.9	1916.76	7.06294	0.075	0.208558	262.2	132.785	0	0	445.956	290.36	233.499	4613.55	345.726	456.383
Q9ULC4	MCTS1_HUMAN	Malignant T-cell-amplified sequence 1	Not predicted	0.842952		12.8337	28.697	87.394	80.3441	6.80974	0.126	0.279941	0	0	64.1684	0	0	0	0	135.94	140.026	161.005
P98179	RBM3_HUMAN	Putative RNA-binding protein 3	Not predicted	0.885589		44.5703	99.6623	281.918	245.764	6.32523	0.095	0.249111	0	0	0	222.852	0	314.62	0	670.766	204.994	219.208
Q14980	NUMA1_HUMAN	Nuclear mitotic apparatus protein 1	Not predicted	0.655957		37.7217	84.3482	238.395	323.339	6.31984	0.196	0.367111	0	0	0	0	188.608	70.7925	0	746.085	0	375.096
P62633	CNBP_HUMAN	Cellular nucleic acid-binding protein	Not predicted	1.56614		15.9571	35.681	94.4404	109.034	5.91841	0.126	0.279941	0	79.7853	0	0	0	118.903	88.3294	0	264.969	0
P06576	ATPB_HUMAN	ATP synthase subunit beta, mitochondrial	Not predicted	0.662631		238.272	265.811	1316.12	2048.06	5.52361	0.075	0.208558	260.749	284.363	0	0	646.249	404.295	301.22	4977.45	389.913	507.726
O95831	AIFM1_HUMAN	Apoptosis-inducing factor 1, mitochondrial	Not predicted	0.745825		61.287	84.2111	319.132	515.41	5.20717	0.435	0.593546	143.337	0	0	0	163.098	0	0	1217.18	92.661	285.814
P61513	RL37A_HUMAN	60S ribosomal protein L37a	Not predicted	1.13877		44.8643	100.32	232.235	249.01	5.17638	0.126	0.279941	0	224.322	0	0	0	0	0	244.381	595.714	321.079
P08727	K1C19_HUMAN	Keratin, type I cytoskeletal 19	Not predicted	1.67779		132.545	195.124	663.606	864.132	5.00666	0.131	0.288037	0	0	230.04	432.683	0	232.779	0	2160.6	601.767	322.881
O75821	EIF3G_HUMAN	Eukaryotic translation initiation factor 3 subunit G	Not predicted	0.648566		61.6547	137.864	285.694	169.414	4.63378	0.058	0.186091	0	0	0	308.273	0	384.711	423.41	0	350.266	270.085
P23246	SFPQ_HUMAN	Splicing factor, proline- and glutamine-rich	Not predicted	1.21471		201.228	192.403	915.933	739.399	4.55172	0.117	0.267213	106.351	148.39	181.658	37.9812	531.757	1207.15	0	1991.59	643.633	737.284
P62495	ERF1_HUMAN	Eukaryotic peptide chain release factor subunit 1	Not predicted	0.778464		27.8241	62.2166	123.848	122.35	4.45112	0.126	0.279941	0	0	0	139.12	0	0	189.425	0	279.395	150.422
Q13151	ROA0_HUMAN	Heterogeneous nuclear ribonucleoprotein A0	Not predicted	0.854618		47.4977	106.208	210.038	224.995	4.42208	0.196	0.367111	0	0	0	0	237.488	515.715	0	351.726	0	182.751
P02545	LMNA_HUMAN	Prelamin-A/C	Not predicted	0.57522		720.406	1076.97	3167.19	4645.4	4.39639	0.076	0.208558	334.719	302.87	139.613	183.324	2641.5	1224.11	492.773	11409	686.004	2024.04
O76003	GLRX3_HUMAN	Glutaredoxin-3	Not predicted	1.31077		12.0282	26.8959	51.7289	47.597	4.30063	0.126	0.279941	0	0	60.1411	0	0	76.6967	92.7672	0	89.1805	0
P47813	IF1AX_HUMAN	Eukaryotic translation initiation factor 1A, X-chromosomal	Not predicted	0.965731		28.6585	64.0824	120.482	110.156	4.20405	0.126	0.279941	0	0	0	143.293	0	208.753	202.13	0	191.526	0
P17812	PYRG1_HUMAN	CTP synthase 1	Not predicted	0.615525		23.0549	51.5522	92.1645	88.5996	3.99762	0.126	0.279941	0	0	0	115.274	0	117.091	148.573	0	195.158	0
P35232	PHB_HUMAN	Prohibitin	Not predicted	0.697781		149.608	147.389	567.312	1069.23	3.792	0.914	0.919598	219.76	190.067	0	0	338.211	153.452	0	2472.74	0	210.37
P62314	SMD1_HUMAN	Small nuclear ribonucleoprotein Sm D1	Not predicted	1.0654		45.2465	101.174	168.338	115.279	3.72046	0.058	0.186091	0	0	0	226.233	0	258.559	96.8402	0	256.848	229.442
Q8WWM7	ATX2L_HUMAN	Ataxin-2-like protein	Not predicted	1.03885		39.3677	78.5346	141.199	95.7263	3.58668	0.131	0.288037	0	17.6508	0	179.188	0	202.849	247.845	151.897	103.405	0
Q86V81	THOC4_HUMAN	THO complex subunit 4	Not predicted	0.71873		42.2092	94.3826	149.344	142.163	3.53818	0.196	0.367111	0	0	0	0	211.046	309.593	0	0	196.52	240.606
Q8NEW0	ZNT7_HUMAN	Zinc transporter 7	Not predicted	1.24383		48.0932	66.0013	162.797	97.226	3.38502	0.052	0.174841	114.009	126.457	0	0	0	170.872	190.519	0	191.577	261.015
O43390	HNRPR_HUMAN	Heterogeneous nuclear ribonucleoprotein R	Not predicted	1.12514		194.168	266.187	649.875	451.349	3.34697	0.052	0.174841	0	0	503.628	467.212	0	1241.64	0	650.617	821.187	535.926
P05141	ADT2_HUMAN	ADP/ATP translocase 2	Not predicted	0.436069		400.54	510.099	1337.51	1753.87	3.33926	0.173	0.334263	413.044	342.691	0	0	1246.97	503.965	341.22	4462.81	618.412	761.123
Q00577	PURA_HUMAN	Transcriptional activator protein Pur-alpha	Not predicted	0.837787		26.0649	58.2828	86.4104	85.3838	3.31521	0.196	0.367111	130.324	0	0	0	0	185.896	0	0	151.728	94.4281
Q969H8	MYDGF_HUMAN	UPF0556 protein C19orf10	Predicted	1.24208		65.8533	97.0406	214.747	200.652	3.261	0.169	0.334263	12.9874	90.4423	0	225.837	0	18.952	0	347.919	252.46	454.406
O60814	H2B1K_HUMAN	Histone H2B type 1-K	Not predicted	2.20979		2820.22	2620.4	8902.11	9388.56	3.15653	0.076	0.208558	1796.21	2954	991.791	1068.22	7290.88	4852.59	2757.48	25153.7	3048.18	8698.55
P53999	TCP4_HUMAN	Activated RNA polymerase II transcriptional coactivator p15	Not predicted	0.991098		104.075	143.023	323.736	296.663	3.1106	0.22	0.396672	243.082	0	277.293	0	0	543.074	0	574.333	0	501.271
Q15008	PSMD6_HUMAN	26S proteasome non-ATPase regulatory subunit 6	Not predicted	1.0522		28.8671	64.5489	88.2111	81.7013	3.05576	0.196	0.367111	0	0	0	144.336	0	144.566	167.662	0	128.828	0
Q09028	RBBP4_HUMAN	Histone-binding protein RBBP4	Not predicted	0.853315		47.9585	107.238	144.373	137.183	3.01038	0.29	0.466205	0	0	0	0	239.793	0	0	300.414	195.965	225.488
P27694	RFA1_HUMAN	Replication protein A 70 kDa DNA-binding subunit	Not predicted	0.661081		35.0683	51.5158	102.317	60.2814	2.91764	0.085	0.229112	0	0	0	61.2878	114.054	119.371	110.944	121.079	0	160.191
Q9NR45	SIAS_HUMAN	Sialic acid synthase	Not predicted	0.815303		360.782	309.349	1050.28	900.149	2.91112	0.209	0.385344	199.54	237.595	642.758	724.016	0	568.152	1102.75	0	2425.73	1154.77
P45880	VDAC2_HUMAN	Voltage-dependent anion-selective channel protein 2	Not predicted	0.919094		240.673	295.904	684.358	921.976	2.84351	0.346	0.504123	273.811	207.052	0	0	722.505	264.697	236.477	2325.05	169.887	425.682
Q16629	SRSF7_HUMAN	Serine/arginine-rich splicing factor 7	Not predicted	1.02581		198.466	191.442	553.923	346.459	2.79102	0.072	0.208558	250.789	424.189	317.352	0	0	837.701	0	844.447	479.85	607.619
O00151	PDLI1_HUMAN	PDZ and LIM domain protein 1	Not predicted	0.600336		49.6501	68.4241	136.305	82.1432	2.74532	0.052	0.174841	0	0	113.194	135.056	0	219.1	155.078	0	170.997	136.351
P61970	NTF2_HUMAN	Nuclear transport factor 2	Not predicted	0.86944		28.1622	62.9726	75.5126	73.5481	2.68135	0.29	0.466205	0	0	0	140.811	0	123.931	163.042	0	0	90.5905
P10809	CH60_HUMAN	60 kDa heat shock protein, mitochondrial	Not predicted	0.816988		246.236	114.666	644.751	594.167	2.61842	0.117	0.267213	365.549	375.899	139.721	169.908	180.105	265.866	373.318	1685.54	582.599	316.427
P54578	UBP14_HUMAN	Ubiquitin carboxyl-terminal hydrolase 14	Not predicted	0.642772		47.7426	106.756	124.375	123.633	2.60512	0.29	0.466205	0	0	0	238.713	0	265.282	225.9	0	130.694	0
Q13620	CUL4B_HUMAN	Cullin-4B	Not predicted	0.773165		17.9349	40.1037	46.3399	44.5952	2.58378	0.29	0.466205	0	0	89.6747	0	0	0	75.2594	58.3317	98.1087	0
P62913	RL11_HUMAN	60S ribosomal protein L11	Not predicted	1.25454		399.165	563.192	989.397	568.899	2.47866	0.085	0.229112	0	0	1189.93	0	805.892	1391.3	1302.15	0	1223.21	1030.34
Q99623	PHB2_HUMAN	Prohibitin-2	Not predicted	0.648277		139.42	139.057	344.987	393.399	2.47443	0.341	0.504123	211.302	165.803	0	0	319.998	175.14	0	1021.07	287.769	240.954
P13073	COX41_HUMAN	Cytochrome c oxidase subunit 4 isoform 1, mitochondrial	Not predicted	1.11464		141.967	146.88	349.049	527.867	2.45865	0.914	0.919598	202.143	160.76	0	0	346.934	158.362	0	1262.25	0	324.626
P55795	HNRH2_HUMAN	Heterogeneous nuclear ribonucleoprotein H2	Not predicted	1.11784		275.128	378.963	672.484	643.61	2.44426	0.22	0.396672	0	0	745.857	629.783	0	1433.39	0	0	1002.78	926.256
O43809	CPSF5_HUMAN	Cleavage and polyadenylation specificity factor subunit 5	Not predicted	0.798129		44.1607	98.7464	106.757	110.434	2.41746	0.29	0.466205	0	0	220.804	0	0	262.71	0	0	137.806	133.269
O14579	COPE_HUMAN	Coatomer subunit epsilon	Not predicted	1.18316		64.0967	93.5775	154.324	97.0128	2.40767	0.131	0.288037	0	0	206.144	114.339	0	232.136	231.371	0	123.733	184.379
P15151	PVR_HUMAN	Poliovirus receptor	Predicted	0.905967		113.817	110.718	265.687	198.759	2.33434	0.169	0.334263	0	0	182.625	139.48	246.979	196.009	231.128	370.15	531.149	0
P08729	K2C7_HUMAN	Keratin, type II cytoskeletal 7	Not predicted	0.75636		995.974	228.914	2313.05	2538.61	2.3224	0.117	0.267213	1024.98	976.263	1064.82	1273.59	640.215	979.754	1120.38	6839.62	1521.31	1104.18
Q6UW68	TM205_HUMAN	Transmembrane protein 205	Not predicted	1.29261		293.529	406.24	674.279	409.473	2.29715	0.131	0.288037	817.279	650.366	0	0	0	757.029	1100.93	0	674.402	839.038
Q6WCQ1	MPRIP_HUMAN	Myosin phosphatase Rho-interacting protein	Not predicted	0.716694		49.9082	45.7877	111.956	84.4139	2.24324	0.113	0.267213	90.2861	0	0	81.5732	77.6816	106.919	136.598	83.729	232.535	0
P05783	K1C18_HUMAN	Keratin, type I cytoskeletal 18	Not predicted	0.895113		726.098	288.932	1624.36	2047	2.23711	0.465	0.593546	836.298	796.425	946.685	831.917	219.165	719.032	656.544	5285.02	787.896	673.324
P55263	ADK_HUMAN	Adenosine kinase	Not predicted	1.07693		64.35	90.162	143.903	95.1761	2.23626	0.196	0.367111	0	0	0	187.892	133.858	145.677	202.252	0	251.4	120.187
P09874	PARP1_HUMAN	Poly [ADP-ribose] polymerase 1	Not predicted	0.365722		107.848	198.448	239.316	44.1414	2.21901	0.113	0.267213	0	0	0	82.1487	457.093	241.431	170.823	250.928	239.647	293.751
P02751	FINC_HUMAN	Fibronectin	Predicted	0.19251		51.9857	72.0022	115.195	108.36	2.2159	0.22	0.396672	114.659	0	0	0	145.269	149.827	0	207.229	0	218.917
P49321	NASP_HUMAN	Nuclear autoantigenic sperm protein	Not predicted	1.06324		114.099	118.283	244.024	115.078	2.13871	0.173	0.334263	0	0	178.812	274.5	117.181	246.575	379.397	92.073	326.709	175.366
P27695	APEX1_HUMAN	DNA-(apurinic or apyrimidinic site) lyase	Not predicted	1.11696		152.957	159.703	324.987	187.985	2.1247	0.072	0.208558	0	0	337.327	296.944	130.512	372.669	466.085	0	439.345	346.837
P35908	K22E_HUMAN	Keratin, type II cytoskeletal 2 epidermal	Not predicted	0.931412		421.974	432.298	880.833	580.646	2.08741	0.173	0.334263	711.178	976.739	421.954	0	0	730.723	767.791	1895.67	483.885	526.099
Q13561	DCTN2_HUMAN	Dynactin subunit 2	Not predicted	0.596142		60.2398	82.5113	121.926	76.5123	2.02402	0.449	0.593546	153.446	0	0	147.753	0	209.864	147.722	0	133.72	118.326
P46777	RL5_HUMAN	60S ribosomal protein L5	Not predicted	1.106		346.549	86.5422	695.67	438.72	2.00742	0.076	0.208558	325.761	289.263	251.196	465.773	400.751	335.899	555.023	1413.6	788.905	384.922
P06703	S10A6_HUMAN	Protein S100-A6	Not predicted	0.916762		1252.2	1167.04	2509.03	572.031	2.00369	0.116	0.267213	0	1864.03	1927.74	0	2469.24	2295.06	2452.31	1719.04	3230.78	2847.96
Q9NUM4	T106B_HUMAN	Transmembrane protein 106B	Not predicted	0.770795		49.2833	68.2749	98.2661	90.2699	1.9939	0.22	0.396672	108.554	0	0	0	137.863	0	170.093	0	147.44	173.797
Q9Y224	CN166_HUMAN	UPF0568 protein C14orf166	Not predicted	1.25351		43.1781	59.2574	86.003	79.5278	1.99182	0.22	0.396672	0	113.564	0	102.326	0	145.151	124.561	0	160.303	0
P26583	HMGB2_HUMAN	High mobility group protein B2	Not predicted	1.47594		310.253	287.399	611.473	145.172	1.97088	0.076	0.208558	253.242	0	283.898	230.728	783.399	597.439	444.869	684.267	515.007	815.78
Q9HD45	TM9S3_HUMAN	Transmembrane 9 superfamily member 3	Predicted	0.923123		188.254	155.998	365.773	176.518	1.94298	0.117	0.267213	113.058	136.829	225.529	28.3996	437.453	361.211	133.315	591.844	272.737	469.757
Q9BZQ8	NIBAN_HUMAN	Protein Niban	Not predicted	0.381412		263.121	26.8857	509.802	459.132	1.93752	0.602	0.701783	254.593	251.963	309.082	239.109	260.859	168.476	207.602	174.797	1148.05	850.086
P40926	MDHM_HUMAN	Malate dehydrogenase, mitochondrial	Not predicted	0.505986		76.9684	75.8748	147.143	164.53	1.91173	0.451	0.593546	133.377	165.993	0	0	85.4717	0	153.984	399.536	182.195	0
Q9Y3A6	TMED5_HUMAN	Transmembrane emp24 domain-containing protein 5	Predicted	0.872072		86.2877	124.381	163.865	114.09	1.89906	0.281	0.457702	0	160.76	0	0	270.679	223.017	180.428	301.632	114.25	0
P21796	VDAC1_HUMAN	Voltage-dependent anion-selective channel protein 1	Not predicted	0.784985		373.689	386.273	708.343	844.931	1.89554	0.6	0.701783	495.573	455.066	0	0	917.806	329.644	198.544	2206.28	296.848	510.4
P17980	PRS6A_HUMAN	26S protease regulatory subunit 6A	Not predicted	0.64712		38.8228	86.8104	73.1475	68.827	1.88414	0.41	0.58056	0	0	0	194.114	0	0	143.163	0	126.053	96.5213
P78344	IF4G2_HUMAN	Eukaryotic translation initiation factor 4 gamma 2	Not predicted	0.835314		64.1877	58.7297	120.722	74.5819	1.88077	0.168	0.334263	100.496	0	110.456	109.987	0	156.258	140.671	0	197.428	109.255
P38646	GRP75_HUMAN	Stress-70 protein, mitochondrial	Not predicted	1.50493		214.401	85.2036	401.456	269.198	1.87246	0.251	0.412635	305.892	280.366	154.058	102.758	228.93	247.744	267.663	863.632	412.813	215.429
P12931	SRC_HUMAN	Proto-oncogene tyrosine-protein kinase Src	Not predicted	1.18581		125.019	171.191	229.486	145.328	1.83561	0.28	0.457702	311.447	0	313.647	0	0	222.081	0	222.303	382.548	320.497
P62805	H4_HUMAN	Histone H4	Not predicted	5.44967		709.57	475.219	1297.41	1527.57	1.82845	0.602	0.701783	534.51	814.504	392.635	317.301	1488.9	683.957	528.518	4025.82	534.175	714.607
P62318	SMD3_HUMAN	Small nuclear ribonucleoprotein Sm D3	Not predicted	0.825345		103.976	95.7	189.275	136.4	1.82037	0.341	0.504123	0	0	178.759	153.939	187.182	380.151	162.555	0	225.625	178.041
Q9Y230	RUVB2_HUMAN	RuvB-like 2	Not predicted	0.91272		146.644	96.2244	264.235	92.614	1.80188	0.117	0.267213	104.4	196.394	187.995	244.432	0	181.921	298.971	410.651	213.216	216.417
P22695	QCR2_HUMAN	Cytochrome b-c1 complex subunit 2, mitochondrial	Not predicted	0.753334		116.256	138.801	206.864	462.561	1.77938	0.41	0.58056	142.686	100.766	0	0	337.827	0	0	1034.32	0	0
Q2M389	WASH7_HUMAN	WASH complex subunit 7	Not predicted	1.26197		77.8159	79.0132	138.438	148.502	1.77905	0.451	0.593546	185.727	0	107.932	95.4205	0	113.642	245.9	0	0	332.65
Q15819	UB2V2_HUMAN	Ubiquitin-conjugating enzyme E2 variant 2	Not predicted	1.44298		185.832	254.795	324.888	190.134	1.74829	0.666	0.77469	0	446.122	0	483.037	0	0	480.067	353.249	441.262	349.861
Q9BZZ5	API5_HUMAN	Apoptosis inhibitor 5	Not predicted	0.49146		60.8997	61.91	105.83	105.792	1.73777	0.59	0.701783	0	57.8051	130.592	116.102	0	234.124	0	0	182.396	112.628
Q9NRY5	F1142_HUMAN	Protein FAM114A2	Not predicted	0.795493		26.7716	36.7379	46.1138	43.7524	1.72249	0.435	0.593546	0	63.5142	70.3436	0	0	58.0077	90.5179	0	0	82.0431
P09651	ROA1_HUMAN	Heterogeneous nuclear ribonucleoprotein A1	Not predicted	0.972209		1526.74	610.168	2613.69	950.16	1.71194	0.117	0.267213	913.872	1368.77	1603.94	1224.68	2522.46	3913.75	1361.11	3080.27	2390.42	2322.91
P14866	HNRPL_HUMAN	Heterogeneous nuclear ribonucleoprotein L	Not predicted	0.85579		553.373	219.484	929.273	392.324	1.67929	0.076	0.208558	232.672	510.017	822.107	526.198	675.874	1519.9	421.343	835.616	935.689	933.815
Q12905	ILF2_HUMAN	Interleukin enhancer-binding factor 2	Not predicted	0.68322		355.15	98.888	593.054	241.218	1.66987	0.076	0.208558	183.575	358.344	400.153	412.901	420.775	892.067	451.678	263.566	675.916	682.045
Q9P258	RCC2_HUMAN	Protein RCC2	Not predicted	0.873526		58.7541	87.2825	98.0543	71.864	1.66889	0.389	0.561302	0	0	99.018	0	194.753	141	0	179.213	118.739	51.3191
P49915	GUAA_HUMAN	GMP synthase [glutamine-hydrolyzing]	Not predicted	0.703653		60.2641	57.9435	100.433	60.9588	1.66655	0.245	0.412635	0	72.3158	106.213	122.791	0	114.402	166.568	0	111.476	109.72
P31689	DNJA1_HUMAN	DnaJ homolog subfamily A member 1	Not predicted	1.04071		136.167	125.004	226.541	85.2471	1.6637	0.346	0.504123	215.405	0	248.512	216.917	0	224.946	232.404	355.076	117.176	203.102
P51858	HDGF_HUMAN	Hepatoma-derived growth factor	Not predicted	0.57691		323.407	204.708	536.98	231.679	1.66039	0.347	0.504123	306.442	310.482	509.159	490.95	0	417.74	488.76	947.224	401.716	429.462
Q15717	ELAV1_HUMAN	ELAV-like protein 1	Not predicted	0.849517		157.447	94.8189	260.035	163.397	1.65157	0.094	0.248328	169.211	174.176	0	186.993	256.854	451.704	0	303.459	283.532	261.48
O14980	XPO1_HUMAN	Exportin-1	Not predicted	0.761289		119.997	172.546	198.049	94.2671	1.65045	0.341	0.504123	0	374.472	0	225.513	0	254.35	191.066	301.632	191.98	51.2145
P13928	ANXA8_HUMAN	Annexin A8	Not predicted	1.03895		134.291	137.16	221.018	138.776	1.64581	0.341	0.504123	134.328	229.032	0	308.094	0	335.957	301.524	0	297.706	169.901
Q92692	PVRL2_HUMAN	Poliovirus receptor-related protein 2	Predicted	0.588631		59.7367	81.812	98.0648	92.0492	1.64162	0.435	0.593546	151.494	0	0	0	147.189	0	0	165.966	131.955	192.403
P49591	SYSC_HUMAN	Serine--tRNA ligase, cytoplasmic	Not predicted	0.709702		102.408	94.2398	167.595	105.179	1.63654	0.341	0.504123	0	189.068	166.945	156.025	0	151.347	231.736	0	275.511	179.379
P62847	RS24_HUMAN	40S ribosomal protein S24	Not predicted	1.77858		131.182	90.9089	210.806	119.922	1.60697	0.142	0.310296	179.621	122.08	109.274	244.935	0	297.96	266.447	0	238.437	251.188
O75844	FACE1_HUMAN	CAAX prenyl protease 1 homolog	Not predicted	0.870045		83.082	121.088	131.297	87.9685	1.58034	0.389	0.561302	266.354	149.056	0	0	0	206.59	82.3719	0	192.333	175.192
Q08722	CD47_HUMAN	Leukocyte surface antigen CD47	Predicted	1.04324		374.457	360.959	587.791	537.227	1.56972	0.332	0.504123	438.018	747.422	0	0	686.846	0	0	1016.96	942.247	979.75
Q92945	FUBP2_HUMAN	Far upstream element-binding protein 2	Not predicted	0.616496		235.542	64.3457	369.007	151.855	1.56663	0.175	0.334263	147.14	206.433	321.433	254.683	248.022	569.321	204.015	278.335	483.683	309.682
P05787	K2C8_HUMAN	Keratin, type II cytoskeletal 8	Not predicted	0.74976		1264.67	434.777	1969.29	2222.41	1.55716	0.602	0.701783	1534.96	1575.72	1090.06	1547.66	574.932	802.042	1051.69	5936.71	1168.73	887.299
Q9BVK6	TMED9_HUMAN	Transmembrane emp24 domain-containing protein 9	Not predicted	0.821061		965.261	727.046	1476.01	451.794	1.52913	0.251	0.412635	1226.67	1993.92	0	761.422	844.294	1419.94	1336.19	1979.41	825.727	1818.79
Q92973	TNPO1_HUMAN	Transportin-1	Not predicted	0.644536		102.783	94.6452	156.663	88.7628	1.5242	0.169	0.334263	0	159.618	162.811	191.488	0	189.696	211.918	0	206.507	175.192
O60869	EDF1_HUMAN	Endothelial differentiation-related factor 1	Not predicted	1.62421		141.144	200.677	213.93	127.28	1.51569	0.518	0.660403	276.464	0	429.257	0	0	267.679	292.405	312.442	197.125	0
P49207	RL34_HUMAN	60S ribosomal protein L34	Not predicted	2.17654		213.961	293.323	322.029	210.609	1.50508	0.829	0.891952	555.029	514.774	0	0	0	460.706	511.8	0	414.881	222.755
P47895	AL1A3_HUMAN	Aldehyde dehydrogenase family 1 member A3	Not predicted	2.30925		124.944	82.6343	187.705	109.165	1.50232	0.209	0.385344	129.624	117.846	230.577	146.674	0	240.125	280.125	0	198.487	219.79
Q92544	TM9S4_HUMAN	Transmembrane 9 superfamily member 4	Predicted	0.92898		147.581	140.589	221.428	212.883	1.50039	0.751	0.812942	233.723	196.252	0	0	307.929	181.161	0	567.634	119.193	239.152
Q5SNT6	FA21B_HUMAN	WASH complex subunit FAM21B	Not predicted	1.16597		119.401	68.3342	178.791	110.826	1.49739	0.209	0.385344	171.063	149.722	146.272	129.949	0	146.963	241.158	0	278.134	227.697
P48444	COPD_HUMAN	Coatomer subunit delta	Not predicted	0.633016		220.202	64.1326	328.632	62.3868	1.49242	0.028	0.129852	187.279	259.528	126.457	239.181	288.563	387.926	402.315	274.529	272.081	306.31
P04179	SODM_HUMAN	Superoxide dismutase [Mn], mitochondrial	Not predicted	2.05637		344.596	272.994	511.532	214.445	1.48444	0.465	0.593546	661.631	565.681	0	322.804	172.864	386.699	317.086	871.549	498.614	483.712
O15400	STX7_HUMAN	Syntaxin-7	Not predicted	0.948819		216.737	222.594	321.228	200.172	1.48211	0.341	0.504123	516.993	334.413	0	0	232.277	543.366	0	301.632	368.021	393.121
P13645	K1C10_HUMAN	Keratin, type I cytoskeletal 10	Not predicted	1.49103		337.1	227.589	494.447	243.037	1.46677	0.753	0.812942	479.707	602.79	0	308.13	294.872	292.114	558.427	879.619	449.837	292.239
Q96I24	FUBP3_HUMAN	Far upstream element-binding protein 3	Not predicted	0.853051		73.4388	80.8452	107.326	148.623	1.46143	0.911	0.919598	0	77.9774	0	93.5862	195.63	299.655	0	0	236.974	0
P49411	EFTU_HUMAN	Elongation factor Tu, mitochondrial	Not predicted	0.781746		84.323	83.4998	123.166	193.114	1.46065	0.911	0.919598	189.731	132.642	0	0	99.2415	0	0	440.952	174.881	0
P47755	CAZA2_HUMAN	F-actin-capping protein subunit alpha-2	Not predicted	0.772544		374.635	230.786	547.173	343.416	1.46055	0.295	0.466205	439.669	0	536.544	573.674	323.289	565.521	740.435	0	517.025	912.883
Q02818	NUCB1_HUMAN	Nucleobindin-1	Predicted	0.483394		389.932	88.6989	568.663	108.532	1.45836	0.047	0.174841	435.365	337.172	376.687	285.686	514.75	512.266	613.99	599	416.243	701.815
Q99873	ANM1_HUMAN	Protein arginine N-methyltransferase 1	Not predicted	0.954045		122.403	120.115	177.475	164.39	1.44993	0.451	0.593546	0	173.32	162.972	275.723	0	0	316.296	0	320.707	250.374
P62330	ARF6_HUMAN	ADP-ribosylation factor 6	Not predicted	1.16139		307.542	121.245	440.924	135.529	1.4337	0.251	0.412635	391.824	342.644	152.93	211.27	439.044	367.408	386.023	466.379	664.314	320.497
P84098	RL19_HUMAN	60S ribosomal protein L19	Not predicted	1.64391		474.4	286.205	680.126	470.197	1.43365	0.53	0.666896	423.204	633.239	596.578	718.981	0	606.793	1063.24	0	1182.35	548.253
Q08211	DHX9_HUMAN	ATP-dependent RNA helicase A	Not predicted	0.672712		160.503	41.2928	230.006	83.1931	1.43303	0.076	0.208558	134.929	154.194	230.308	157.895	125.19	206.999	168.999	375.783	210.845	187.403
P13010	XRCC5_HUMAN	X-ray repair cross-complementing protein 5	Not predicted	0.548812		1299.79	619.558	1858.82	624.905	1.43009	0.117	0.267213	941.398	1241.26	972.997	957.442	2385.86	2160.02	1037.7	2620.43	1431.53	2044.39
Q9UNZ2	NSF1C_HUMAN	NSFL1 cofactor p47	Not predicted	1.28557		121.269	111.4	173.161	102.063	1.42791	0.245	0.412635	0	185.166	200.882	220.298	0	232.779	237.085	0	235.461	160.481
P35527	K1C9_HUMAN	Keratin, type I cytoskeletal 9	Not predicted	0.893279		238.815	400.262	339.011	81.6225	1.41955	0.169	0.334263	0	923.454	0	0	270.624	420.663	384.382	372.738	302.598	214.673
Q15942	ZYX_HUMAN	Zyxin	Not predicted	0.752306		431.94	92.1489	611.465	231.617	1.41563	0.173	0.334263	373.907	401.448	416.853	593.456	374.035	614.392	767.183	288.842	884.239	502.667
P67809	YBOX1_HUMAN	Nuclease-sensitive element-binding protein 1	Not predicted	0.900488		2251.43	620.347	3184.58	1123.97	1.41447	0.175	0.334263	2093.5	1794.1	2589.29	3149.27	1630.98	3461.29	3547.16	1607.89	4633.05	2673.53
P13473	LAMP2_HUMAN	Lysosome-associated membrane glycoprotein 2	Not predicted	0.708922		983.056	285.902	1390.48	507.781	1.41445	0.175	0.334263	1044.5	1341.65	1108.85	588.061	832.224	1061.01	1914.92	1560.69	682.473	1733.31
Q01105	SET_HUMAN	Protein SET	Not predicted	1.2399		1078.16	280.471	1523.02	282.845	1.41261	0.047	0.174841	808.771	1001	1167.92	1518.89	894.216	1191.37	1906.41	1329.71	1682.22	1505.38
P12004	PCNA_HUMAN	Proliferating cell nuclear antigen	Not predicted	0.883453		452.73	83.2977	638.554	46.9357	1.41045	0.016	0.1062	426.457	351.398	499.815	568.279	417.703	646.544	632.227	657.469	692.057	564.475
Q14320	FA50A_HUMAN	Protein FAM50A	Not predicted	1.13362		139.168	82.2919	196.23	39.2955	1.41002	0.175	0.334263	0	137.21	211.514	165.916	181.202	218.983	219.638	156.678	234.906	150.945
P08195	4F2_HUMAN	4F2 cell-surface antigen heavy chain	Not predicted	1.7415		1659.83	264.543	2333.54	476.737	1.40589	0.028	0.129852	1634.06	1933.5	1342.44	1469.61	1919.55	2081.68	1651.09	2835.12	2418.16	2681.67
P11166	GTR1_HUMAN	Solute carrier family 2, facilitated glucose transporter member 1	Not predicted	0.885599		418.038	75.0777	587.154	231.306	1.40455	0.347	0.504123	536.512	395.025	375.506	342.73	440.415	862.253	393.075	501.248	805.55	373.642
Q96HY6	DDRGK_HUMAN	DDRGK domain-containing protein 1	Not predicted	0.952854		198.099	216.602	277.633	32.3366	1.40148	0.173	0.334263	0	0	256.351	211.055	523.089	305.618	290.521	279.401	222.245	290.378
P54920	SNAA_HUMAN	Alpha-soluble NSF attachment protein	Not predicted	0.854296		624.969	91.3844	874.956	57.7179	1.4	0.009	0.076464	753.719	602.314	581.543	514.688	672.582	887.975	953.812	821.76	814.63	896.602
P05106	ITB3_HUMAN	Integrin beta-3	Predicted	0.484769		155.558	64.0818	215.832	48.8983	1.38747	0.047	0.174841	157.6	106.428	117.544	131.244	264.973	162.162	182.738	199.464	266.281	268.515
O00159	MYO1C_HUMAN	Unconventional myosin-Ic	Not predicted	0.472299		1163.19	98.4254	1613.03	1207.82	1.38673	0.602	0.701783	1316.76	1188.93	1072.34	1084.77	1153.15	757.614	627.972	1051.98	2130.14	3497.45
Q96KK5	H2A1H_HUMAN	Histone H2A type 1-H	Not predicted	1.28067		1408.49	974.736	1951.15	3197.12	1.38528	0.665	0.774375	1907.82	2639.53	1245.24	1249.85	0	0	2394.56	0	0	7361.21
P04264	K2C1_HUMAN	Keratin, type II cytoskeletal 1	Not predicted	Not detected		524.895	460.84	726.967	235.287	1.38498	0.251	0.412635	602.074	1229.37	0	257.272	535.762	731.892	795.147	1064.62	425.676	617.504
Q9UL46	PSME2_HUMAN	Proteasome activator complex subunit 2	Not predicted	1.26719		322.259	59.0698	445.837	80.5893	1.38347	0.076	0.208558	298.284	288.407	384.688	384.488	255.428	441.24	512.165	359.796	541.237	374.747
P53621	COPA_HUMAN	Coatomer subunit alpha	Not predicted	0.505378		237.352	43.9503	328.336	175.405	1.38333	0.465	0.593546	254.843	232.267	296.41	227.635	175.606	223.251	392.467	132.24	590.67	303.054
P63241	IF5A1_HUMAN	Eukaryotic translation initiation factor 5A-1	Not predicted	1.14332		900.988	142.805	1244.36	360.988	1.38111	0.175	0.334263	716.683	1009.57	953.666	1040.53	784.496	1735.03	1031.62	990.01	1524.34	940.792
Q10567	AP1B1_HUMAN	AP-1 complex subunit beta-1	Not predicted	0.32669		451.968	262.265	623.128	116.831	1.3787	0.175	0.334263	603.576	0	506.957	488.792	660.513	693.31	705.177	650.312	647.669	419.17
Q9NZB2	F120A_HUMAN	Constitutive coactivator of PPAR-gamma-like protein 1	Not predicted	0.655663		83.6969	60.3929	114.854	73.796	1.37226	0.402	0.572284	153.446	72.2206	130.055	62.7625	0	95.2863	163.954	0	190.366	124.664
Q96KP4	CNDP2_HUMAN	Cytosolic non-specific dipeptidase	Not predicted	0.660547		169.347	33.2	231.504	47.6049	1.36703	0.094	0.248328	124.719	189.829	204.48	182.605	145.104	232.195	292.831	179.822	262.245	190.426
P28066	PSA5_HUMAN	Proteasome subunit alpha type-5	Not predicted	1.07031		279.621	258.365	381.01	128.525	1.3626	0.753	0.812942	0	0	524.033	462.896	411.175	549.27	394.291	194.743	345.423	421.321
Q15019	SEPT2_HUMAN	Septin-2	Not predicted	0.643653		265.271	32.8684	360.355	160.069	1.35844	0.175	0.334263	262.5	313.384	254.794	222.528	273.147	201.563	331.372	629.757	335.738	303.345
P13796	PLSL_HUMAN	Plastin-2	Not predicted	0.117157		563.429	56.8302	763.503	172.7	1.3551	0.117	0.267213	524.5	543.32	538.585	663.951	546.788	745.922	879.647	492.721	942.751	756.472
P05387	RLA2_HUMAN	60S acidic ribosomal protein P2	Not predicted	1.01589		1319.25	406.985	1786.03	499.199	1.35383	0.117	0.267213	1285.23	990.536	1545.95	1883.59	890.925	2343.58	2027.99	997.47	1833.04	1728.08
P30466	1B18_HUMAN	HLA class I histocompatibility antigen, B-18 alpha chain	Predicted	1.56487		2834.31	261.984	3836.65	2220.16	1.35365	0.117	0.267213	3135.49	2686.63	2950.67	2462.66	2936.1	4167.46	4397.02	0	4966.47	5652.31
Q9Y262	EIF3L_HUMAN	Eukaryotic translation initiation factor 3 subunit L	Not predicted	0.385873		118.8	71.0219	160.657	98.9772	1.35233	0.209	0.385344	133.627	114.849	174.141	171.383	0	187.767	215.93	0	256.898	142.689
Q86VP6	CAND1_HUMAN	Cullin-associated NEDD8-dissociated protein 1	Not predicted	0.614149		229.63	26.072	310.424	21.2049	1.35185	0.009	0.076464	211.051	205.624	264.836	249.611	217.026	280.539	324.746	322.187	328.979	295.669
O00571	DDX3X_HUMAN	ATP-dependent RNA helicase DDX3X	Not predicted	0.897565		235.654	141.392	317.515	178.022	1.34737	0.094	0.248328	302.539	228.033	277.24	370.46	0	403.71	377.513	0	414.276	392.074
P84085	ARF5_HUMAN	ADP-ribosylation factor 5	Not predicted	0.759392		1121.2	681.217	1510.61	861.052	1.34732	0.142	0.310296	0	1183.22	1102.41	1743.68	1576.67	1867.73	2027.38	0	2036.83	1621.09
P06748	NPM_HUMAN	Nucleophosmin	Not predicted	1.32312		2530.44	633.948	3409.26	685.939	1.3473	0.076	0.208558	1868.78	2025.79	3427.51	2857.58	2472.54	3785.73	2697.91	4272.48	3563.19	2727.02
Q9Y265	RUVB1_HUMAN	RuvB-like 1	Not predicted	1.01649		265.115	180.822	357.069	283.217	1.34684	0.251	0.412635	157.8	145.202	222.468	217.493	582.612	855.823	246.143	287.319	244.591	151.469
P16144	ITB4_HUMAN	Integrin beta-4	Predicted	0.91669		271.191	54.6248	364.367	55.0773	1.34358	0.028	0.129852	343.778	300.158	247.652	198.79	265.577	302.695	314.533	385.376	384.011	435.218
Q9P0K7	RAI14_HUMAN	Ankycorbin	Not predicted	0.511513		247.997	310.669	331.643	216.387	1.33728	0.6	0.701783	177.319	0	0	310.539	752.129	140.708	175.929	207.99	585.626	547.962
Q9UIQ6	LCAP_HUMAN	Leucyl-cystinyl aminopeptidase	Not predicted	0.533706		285.699	33.5697	380.61	95.2871	1.33221	0.117	0.267213	331.066	297.066	295.014	247.561	257.787	411.134	461.344	229.612	451.855	349.105
Q06323	PSME1_HUMAN	Proteasome activator complex subunit 1	Not predicted	0.807177		694.663	119.275	923.2	216.984	1.32899	0.076	0.208558	606.078	706.03	763.577	847.383	550.245	837.117	1175.09	641.786	1106.69	855.319
P00533	EGFR_HUMAN	Epidermal growth factor receptor	Predicted	1.13202		487.709	146.733	646.443	122.161	1.32547	0.175	0.334263	368.852	544.747	711.491	354.059	459.397	691.556	685.723	454.503	782.347	618.085
O95782	AP2A1_HUMAN	AP-2 complex subunit alpha-1	Not predicted	0.481545		378.703	52.7907	501.659	70.7468	1.32467	0.047	0.174841	337.322	459.491	325.728	387.725	383.251	377.404	546.877	519.062	519.547	545.404
Q15436	SC23A_HUMAN	Protein transport protein Sec23A	Not predicted	0.652334		363.847	164.552	480.846	202.87	1.32156	0.465	0.593546	256.745	269.424	630.408	417.218	245.443	613.223	726.453	194.896	415.133	454.523
P52272	HNRPM_HUMAN	Heterogeneous nuclear ribonucleoprotein M	Not predicted	0.762998		570.856	175.809	753.729	240.387	1.32035	0.175	0.334263	299.636	598.984	721.156	511.451	723.053	968.062	370.704	946.158	766.206	717.514
Q15366	PCBP2_HUMAN	Poly(rC)-binding protein 2	Not predicted	1.30764		1734.22	128.325	2282.25	257.56	1.31601	0.009	0.076464	1839.75	1628.53	1776.85	1855.9	1570.09	2580.91	2361.73	2023.57	2441.37	2003.69
Q01844	EWS_HUMAN	RNA-binding protein EWS	Not predicted	1.37312		298.589	65.9473	392.438	60.6176	1.31431	0.076	0.208558	270.108	255.437	372.821	229.434	365.147	394.298	315.323	465.466	434.856	352.245
P20073	ANXA7_HUMAN	Annexin A7	Not predicted	1.39567		182.872	45.129	240.345	23.7054	1.31428	0.016	0.1062	226.366	170.228	212.266	194.078	111.42	215.593	273.985	229.155	227.794	255.2
P11940	PABP1_HUMAN	Polyadenylate-binding protein 1	Not predicted	0.701574		731.463	75.5105	960.091	217.824	1.31256	0.076	0.208558	684.653	620.869	778.612	793.073	780.108	1221.18	1006.09	631.584	1046.16	895.439
P80723	BASP1_HUMAN	Brain acid soluble protein 1	Not predicted	1.2894		10090.6	1228.66	13195.5	2388.79	1.3077	0.021	0.116156	10099.6	8725.47	11824.2	9160.8	10642.8	10592.6	12784.4	12034.8	16988.7	13576.9
Q04760	LGUL_HUMAN	Lactoylglutathione lyase	Not predicted	0.78582		63.4166	141.804	82.7506	76.012	1.30487	0.41	0.58056	0	0	317.083	0	0	149.535	125.655	0	138.563	0
Q99613	EIF3C_HUMAN	Eukaryotic translation initiation factor 3 subunit C	Not predicted	0.537132		184.868	37.8703	240.664	63.218	1.30182	0.117	0.267213	214.605	151.197	174.785	233.822	149.932	244.354	321.706	169.925	280.051	187.286
O00303	EIF3F_HUMAN	Eukaryotic translation initiation factor 3 subunit F	Not predicted	0.544935		154.802	21.2543	200.214	61.9489	1.29336	0.117	0.267213	178.22	168.658	156.689	147.393	123.051	187.591	306.63	159.419	193.695	153.736
P39687	AN32A_HUMAN	Acidic leucine-rich nuclear phosphoprotein 32 family member A	Not predicted	1.04636		835.292	126.288	1079.64	321.762	1.29254	0.117	0.267213	663.633	931.542	826.94	980.821	773.524	1175	1600.02	839.118	946.786	837.294
P05026	AT1B1_HUMAN	Sodium/potassium-transporting ATPase subunit beta-1	Not predicted	1.45023		623.986	133.877	803.93	206.597	1.28838	0.175	0.334263	732.198	711.264	428.72	539.505	708.241	578.85	764.752	684.115	872.637	1119.3
P31949	S10AB_HUMAN	Protein S100-A11	Not predicted	0.922895		679.392	154.201	871.248	152.153	1.28239	0.117	0.267213	532.007	638.472	555.768	897.737	772.976	879.206	1063.84	683.049	964.945	765.193
P13639	EF2_HUMAN	Elongation factor 2	Not predicted	0.417327		2373.31	379.609	3043.37	642.337	1.28233	0.076	0.208558	2328.72	1863.08	2199.45	2641.78	2833.51	3596.33	3097.31	1985.5	3514.76	3022.98
O43169	CYB5B_HUMAN	Cytochrome b5 type B	Not predicted	1.10422		1156.47	326.895	1481.91	785.566	1.28141	0.602	0.701783	1110.56	1383.52	1046.03	697.401	1544.85	1096.08	1082.08	2883.85	1220.68	1126.86
Q9BXS5	AP1M1_HUMAN	AP-1 complex subunit mu-1	Not predicted	0.675944		239.424	151.542	306.022	210.371	1.27816	0.402	0.572284	307.093	0	366.968	341.255	181.806	448.255	345.78	0	532.158	203.916
O15427	MOT4_HUMAN	Monocarboxylate transporter 4	Not predicted	1.28173		1311.15	125.299	1675.15	393.187	1.27762	0.117	0.267213	1448.88	1232.22	1411.7	1317.47	1145.47	1117.13	1560.51	1592.66	2083.74	2021.72
Q9P2E9	RRBP1_HUMAN	Ribosome-binding protein 1	Not predicted	0.842207		846.033	276.666	1078.58	301.434	1.27487	0.251	0.412635	994.448	826.398	487.25	707.471	1214.6	957.54	750.77	1262.25	917.53	1504.8
O60749	SNX2_HUMAN	Sorting nexin-2	Not predicted	1.04042		244.388	41.5014	311.129	75.9546	1.27309	0.076	0.208558	284.621	187.26	280.837	250.223	219.001	286.619	340.126	216.06	421.59	291.25
P42677	RS27_HUMAN	40S ribosomal protein S27	Not predicted	1.49557		597.438	52.1457	760.35	255.396	1.27268	0.117	0.267213	620.592	617.539	596.041	643.81	509.209	786.843	1000.62	376.24	974.025	664.02
P19338	NUCL_HUMAN	Nucleolin	Not predicted	0.972569		1652.83	208.017	2102.87	206.186	1.27229	0.016	0.1062	1508.94	1618.07	1808.53	1915.96	1412.64	2360.53	2231.03	1980.93	2107.95	1833.91
Q8TCT9	HM13_HUMAN	Minor histocompatibility antigen H13	Not predicted	0.961665		823.741	498.695	1046.46	100.761	1.27037	0.754	0.812942	1215.66	1012.9	0	724.376	1165.77	1110.11	1041.96	1047.11	884.743	1148.37
P16152	CBR1_HUMAN	Carbonyl reductase [NADPH] 1	Not predicted	0.995773		337.204	78.6059	427.518	170.997	1.26783	0.347	0.504123	235.875	279.367	361.437	431.245	378.094	298.194	489.064	693.859	274.402	382.073
P29966	MARCS_HUMAN	Myristoylated alanine-rich C-kinase substrate	Not predicted	1.49953		2282.2	356.445	2891.38	859.598	1.26693	0.251	0.412635	2529.91	1894.01	2735.35	1981.06	2270.65	2215.55	2727.09	2191.05	4292.06	3031.12
Q14152	EIF3A_HUMAN	Eukaryotic translation initiation factor 3 subunit A	Not predicted	0.836143		194.816	53.4813	246.176	118.936	1.26364	0.465	0.593546	235.725	176.603	204.265	245.187	112.298	323.973	286.691	83.7747	372.006	164.435
Q02952	AKA12_HUMAN	A-kinase anchor protein 12	Not predicted	0.459577		745.514	130.362	941.86	345.694	1.26337	0.347	0.504123	663.633	581.381	924.669	778.326	779.559	744.753	860.802	682.744	1543	877.995
O94973	AP2A2_HUMAN	AP-2 complex subunit alpha-2	Not predicted	0.517639		389.851	43.4358	489.788	74.7733	1.25635	0.047	0.174841	344.779	458.254	363.854	382.33	400.038	367.174	541.953	485.564	497.101	557.149
Q99439	CNN2_HUMAN	Calponin-2	Not predicted	0.77897		229.899	73.148	288.813	77.2039	1.25626	0.347	0.504123	342.226	187.64	185.847	265.473	168.31	279.195	328.029	182.867	390.518	263.457
P30153	2AAA_HUMAN	Serine/threonine-protein phosphatase 2A 65 kDa regulatory subunit A alpha isoform	Not predicted	0.564075		264.901	28.8958	332.667	52.5869	1.25582	0.047	0.174841	279.416	258.814	307.31	238.677	240.286	291.646	370.704	332.236	397.327	271.423
Q01650	LAT1_HUMAN	Large neutral amino acids transporter small subunit 1	Not predicted	1.0705		1133.64	195.398	1423.13	327.201	1.25536	0.094	0.248328	1251.19	1020.03	1039.58	940.897	1416.48	1038.21	1107.61	1607.89	1762.93	1599
Q9BS26	ERP44_HUMAN	Endoplasmic reticulum resident protein 44	Predicted	1.3815		503.564	130.007	630.74	183.835	1.25255	0.175	0.334263	562.536	617.539	425.445	313.776	598.521	681.619	584.202	742.126	336.949	808.802
Q9Y696	CLIC4_HUMAN	Chloride intracellular channel protein 4	Not predicted	0.607328		1127.68	172.579	1412.25	160.965	1.25235	0.036	0.157333	1076.03	940.105	1196.38	1389.05	1036.85	1560.24	1485.73	1277.18	1533.93	1204.19
P55884	EIF3B_HUMAN	Eukaryotic translation initiation factor 3 subunit B	Not predicted	0.59198		200.719	48.7161	251.078	33.557	1.25089	0.075	0.208558	182.024	195.824	203.674	277.737	144.336	304.39	223.468	244.229	260.026	223.278
P68371	TBB4B_HUMAN	Tubulin beta-4B chain	Not predicted	0.886088		10171.4	2087.76	12714.8	1562.51	1.25005	0.047	0.174841	8042.67	10542.9	9595.73	13541.6	9134.17	12293.7	10699.2	14702.4	12080.7	13797.9
P40261	NNMT_HUMAN	Nicotinamide N-methyltransferase	Not predicted	0.747053		388.15	70.8811	484.643	114.827	1.2486	0.142	0.310296	365.348	356.298	486.391	429.446	303.265	462.577	598.671	303.002	562.927	496.038
Q14677	EPN4_HUMAN	Clathrin interactor 1	Not predicted	0.992457		728.922	74.3966	909.619	398.302	1.2479	0.347	0.504123	729.696	604.693	742.635	799.547	768.038	1018.92	1116.12	320.36	1358.89	733.795
P54709	AT1B3_HUMAN	Sodium/potassium-transporting ATPase subunit beta-3	Not predicted	1.16713		1141.6	276.282	1424.24	414.029	1.24759	0.173	0.334263	1046.5	1100.44	1100.8	857.814	1602.46	1258.6	1060.8	2087.52	1160.66	1553.64
P18085	ARF4_HUMAN	ADP-ribosylation factor 4	Not predicted	0.956261		1677.96	340.865	2090.56	226.45	1.24589	0.117	0.267213	1750.67	1532.9	1390.76	1476.09	2239.38	2185.15	2331.95	1723.61	2143.26	2068.81
Q92896	GSLG1_HUMAN	Golgi apparatus protein 1	Predicted	0.581599		412.039	131.608	512.381	258.646	1.24353	0.465	0.593546	486.564	510.017	252.861	285.578	525.174	398.916	355.81	953.923	325.297	527.96
Q9Y678	COPG1_HUMAN	Coatomer subunit gamma-1	Not predicted	1.00013		303.434	48.9885	376.627	53.9635	1.24121	0.047	0.174841	319.555	234.218	364.659	318.956	279.785	357.119	469.125	351.269	374.427	331.196
P07437	TBB5_HUMAN	Tubulin beta chain	Not predicted	0.540829		10251.5	2045.26	12714.8	1562.51	1.24029	0.047	0.174841	8042.67	10542.9	9595.73	13541.6	9534.65	12293.7	10699.2	14702.4	12080.7	13797.9
Q04941	PLP2_HUMAN	Proteolipid protein 2	Not predicted	0.799843		2822.31	544.504	3494.2	887.597	1.23806	0.251	0.412635	3558.39	2471.11	2770.25	2174.93	3136.89	5036.14	2886.97	3034.59	3457.76	3055.54
P49755	TMEDA_HUMAN	Transmembrane emp24 domain-containing protein 10	Predicted	1.04009		757.734	216.039	937.807	332.528	1.23765	0.465	0.593546	956.412	776.919	575.636	502.1	977.603	875.114	689.371	1367.92	574.528	1182.1
Q07157	ZO1_HUMAN	Tight junction protein ZO-1	Not predicted	0.904252		78.109	3.72477	96.6098	27.9071	1.23686	0.602	0.701783	75.4219	76.217	83.231	74.8114	80.8635	69.0972	92.4024	71.8221	132.913	116.814
P60842	IF4A1_HUMAN	Eukaryotic initiation factor 4A-I	Not predicted	2.50429		2121.66	355.636	2619.75	470.692	1.23477	0.076	0.208558	2015.42	2043.4	2481.36	2448.64	1619.46	2922.89	2753.23	1856.08	3047.67	2518.86
Q4KMP7	TB10B_HUMAN	TBC1 domain family member 10B	Not predicted	0.704918		47.8392	57.5545	58.7347	80.4354	1.22775	0.911	0.919598	18.5627	0	108.2	112.433	0	0	0	0	148.601	145.073
P29692	EF1D_HUMAN	Elongation factor 1-delta	Not predicted	0.899855		1075.09	174.528	1318.88	199.883	1.22676	0.047	0.174841	1075.03	798.804	1085.22	1137.64	1278.78	1330.5	1131.93	1189.47	1295.84	1646.68
P08865	RSSA_HUMAN	40S ribosomal protein SA	Not predicted	0.861622		2109.77	172.064	2586.33	267.582	1.22588	0.028	0.129852	2037.94	1937.3	2006.67	2362.67	2204.27	2642.88	2891.22	2621.96	2622.45	2153.12
Q13283	G3BP1_HUMAN	Ras GTPase-activating protein-binding protein 1	Not predicted	0.75437		356.321	58.2166	434.515	72.4097	1.21945	0.076	0.208558	339.374	280.89	440.641	375.136	345.562	451.002	448.091	396.034	536.193	341.255
P41250	SYG_HUMAN	Glycine--tRNA ligase	Predicted	0.643143		168.793	107.796	205.83	124.143	1.21943	0.53	0.666896	142.236	228.699	188.961	284.068	0	185.195	277.633	0	312.636	253.688
P62826	RAN_HUMAN	GTP-binding nuclear protein Ran	Not predicted	0.893874		1428.42	154.681	1733.14	120.927	1.21333	0.021	0.116156	1369.31	1325.95	1523.93	1649.09	1273.85	1654.36	1697.89	1629.21	1932.92	1751.34
P00167	CYB5_HUMAN	Cytochrome b5	Not predicted	0.962708		229.03	155.249	277.39	61.6219	1.21115	0.465	0.593546	306.793	249.394	0	174.224	414.741	266.276	273.195	343.352	183.456	320.672
Q9UNH7	SNX6_HUMAN	Sorting nexin-6	Not predicted	1.0042		206.266	39.2693	249.583	68.1324	1.21001	0.295	0.466205	160.153	180.456	262.097	222.348	206.273	236.754	304.503	168.25	332.46	205.951
P56192	SYMC_HUMAN	Methionine--tRNA ligase, cytoplasmic	Not predicted	1.07763		211.455	59.2245	255.184	147.197	1.2068	0.754	0.812942	188.83	212.285	206.144	306.007	144.007	179.524	224.258	513.276	210.24	148.62
Q96EP5	DAZP1_HUMAN	DAZ-associated protein 1	Not predicted	1.23696		175.845	33.4573	211.856	47.8603	1.20479	0.175	0.334263	129.624	152.291	209.527	193.359	194.423	230.967	145.23	199.92	276.571	206.591
P05198	IF2A_HUMAN	Eukaryotic translation initiation factor 2 subunit 1	Not predicted	0.889052		399.12	91.9269	479.721	65.9255	1.20195	0.175	0.334263	402.884	250.584	425.337	413.621	503.175	493.852	531.436	459.528	537.706	376.084
Q96QK1	VPS35_HUMAN	Vacuolar protein sorting-associated protein 35	Not predicted	0.771619		522.404	109.081	626.821	203.098	1.19988	0.251	0.412635	704.672	522.386	416.799	495.985	472.179	540.268	702.137	313.204	808.072	770.426
P53618	COPB_HUMAN	Coatomer subunit beta	Not predicted	0.744169		313.033	70.3389	375.596	59.4742	1.19986	0.175	0.334263	275.263	286.409	409.926	358.987	234.581	455.153	396.479	380.96	352.334	293.053
Q9Y3I0	RTCB_HUMAN	tRNA-splicing ligase RtcB homolog	Not predicted	0.378128		229.128	58.5735	274.761	52.917	1.19916	0.465	0.593546	135.98	277.226	268.272	256.409	207.754	322.395	251.25	333.607	260.429	206.125
O60763	USO1_HUMAN	General vesicular transport factor p115	Not predicted	1.06207		222.707	33.4801	266.46	52.9085	1.19646	0.117	0.267213	265.703	179.124	229.342	238.03	201.336	245.289	298.059	184.237	316.722	287.994
P46778	RL21_HUMAN	60S ribosomal protein L21	Not predicted	0.614174		657.498	485.846	786.537	484.111	1.19626	0.53	0.666896	456.836	654.172	0	1312.44	864.043	856.992	881.471	0	1333.67	860.552
P09496	CLCA_HUMAN	Clathrin light chain A	Not predicted	0.828271		760.855	147.61	908.876	338.313	1.19455	0.465	0.593546	756.722	818.31	977.83	615.036	636.375	698.571	1278.44	460.898	1184.87	921.604
Q15417	CNN3_HUMAN	Calponin-3	Not predicted	0.417009		263.656	56.0942	314.8	91.9619	1.19398	0.251	0.412635	284.121	218.137	222.254	352.441	241.329	288.899	373.5	239.052	443.633	228.918
P56537	IF6_HUMAN	Eukaryotic translation initiation factor 6	Not predicted	0.990307		308.211	192.863	366.601	215.148	1.18945	0.295	0.466205	0	281.461	374.486	521.882	363.227	512.266	397.513	0	534.175	389.051
P02786	TFR1_HUMAN	Transferrin receptor protein 1	Not predicted	0.82134		1114.52	311.719	1324.67	213.572	1.18856	0.175	0.334263	1580.51	1202.73	1083.61	739.122	966.631	1664.3	1272.97	1074.06	1327.62	1284.43
Q06136	KDSR_HUMAN	3-ketodihydrosphingosine reductase	Predicted	0.77425		184.807	253.125	219.614	204.956	1.18834	0.911	0.919598	0	470.291	0	0	453.746	297.434	0	390.248	0	410.39
P12109	CO6A1_HUMAN	Collagen alpha-1(VI) chain	Predicted	1.66715		289.332	176.444	343.808	220.081	1.18828	0.53	0.666896	436.316	290.024	0	292.412	427.907	467.721	262.982	559.107	0	429.229
P62979	RS27A_HUMAN	Ubiquitin-40S ribosomal protein S27a	Not predicted	0.785977		3550.31	414.517	4203.08	399.301	1.18386	0.028	0.129852	4131.44	3160.49	3418.38	3221.93	3819.35	4217.15	4635.32	4417.13	4178.57	3567.22
Q32MZ4	LRRF1_HUMAN	Leucine-rich repeat flightless-interacting protein 1	Not predicted	0.961875		168.772	98.1974	199.639	65.664	1.18289	0.602	0.701783	215.255	165.565	236.054	226.988	0	168.943	255.262	107.908	268.853	197.229
Q14108	SCRB2_HUMAN	Lysosome membrane protein 2	Predicted	0.672602		1089.61	220.791	1288.45	632.589	1.18249	1	1	1196.14	1321.67	979.441	761.422	1189.36	904.343	1077.83	2393.56	864.062	1202.45
O75131	CPNE3_HUMAN	Copine-3	Not predicted	0.500576		157.507	100.505	185.999	108.078	1.1809	0.293	0.466205	0	147.534	165.012	201.128	273.861	207.058	282.739	0	220.177	220.022
P16070	CD44_HUMAN	CD44 antigen	Predicted	0.963753		5812.61	550.543	6862.72	1331.22	1.18066	0.173	0.334263	6386.09	5247.65	5976.52	5215.22	6237.57	5603.19	5604.94	6685.84	8570.01	7849.63
Q9UBT2	SAE2_HUMAN	SUMO-activating enzyme subunit 2	Not predicted	0.873513		77.6003	16.4542	91.5237	54.0831	1.17943	0.251	0.412635	69.216	70.4127	87.6879	100.888	59.7973	87.3945	119.819	0	136.091	114.314
P14625	ENPL_HUMAN	Endoplasmin	Predicted	1.15526		8390.98	1723.13	9889.07	2549.48	1.17854	0.465	0.593546	9499.06	9025.2	6432.95	6711.45	10286.2	9581.24	8911.97	12264.7	6285.01	12402.4
P61204	ARF3_HUMAN	ADP-ribosylation factor 3	Not predicted	0.740844		1651.76	95.3489	1939.3	237.573	1.17408	0.036	0.157333	1730.15	1568.59	1606.63	1776.77	1576.67	1903.39	2027.38	1738.84	2301.14	1725.76
P62701	RS4X_HUMAN	40S ribosomal protein S4, X isoform	Not predicted	0.870295		616.487	62.0754	723.321	185.936	1.17329	0.117	0.267213	678.147	615.16	513.186	635.178	640.763	806.718	717.335	435.927	943.76	712.862
P80303	NUCB2_HUMAN	Nucleobindin-2	Predicted	1.13292		280.846	52.0865	328.747	87.9481	1.17056	0.347	0.504123	290.327	275.989	257.103	219.723	361.088	330.871	324.199	462.573	216.293	309.799
P60866	RS20_HUMAN	40S ribosomal protein S20	Not predicted	1.14269		798.663	141.196	934.214	174.139	1.16972	0.209	0.385344	1007.96	754.558	744.783	854.577	631.437	1009.57	1110.65	773.797	1053.72	723.329
P05023	AT1A1_HUMAN	Sodium/potassium-transporting ATPase subunit alpha-1	Not predicted	0.482369		2649.59	456.121	3097.52	601.345	1.16906	0.175	0.334263	2885.25	2594.33	2170.99	2298.65	3298.72	2399.11	2600.03	3770.01	3112.24	3606.18
P18669	PGAM1_HUMAN	Phosphoglycerate mutase 1	Not predicted	0.708622		2118.09	234.355	2467.3	312.909	1.16487	0.116	0.267213	1836.75	2029.12	2442.16	2026.02	2256.39	2624.76	2703.99	2003.77	2718.29	2285.7
O43747	AP1G1_HUMAN	AP-1 complex subunit gamma-1	Not predicted	0.709442		219.846	54.6979	255.392	153.456	1.16169	0.251	0.412635	171.914	225.511	307.203	175.052	219.549	350.513	332.102	0	369.786	224.557
P52907	CAZA1_HUMAN	F-actin-capping protein subunit alpha-1	Not predicted	1.39769		699.928	114.418	812.294	140.509	1.16054	0.175	0.334263	660.13	820.213	803.313	674.022	541.961	976.246	808.521	591.082	868.098	817.524
P41091	IF2G_HUMAN	Eukaryotic translation initiation factor 2 subunit 3	Not predicted	0.639805		663.575	71.8632	769.764	88.8355	1.16003	0.117	0.267213	688.657	544.747	732.433	655.319	696.721	789.181	846.82	725.378	848.426	639.018
P32119	PRDX2_HUMAN	Peroxiredoxin-2	Not predicted	0.56114		1764.43	294.231	2045.19	443.44	1.15913	0.251	0.412635	1494.93	2060.05	1815.51	2026.38	1425.26	2403.79	2407.93	1331.53	2133.67	1949.03
Q8NBJ5	GT251_HUMAN	Procollagen galactosyltransferase 1	Predicted	0.925168		391.646	116.534	453.852	82.8413	1.15883	0.347	0.504123	482.56	372.188	278.69	285.794	538.998	496.19	421.404	499.725	323.632	528.309
Q7Z3J2	CP062_HUMAN	UPF0505 protein C16orf62	Not predicted	0.39228		45.1988	43.1617	52.3198	53.8581	1.15755	0.914	0.919598	95.4911	61.2305	0	69.2725	0	66.4666	127.844	0	67.2889	0
Q4G0F5	VP26B_HUMAN	Vacuolar protein sorting-associated protein 26B	Not predicted	0.525281		141.694	129.84	163.726	114.598	1.15549	0.751	0.812942	0	230.554	0	223.751	254.166	117.5	234.35	0	300.076	166.703
Q15155	NOMO1_HUMAN	Nodal modulator 1	Predicted	0.51166		234.629	185.377	271.107	134.747	1.15547	0.754	0.812942	297.834	244.161	134.995	0	496.153	230.733	146.385	483.89	180.076	314.45
Q02809	PLOD1_HUMAN	Procollagen-lysine,2-oxoglutarate 5-dioxygenase 1	Predicted	0.914924		459.649	181.576	530.348	151.727	1.15381	0.602	0.701783	582.556	483.374	298.826	254.323	679.165	464.155	450.462	610.267	372.712	754.146
Q15181	IPYR_HUMAN	Inorganic pyrophosphatase	Not predicted	0.979476		244.905	77.2072	282.069	174.834	1.15175	0.347	0.504123	238.277	262.906	325.406	278.888	119.046	464.214	268.818	0	377.05	300.263
P05388	RLA0_HUMAN	60S acidic ribosomal protein P0	Not predicted	0.920211		1152.05	165.33	1325.07	148.67	1.15018	0.115	0.267213	1019.97	1169.9	1212.49	1386.89	971.02	1521.66	1428.59	1208.66	1298.87	1167.56
Q96TA1	NIBL1_HUMAN	Niban-like protein 1	Not predicted	0.579453		394.817	88.2903	453.023	95.1464	1.14743	0.251	0.412635	386.669	473.621	249.532	454.623	409.639	504.258	464.322	300.414	553.343	442.777
O94979	SC31A_HUMAN	Protein transport protein Sec31A	Not predicted	0.641088		205.379	62.7373	235.372	81.2527	1.14604	0.402	0.572284	307.343	151.578	209.903	201.883	156.186	309.885	323.226	127.459	210.341	205.951
P25942	TNR5_HUMAN	Tumor necrosis factor receptor superfamily member 5	Predicted	1.17439		455.044	85.0575	521.461	95.1771	1.14596	0.347	0.504123	511.488	415.959	473.772	329.242	544.759	496.424	431.86	665.386	450.089	563.545
P30050	RL12_HUMAN	60S ribosomal protein L12	Not predicted	1.39133		1763.34	189.627	2018.5	266.675	1.1447	0.117	0.267213	2028.93	1576.2	1627.03	1887.19	1697.36	2312.59	2224.95	1670.32	2048.43	1836.23
Q96N66	MBOA7_HUMAN	Lysophospholipid acyltransferase 7	Not predicted	0.667965		554.899	103.486	635.178	127.321	1.14467	0.175	0.334263	690.659	610.878	552.546	419.376	501.035	648.298	736.18	428.466	620.43	742.517
Q13409	DC1I2_HUMAN	Cytoplasmic dynein 1 intermediate chain 2	Not predicted	0.691953		375.391	64.0441	429.42	48.4028	1.14393	0.117	0.267213	352.286	336.554	468.564	410.743	308.806	422.826	502.56	436.232	417.655	367.828
P63173	RL38_HUMAN	60S ribosomal protein L38	Not predicted	1.35446		81.665	79.8937	93.3057	86.0281	1.14254	0.746	0.812942	182.974	0	110.831	114.519	0	155.147	172.768	0	138.613	0
P11586	C1TC_HUMAN	C-1-tetrahydrofolate synthase, cytoplasmic	Not predicted	0.631238		392.625	30.2963	448.147	40.6458	1.14141	0.047	0.174841	383.366	389.839	421.686	420.095	348.141	493.56	432.529	420.701	489.081	404.866
Q8NC51	PAIRB_HUMAN	Plasminogen activator inhibitor 1 RNA-binding protein	Not predicted	0.753902		442.464	50.8294	504.324	92.3483	1.13981	0.251	0.412635	482.36	374.662	418.41	501.74	435.149	504.959	601.406	404.561	591.174	419.519
Q16181	SEPT7_HUMAN	Septin-7	Not predicted	0.90007		323.566	44.9782	368.76	203.99	1.13967	0.834	0.891952	321.807	278.273	391.991	289.139	336.62	226.173	322.922	722.485	337.252	234.966
P05455	LA_HUMAN	Lupus La protein	Not predicted	2.07992		258.332	34.6416	294.385	61.1866	1.13956	0.465	0.593546	237.827	229.983	298.021	294.21	231.618	262.359	344.868	221.998	272.838	369.863
P29992	GNA11_HUMAN	Guanine nucleotide-binding protein subunit alpha-11	Not predicted	0.538716		446.825	43.6666	509.167	43.1676	1.13952	0.175	0.334263	405.637	490.51	497.721	421.893	418.361	486.545	474.231	474.754	542.75	567.557
P08107	HSP71_HUMAN	Heat shock 70 kDa protein 1A/1B	Not predicted	1.37233		6963.26	150.109	7932.8	620.077	1.13924	0.009	0.076464	6731.42	7117.4	7039.73	6905.67	7022.07	7453.38	8583.7	7878.05	7213.13	8535.74
Q01082	SPTB2_HUMAN	Spectrin beta chain, non-erythrocytic 1	Not predicted	0.412884		387.166	107.061	441.028	88.3701	1.13912	0.465	0.593546	279.416	296.685	375.237	448.509	535.981	366.998	393.622	592.3	416.596	435.625
P49588	SYAC_HUMAN	Alanine--tRNA ligase, cytoplasmic	Not predicted	1.05353		461.168	62.8198	525.312	134.455	1.13909	0.465	0.593546	393.025	530.474	488.163	498.143	396.034	476.081	641.954	334.064	664.819	509.644
Q8N5K1	CISD2_HUMAN	CDGSH iron-sulfur domain-containing protein 2	Not predicted	1.35226		167.609	162.634	190.849	114.691	1.13865	0.751	0.812942	253.091	367.05	0	0	217.903	286.21	0	266.764	176.713	224.557
P55209	NP1L1_HUMAN	Nucleosome assembly protein 1-like 1	Not predicted	1.22386		418.348	285.314	476.185	50.3504	1.13825	0.602	0.701783	343.828	387.889	739.95	620.072	0	542.43	516.542	453.894	440.051	428.008
P21589	5NTD_HUMAN	5'-nucleotidase	Predicted	0.467669		992.43	136.933	1128.95	198.519	1.13757	0.347	0.504123	953.409	968.175	1109.93	795.591	1135.05	935.91	1000.01	1384.06	1297.35	1027.43
P67936	TPM4_HUMAN	Tropomyosin alpha-4 chain	Not predicted	0.704995		1469.8	330.236	1667.33	404.499	1.13439	0.53	0.666896	1446.88	1337.37	1560.45	1953.73	1050.57	1522.83	2209.76	1218.4	1954.1	1431.54
Q15365	PCBP1_HUMAN	Poly(rC)-binding protein 1	Not predicted	0.97475		1835.75	208.26	2081.96	244.581	1.13412	0.117	0.267213	2033.44	1677.54	1913.78	1996.53	1557.47	2237.77	2220.09	1709.91	2286.01	1956.01
P14314	GLU2B_HUMAN	Glucosidase 2 subunit beta	Predicted	0.716095		3726.35	1093.12	4218.6	981.215	1.1321	0.347	0.504123	4528.82	3691.91	2745.55	2577.76	5087.71	3714.41	4025.59	5376.38	2960.41	5016.2
P46779	RL28_HUMAN	60S ribosomal protein L28	Not predicted	1.04461		528.498	316.976	598.214	235.892	1.13191	0.754	0.812942	693.662	583.284	533.269	832.277	0	549.738	793.324	255.344	846.912	545.753
Q9BUF5	TBB6_HUMAN	Tubulin beta-6 chain	Not predicted	0.507321		5016.76	914.505	5667.14	526.54	1.12964	0.251	0.412635	4906.18	4720.51	3699.21	5772.71	5985.21	5945.16	5628.04	5233.26	6406.07	5123.19
Q15185	TEBP_HUMAN	Prostaglandin E synthase 3	Not predicted	1.0164		634.37	149.146	714.874	280.791	1.1269	0.754	0.812942	409.04	658.93	763.04	766.457	574.383	841.793	1139.22	443.692	631.527	518.134
P17174	AATC_HUMAN	Aspartate aminotransferase, cytoplasmic	Not predicted	1.06699		103.555	96.5869	116.68	109.518	1.12674	0.59	0.701783	0	141.016	182.249	194.51	0	155.556	201.158	0	226.684	0
P11142	HSP7C_HUMAN	Heat shock cognate 71 kDa protein	Not predicted	0.400855		8298.79	248.371	9348.95	759.192	1.12654	0.016	0.1062	7987.62	8206.89	8639.91	8222.06	8437.45	8698.53	9927.18	9351.95	8504.43	10262.7
P08238	HS90B_HUMAN	Heat shock protein HSP 90-beta	Not predicted	0.827904		8141.75	1565.24	9171.76	698.967	1.12651	0.251	0.412635	8433.04	8187.86	8951.36	9617.58	5518.9	8768.68	10285.9	8640.89	8726.37	9437
P32969	RL9_HUMAN	60S ribosomal protein L9	Not predicted	1.55082		553.77	67.0682	623.119	182.823	1.12523	0.602	0.701783	482.71	530.474	662.626	561.445	531.592	706.756	709.432	400.754	834.302	464.349
P63010	AP2B1_HUMAN	AP-2 complex subunit beta	Not predicted	0.337783		625.975	103.195	702.746	106.79	1.12264	0.175	0.334263	667.136	544.747	637.388	510.372	770.233	726.631	792.716	778.669	689.031	526.681
Q96AY3	FKB10_HUMAN	Peptidyl-prolyl cis-trans isomerase FKBP10	Predicted	0.721964		421.303	282.944	472.338	362.972	1.12113	0.754	0.812942	346.831	887.772	186.652	220.874	464.389	1099.01	232.647	384.158	212.459	433.416
Q9UL25	RAB21_HUMAN	Ras-related protein Rab-21	Not predicted	1.56703		199.654	48.7624	223.692	34.8793	1.1204	0.465	0.593546	233.723	194.349	164.207	143.652	262.34	219.275	186.325	280.924	210.694	221.243
Q9NZN4	EHD2_HUMAN	EH domain-containing protein 2	Not predicted	0.432217		492.625	113.03	551.928	352.026	1.12038	0.602	0.701783	621.092	388.507	396.126	451.746	605.653	234.533	378.242	1123.7	643.129	380.038
P30041	PRDX6_HUMAN	Peroxiredoxin-6	Not predicted	0.738322		670.47	54.063	749.669	142.37	1.11812	0.402	0.572284	653.123	667.018	728.674	712.147	591.39	728.97	941.046	622.753	843.886	611.69
P62269	RS18_HUMAN	40S ribosomal protein S18	Not predicted	1.47273		879.98	186.043	983.208	363.34	1.11731	0.402	0.572284	1065.02	842.098	750.69	1078.29	663.805	1066.27	1236.49	421.919	1337.2	854.156
P46776	RL27A_HUMAN	60S ribosomal protein L27a	Not predicted	1.12691		682.104	155.16	761.406	447.156	1.11626	0.249	0.412635	538.514	755.51	537.511	904.211	674.777	879.206	1081.47	0	1083.48	762.868
Q00688	FKBP3_HUMAN	Peptidyl-prolyl cis-trans isomerase FKBP3	Not predicted	1.1568		432.998	80.6732	482.401	109.63	1.1141	0.465	0.593546	367.35	351.54	515.656	520.803	409.639	533.194	615.814	327.212	427.945	507.842
P63208	SKP1_HUMAN	S-phase kinase-associated protein 1	Not predicted	0.535782		298.725	63.9084	331.775	49.1311	1.11064	0.465	0.593546	280.918	262.192	371.693	357.189	221.634	337.185	409.185	274.986	312.838	324.684
P42892	ECE1_HUMAN	Endothelin-converting enzyme 1	Not predicted	0.656439		713.857	195.485	792.125	110.991	1.10964	0.465	0.593546	918.876	749.325	635.24	420.455	845.391	763.46	696.058	951.639	693.57	855.9
P31153	METK2_HUMAN	S-adenosylmethionine synthase isoform type-2	Not predicted	0.840451		318.217	62.9535	352.827	82.5874	1.10876	0.675	0.780033	286.173	321.044	398.435	352.225	233.209	336.951	495.994	327.212	320.808	283.168
P11021	GRP78_HUMAN	78 kDa glucose-regulated protein	Predicted	1.36128		9807.61	1642.22	10871.1	2018.02	1.10843	0.53	0.666896	10700.2	10994.9	8221.07	7837.22	11284.7	10744.6	10395.3	11934.3	7919.31	13361.8
P43034	LIS1_HUMAN	Platelet-activating factor acetylhydrolase IB subunit alpha	Not predicted	0.839691		424.858	55.7364	470.457	125.615	1.10733	0.251	0.412635	478.757	374.234	371.532	487.713	412.053	494.67	516.785	265.698	606.307	468.826
Q9H3N1	TMX1_HUMAN	Thioredoxin-related transmembrane protein 1	Predicted	1.14026		619.971	224.263	685.821	251.501	1.10621	0.754	0.812942	727.193	679.388	453.475	338.45	901.348	592.763	571.983	1067.82	410.997	785.544
Q93050	VPP1_HUMAN	V-type proton ATPase 116 kDa subunit a isoform 1	Not predicted	0.983794		85.4098	81.4725	94.4064	55.8998	1.10533	0.916	0.919598	166.909	155.86	104.28	0	0	94.351	138.543	0	105.927	133.211
Q9UQ80	PA2G4_HUMAN	Proliferation-associated protein 2G4	Not predicted	1.19148		1374.4	224.469	1516.81	166.637	1.10362	0.401	0.572284	1442.88	980.545	1435.87	1466.74	1545.95	1662.54	1678.44	1293.62	1402.78	1546.67
P35606	COPB2_HUMAN	Coatomer subunit beta'	Not predicted	0.793287		437.523	43.5061	481.812	82.5941	1.10123	0.465	0.593546	391.824	488.132	472.108	439.517	396.034	591.594	530.524	380.199	431.93	474.815
P17987	TCPA_HUMAN	T-complex protein 1 subunit alpha	Not predicted	0.75872		567.456	106.81	623.653	135.41	1.09903	0.602	0.701783	469.147	514.774	732.433	614.677	506.247	498.704	635.267	796.941	707.189	480.165
P55060	XPO2_HUMAN	Exportin-2	Not predicted	0.660376		387.982	53.3663	426.258	49.5633	1.09865	0.347	0.504123	370.453	332.462	431.888	455.702	349.403	410.725	508.639	380.808	431.426	399.691
P20645	MPRD_HUMAN	Cation-dependent mannose-6-phosphate receptor	Predicted	0.653935		756.944	146.415	831.187	231.956	1.09808	0.602	0.701783	803.767	754.082	964.942	696.322	565.605	1054	932.535	602.654	1005.3	561.452
O43399	TPD54_HUMAN	Tumor protein D54	Not predicted	0.816585		563.468	89.5028	618.735	222.147	1.09808	0.465	0.593546	621.593	623.248	544.492	613.597	414.412	888.559	745.907	309.092	641.111	509.005
P46783	RS10_HUMAN	40S ribosomal protein S10	Not predicted	0.982711		379.169	59.7844	416.252	106.195	1.0978	0.754	0.812942	341.175	447.692	440.534	342.442	324.002	581.247	450.34	322.492	398.135	329.045
O43175	SERA_HUMAN	D-3-phosphoglycerate dehydrogenase	Not predicted	0.533869		778.488	99.7206	854.424	139.881	1.09754	0.347	0.504123	806.269	693.661	857.011	880.473	655.027	840.039	1008.52	710.608	986.131	726.817
P10599	THIO_HUMAN	Thioredoxin	Not predicted	1.19464		277.348	70.4806	303.593	174.295	1.09463	0.251	0.412635	265.954	318.285	274.931	357.836	169.736	437.031	393.258	0	332.409	355.268
P26196	DDX6_HUMAN	Probable ATP-dependent RNA helicase DDX6	Not predicted	0.464163		306.748	65.6636	335.52	147.468	1.0938	0.602	0.701783	256.344	225.178	315.848	382.689	353.682	470.001	370.278	133.397	466.634	237.291
P20042	IF2B_HUMAN	Eukaryotic translation initiation factor 2 subunit 2	Not predicted	1.3368		324.56	75.5797	354.014	59.4256	1.09075	0.465	0.593546	384.317	286.551	344.737	394.558	212.637	422.475	409.914	294.171	303.708	339.802
Q07960	RHG01_HUMAN	Rho GTPase-activating protein 1	Not predicted	0.515533		241.529	159.255	263.202	153.562	1.08973	1	1	361.545	318.094	0	159.514	368.494	294.101	388.09	0	353.847	279.97
P22314	UBA1_HUMAN	Ubiquitin-like modifier-activating enzyme 1	Not predicted	0.508354		908.688	110.942	989.972	165.102	1.08945	0.465	0.593546	830.792	851.138	1042.8	1013.91	804.795	973.323	1182.99	775.472	1120.31	897.765
Q14974	IMB1_HUMAN	Importin subunit beta-1	Not predicted	0.909419		605.239	98.903	659.077	79.6748	1.08895	0.347	0.504123	608.08	453.544	719.545	657.477	587.549	553.654	673.565	612.399	762.675	693.093
P36871	PGM1_HUMAN	Phosphoglucomutase-1	Not predicted	0.42161		290.24	96.3096	316.053	89.1392	1.08894	0.754	0.812942	311.147	292.165	354.188	366.864	126.836	249.381	432.893	207.686	356.319	333.987
Q12768	STRUM_HUMAN	WASH complex subunit strumpellin	Not predicted	0.62567		67.8953	65.3674	73.9148	67.7398	1.08866	0.746	0.812942	0	96.1515	147.077	96.2478	0	113.701	129.971	0	125.902	0
P24534	EF1B_HUMAN	Elongation factor 1-beta	Not predicted	0.870762		974.277	409.95	1059.11	423.137	1.08707	0.834	0.891952	1203.15	527.62	816.201	759.264	1565.15	1570.76	808.521	1041.93	511.981	1362.35
Q92499	DDX1_HUMAN	ATP-dependent RNA helicase DDX1	Not predicted	0.670067		301.838	39.806	328.094	45.8786	1.08698	0.402	0.572284	261.249	266.379	317.942	358.052	305.57	340.809	307.603	261.282	382.599	348.175
P27635	RL10_HUMAN	60S ribosomal protein L10	Not predicted	0.790139		521.503	120.778	566.394	188.984	1.08608	0.465	0.593546	588.561	324.422	502.393	638.055	554.085	654.728	617.637	262.805	764.188	532.612
P63244	GBLP_HUMAN	Guanine nucleotide-binding protein subunit beta-2-like 1	Not predicted	0.744801		1122.78	223.326	1218.63	188.546	1.08538	0.465	0.593546	977.933	910.132	1047.64	1469.61	1208.56	1323.49	1231.02	931.236	1434.05	1173.37
Q9Y2B0	CNPY2_HUMAN	Protein canopy homolog 2	Predicted	2.07139		640.768	196.421	694.943	167.538	1.08455	0.6	0.701783	774.739	669.397	457.556	425.49	876.661	759.368	688.763	689.444	437.63	899.509
Q9NRW7	VPS45_HUMAN	Vacuolar protein sorting-associated protein 45	Not predicted	1.08929		33.1766	45.6262	35.9249	32.891	1.08284	0.911	0.919598	88.9348	0	76.9484	0	0	62.6668	55.8731	0	61.0846	0
Q00610	CLH1_HUMAN	Clathrin heavy chain 1	Not predicted	0.5784		2893.88	558.93	3132.74	465.085	1.08254	0.465	0.593546	2380.27	2967.33	3810.37	2771.98	2539.46	3464.21	3317.37	2551.92	3602.03	2728.18
Q14697	GANAB_HUMAN	Neutral alpha-glucosidase AB	Predicted	0.649874		4803.83	915.312	5186.69	1034.88	1.0797	0.465	0.593546	5275.03	5033.56	3987.03	3765.75	5957.78	5390.4	4561.76	6098.11	3737.21	6145.97
Q96BD0	SO4A1_HUMAN	Solute carrier organic anion transporter family member 4A1	Not predicted	1.65285		249.507	88.2869	268.751	36.6402	1.07713	0.251	0.412635	213.103	265.665	193.472	179.152	396.143	219.159	277.815	306.2	243.632	296.949
P07900	HS90A_HUMAN	Heat shock protein HSP 90-alpha	Not predicted	0.968372		6738.74	1585.97	7237.64	1068.15	1.07403	0.602	0.701783	6135.85	6360.94	8086.83	8513.4	4596.71	7020.79	8674.89	6119.42	7959.66	6413.44
Q00341	VIGLN_HUMAN	Vigilin	Not predicted	0.369333		148.236	51.9398	158.531	37.697	1.06945	0.754	0.812942	121.816	79.1668	190.035	207.746	142.416	127.497	200.671	118.78	194.704	151.004
P35222	CTNB1_HUMAN	Catenin beta-1	Not predicted	0.53042		395.896	48.4933	423.344	85.7997	1.06933	0.602	0.701783	359.643	397.832	354.134	392.4	475.471	385.413	304.624	445.367	443.935	537.38
Q9BRK5	CAB45_HUMAN	45 kDa calcium-binding protein	Predicted	0.881653		202.173	154.425	215.647	136.786	1.06664	1	1	370.754	0	280.139	82.4364	277.536	0	295.08	344.417	167.314	271.423
P61247	RS3A_HUMAN	40S ribosomal protein S3a	Not predicted	1.11135		1110.85	257.143	1183.5	447.675	1.06539	0.347	0.504123	1142.09	1246.5	1064.82	1393.72	707.144	1567.84	1478.44	435.013	1264.57	1171.63
O95433	AHSA1_HUMAN	Activator of 90 kDa heat shock protein ATPase homolog 1	Not predicted	1.56085		273.719	46.2859	291.587	58.7531	1.06528	0.917	0.919598	275.263	253.486	353.06	239.972	246.815	237.456	270.885	345.483	362.573	241.536
P53992	SC24C_HUMAN	Protein transport protein Sec24C	Not predicted	0.854053		243.403	23.5719	259.267	152.505	1.06518	0.117	0.267213	252.441	239.165	262.634	204.329	258.445	363.199	377.148	0	292.359	263.631
O75396	SC22B_HUMAN	Vesicle-trafficking protein SEC22b	Predicted	1.05771		998.885	214.899	1062.78	187.661	1.06397	0.602	0.701783	1336.27	1041.44	970.849	766.457	879.404	1180.85	1227.37	783.085	957.379	1165.23
Q9BTV4	TMM43_HUMAN	Transmembrane protein 43	Not predicted	1.18519		420.481	158.615	446.876	391.76	1.06277	0.754	0.812942	558.533	575.196	297.161	217.277	454.24	495.489	0	1058.07	252.056	428.764
Q9UHD8	SEPT9_HUMAN	Septin-9	Not predicted	0.635242		309.778	80.0696	328.845	115.449	1.06155	0.754	0.812942	315.551	317.381	265.748	217.529	432.68	184.435	328.029	474.449	403.683	253.63
Q13813	SPTN1_HUMAN	Spectrin alpha chain, non-erythrocytic 1	Not predicted	0.483655		450.077	83.0052	477.058	63.7194	1.05995	0.754	0.812942	392.624	370.999	408.637	524.04	554.085	380.795	468.76	552.255	511.981	471.501
P23526	SAHH_HUMAN	Adenosylhomocysteinase	Not predicted	0.671727		836.834	239.607	885.765	410.904	1.05847	0.754	0.812942	799.262	694.136	1251.15	786.239	653.381	747.676	1569.63	461.964	852.965	796.592
P07195	LDHB_HUMAN	L-lactate dehydrogenase B chain	Not predicted	0.711575		7839.69	2275.83	8293.26	2145.33	1.05786	0.602	0.701783	8648.25	7122.15	9504.44	9721.89	4201.72	7073.4	10358.8	5176.92	9856.26	9000.91
Q969V3	NCLN_HUMAN	Nicalin	Not predicted	0.765648		133.857	86.0214	141.597	45.5361	1.05782	0.917	0.919598	200.992	137.448	114.59	0	216.258	125.217	111.977	218.192	106.129	146.468
P51114	FXR1_HUMAN	Fragile X mental retardation syndrome-related protein 1	Not predicted	1.1509		353.233	59.7103	373.462	245.25	1.05727	0.602	0.701783	386.118	310.292	431.942	356.217	281.596	603.87	545.904	0	453.267	264.271
P50402	EMD_HUMAN	Emerin	Not predicted	0.86027		497.426	179.871	525.198	374.099	1.05583	0.602	0.701783	622.093	480.519	410.517	256.984	717.019	394.649	317.573	1172.72	243.027	498.015
P12956	XRCC6_HUMAN	X-ray repair cross-complementing protein 6	Not predicted	0.501456		1099.74	357.142	1160.21	377.38	1.05499	0.465	0.593546	947.904	1032.88	861.843	926.87	1729.18	1543.29	1109.44	553.169	1213.62	1381.53
P78417	GSTO1_HUMAN	Glutathione S-transferase omega-1	Not predicted	0.978532		519.637	51.8582	548.184	175.648	1.05494	0.117	0.267213	550.525	491.462	547.714	566.481	442.006	577.33	731.317	255.953	602.776	573.546
P30040	ERP29_HUMAN	Endoplasmic reticulum resident protein 29	Predicted	0.904405		791.146	258.372	833.975	285.033	1.05414	0.754	0.812942	652.622	1075.7	555.231	604.606	1067.57	882.129	665.662	1187.95	450.896	983.239
O00264	PGRC1_HUMAN	Membrane-associated progesterone receptor component 1	Not predicted	0.889892		600.917	177.356	633.337	211.315	1.05395	0.917	0.919598	660.63	672.727	417.336	424.411	829.481	606.208	494.11	943.417	400.203	722.747
P78371	TCPB_HUMAN	T-complex protein 1 subunit beta	Not predicted	1.15068		526.935	95.2952	555.307	183.326	1.05384	0.602	0.701783	427.057	462.869	657.793	591.298	495.659	561.02	748.946	260.521	655.235	550.811
P35998	PRS7_HUMAN	26S protease regulatory subunit 7	Not predicted	1.15278		265.26	63.2098	278.686	49.0084	1.05061	0.602	0.701783	251.64	233.504	322.775	334.709	183.671	277.149	350.643	213.472	285.045	267.12
P0CW22	RS17L_HUMAN	40S ribosomal protein S17-like	Not predicted	1.02009		509.212	40.2275	534.777	92.6963	1.0502	0.602	0.701783	531.006	480.995	461.851	563.603	508.606	616.73	596.543	416.894	591.174	452.546
Q9Y5M8	SRPRB_HUMAN	Signal recognition particle receptor subunit beta	Not predicted	1.71418		431.361	139.327	452.804	149.403	1.04971	0.754	0.812942	641.111	472.479	348.013	273.493	421.708	387.751	379.336	698.579	317.025	481.328
O43776	SYNC_HUMAN	Asparagine--tRNA ligase, cytoplasmic	Not predicted	1.33387		233.274	80.8328	244.861	138.604	1.04967	0.754	0.812942	143.887	206.29	324.118	312.518	179.556	300.766	341.464	0	300.127	281.947
Q70UQ0	IKIP_HUMAN	Inhibitor of nuclear factor kappa-B kinase-interacting protein	Not predicted	2.04468		307.155	203.63	320.892	93.6138	1.04472	0.754	0.812942	403.685	376.946	0	223.607	531.537	336.717	291.432	303.002	207.97	465.338
Q12959	DLG1_HUMAN	Disks large homolog 1	Not predicted	0.782216		281.435	88.8603	293.982	59.299	1.04458	0.602	0.701783	224.114	227.129	236.43	285.398	434.106	332.333	214.349	313.204	251.905	358.117
P25786	PSA1_HUMAN	Proteasome subunit alpha type-1	Not predicted	0.97559		429.516	93.4515	448.033	76.6553	1.04311	0.602	0.701783	407.138	362.721	522.1	531.233	324.387	490.169	536.907	426.944	453.671	332.475
O00154	BACH_HUMAN	Cytosolic acyl coenzyme A thioester hydrolase	Not predicted	0.596807		164.004	100.234	170.898	100.116	1.04203	0.675	0.780033	162.355	0	241.424	249.359	166.884	168.651	250.398	0	208.323	227.116
P08174	DAF_HUMAN	Complement decay-accelerating factor	Predicted	2.31817		459.18	92.9115	478.047	76.1802	1.04109	0.465	0.593546	381.814	438.367	455.354	403.19	617.174	547.107	513.198	353.249	515.007	461.674
Q07065	CKAP4_HUMAN	Cytoskeleton-associated protein 4	Not predicted	0.728292		3421.67	1206.28	3554.25	1442.14	1.03875	0.917	0.919598	4327.63	3453.55	2443.23	2020.63	4863.33	2859.17	2695.48	5775.31	2235.06	4206.24
P20810	ICAL_HUMAN	Calpastatin	Not predicted	0.774646		353.017	150.445	366.235	131.091	1.03744	0.917	0.919598	239.528	229.412	315.365	598.132	382.648	284.514	381.464	207.838	554.352	403.006
Q5T1M5	FKB15_HUMAN	FK506-binding protein 15	Not predicted	1.0185		297.522	41.7244	308.534	178.554	1.03701	0.207	0.385344	357.791	268.472	311.176	249.647	300.522	323.915	430.401	0	430.064	358.292
O15127	SCAM2_HUMAN	Secretory carrier-associated membrane protein 2	Not predicted	0.737295		737.849	120.312	764.444	100.152	1.03604	0.602	0.701783	825.287	760.743	626.112	602.088	875.015	838.87	682.684	903.22	699.119	698.326
Q9BQE3	TBA1C_HUMAN	Tubulin alpha-1C chain	Not predicted	0.619969		13366.6	1544.09	13797.6	814.375	1.03224	0.465	0.593546	11906.4	13021.6	14245.9	15573.7	12085.6	13252.4	14377.1	14012.7	14658.3	12687.3
P46926	GNPI1_HUMAN	Glucosamine-6-phosphate isomerase 1	Not predicted	0.935141		57.732	52.759	59.5609	54.5909	1.03168	0.914	0.919598	92.288	0	97.5145	0	98.8575	97.2739	106.962	0	93.5689	0
P00338	LDHA_HUMAN	L-lactate dehydrogenase A chain	Not predicted	1.06177		10598.1	2944.3	10927.9	2944.49	1.03111	0.754	0.812942	11325.8	9310.66	13166.6	13048.8	6138.82	9446.79	13842.1	6550.32	12897.9	11902.4
P09429	HMGB1_HUMAN	High mobility group protein B1	Not predicted	0.863677		1124.81	474.644	1155.6	142.396	1.02738	0.251	0.412635	840.301	918.696	877.416	1022.54	1965.08	1298.93	1187.86	1001.89	1278.19	1011.15
P30101	PDIA3_HUMAN	Protein disulfide-isomerase A3	Predicted	0.861549		9455.29	2485.71	9709.64	2551.01	1.0269	0.602	0.701783	11475.9	10385.9	7109.54	6499.24	11805.8	8347.78	8705.28	11893.2	6769.25	12832.7
P62136	PP1A_HUMAN	Serine/threonine-protein phosphatase PP1-alpha catalytic subunit	Not predicted	0.580401		650.54	121.333	667.897	100.709	1.02668	0.917	0.919598	467.796	586.614	723.841	759.624	714.824	795.027	534.414	604.025	707.694	698.326
P63167	DYL1_HUMAN	Dynein light chain 1, cytoplasmic	Not predicted	1.42689		245.317	239.035	251.586	344.499	1.02555	0.911	0.919598	327.713	0	544.492	354.383	0	628.422	0	0	629.51	0
P13674	P4HA1_HUMAN	Prolyl 4-hydroxylase subunit alpha-1	Predicted	1.32368		453.289	137.138	464.752	141.643	1.02529	0.754	0.812942	427.608	442.316	387.266	324.602	684.651	481.342	416.601	548.144	252.611	625.063
[truncated: 446 more rows]

## Sheet: Conditioned Medium (CM)
Supplementary Dataset S1. Proteins that were identified in conditioned medium and included in further differential expression analysis. For each protein the fold change and p-values (unadjusted-adjusted for FDR) are provided, along with the expression trend at the mRNA level. Differentially expressed proteins (as defined by fold change >1.5, p<0.05) are marked in blue.
[truncated: 817 more rows]

[truncated: 4 more sheets: Unique_ER (166), Unique_CE (408), Unique_CM (219), Common among all (498)]
