# Supplementary material for: Integrative analysis of extracellular and intracellular bladder cancer cell line proteome with transcriptome: improving coverage and validity of –omics findings
Source: Sci Rep. 2016 May 11;6:25619. doi: 10.1038/srep25619 (PMC4863247; doi:10.1038/srep25619)
Supplement: Supplementary Dataset 2 [file srep25619-s3.xls]

## Sheet: Dataset S2
Supplementary Dataset S2. Compilation of differentially expressed proteins identified in all three proteomics approaches. For each protein the fold change and p-value are provided, along with the expression trend at the mRNA level. Proteins highlighted in grey were considered as differentially expressed (p<0.05 and fold change >1.5) per fractionation strategy. In red: proteins supported to be dif…
Accession	Protein Name	Cell-Extract		ER/Golgi		Conditioned Medium		Transcriptomics
		Fold Change	p-value	Fold Change	p-value	Fold Change	p-value	Fold Change
P08582**	Melanotransferrin	Only T24M	0.01	2.52	0.01	Only T24M	0.01	2.17
P05161**	Ubiquitin-like protein ISG15	4.99	0.01	6.06	0.01	Only T24M	0.01	3.72
Q13642**	Four and a half LIM domains protein 1	2.31	0.01	1.86	0.01	10.80	0.01	2.01
P61769**	Beta-2-microglobulin	1.78	0.05	16.68	0.03	1.60	0.03	1.80
Q14011**	Cold-inducible RNA-binding protein	1.52	0.01	Only T24M	0.02	1.76	0.05	1.80
Q09666**	Neuroblast differentiation-associated protein AHNAK	0.64	0.01	0.52	0.01	0.54	0.01	0.33
Q01813**	6-phosphofructokinase type C	0.54	0.01	0.30	0.01	only T24	0.02	0.44
P15559**	NAD(P)H dehydrogenase [quinone] 1	0.54	0.01	0.51	0.05	0.12	0.01	0.66
P06396**	Gelsolin	0.53	0.01	0.51	0.01	0.48	0.01	0.53
Q9UBG0**	C-type mannose receptor 2	0.52	0.03	0.40	0.02	0.54	0.01	0.51
P11413**	Glucose-6-phosphate 1-dehydrogenase	0.52	0.01	0.51	0.01	0.56	0.01	0.39
P08670	Vimentin	Only T24M	0.01	Only T24M	0.01	Only T24M	0.01	1.04
P28838	Cytosol aminopeptidase	2.22	0.01	3.57	0.01	2.46	0.01	0.74
P13797	Plastin-3	1.79	0.01	1.63	0.01	1.66	0.01	1.19
P05362	Intercellular adhesion molecule 1	1.64	0.01	2.30	0.01	3.05	0.01	1.42
O95336	6-phosphogluconolactonase	1.60	0.01	3.79	0.01	4.15	0.01	1.00
P26639	Threonine--tRNA ligase, cytoplasmic	1.54	0.01	1.50	0.01	2.32	0.01	1.05
P00492	Hypoxanthine-guanine phosphoribosyltransferase	1.51	0.01	2.12	0.01	1.77	0.01	1.10
Q8IV08	Phospholipase D3	1.86	0.01	Only T24M	0.02	Only T24M	0.02	0.80
P42224**	Signal transducer and activator of transcription 1-alpha/beta	8.37	0.01	17.28	0.01	Only T24M	0.05	1.62
Q9Y490**	Talin-1	0.54	0.01	0.54	0.01	0.69	0.01	0.22
O75874**	Isocitrate dehydrogenase [NADP] cytoplasmic	0.50	0.01	0.51	0.02	0.64	0.12	0.42
P18206**	Vinculin	0.50	0.01	0.60	0.01	0.97	0.6	0.43
P21399**	Cytoplasmic aconitate hydratase	0.27	0.01	Only T24	0.01	0.24	0.06	0.42
P53396**	ATP-citrate synthase	0.76	0.01	0.12	0.01	0.54	0.01	0.41
P49327**	Fatty acid synthase	0.81	0.75	0.55	0.01	0.64	0.01	0.36
Q7KZF4**	Staphylococcal nuclease domain-containing protein 1	0.86	0.12	0.59	0.03	0.51	0.05	0.45
P43490**	Nicotinamide phosphoribosyltransferase	1.34	0.01	1.85	0.01	2.68	0.01	2.70
P09914**	Interferon-induced protein with tetratricopeptide repeats 1	Only T24M	0.01	Only T24M	0.02			11.16
P20592**	Interferon-induced GTP-binding protein Mx2	Only T24M	0.01	Only T24M	0.02			2.71
P29728**	2'-5'-oligoadenylate synthase 2	Only T24M	0.01	Only T24M	0.01			2.01
P32455**	Interferon-induced guanylate-binding protein 1	Only T24M	0.01	Only T24M	0.02			1.77
O14879**	Interferon-induced protein with tetratricopeptide repeats 3	Only T24M	0.02	Only T24M	0.01			3.64
Q13641**	Trophoblast glycoprotein	Only T24M	0.02	3.42	0.05			2.43
P20020**	Plasma membrane calcium-transporting ATPase 1	Only T24M	0.02	1.75	0.05			2.18
P20591**	Interferon-induced GTP-binding protein Mx1	171.02	0.01	Only T24M	0.01			2.06
Q01085**	Nucleolysin TIAR	1.66	0.05	9.14	0.01			1.51
Q9UHG3**	Prenylcysteine oxidase 1	0.61	0.01	0.52	0.03			0.30
Q7Z2K6**	Endoplasmic reticulum metallopeptidase 1	0.52	0.01	Only T24	0.01			0.27
O60701**	UDP-glucose 6-dehydrogenase	0.51	0.01	0.40	0.01			0.62
Q969X5**	Endoplasmic reticulum-Golgi intermediate compartment protein 1	0.45	0.01	0.29	0.01			0.43
P33176**	Kinesin-1 heavy chain	0.43	0.01	0.46	0.02			0.49
Q13724**	Mannosyl-oligosaccharide glucosidase	0.38	0.01	0.30	0.05			0.63
O75976**	Carboxypeptidase D	0.36	0.01	0.22	0.02			0.57
Q96CX2**	BTB/POZ domain-containing protein KCTD12	0.35	0.01	0.60	0.02			0.19
P51648**	Fatty aldehyde dehydrogenase	0.24	0.01	0.25	0.01			0.29
P08133**	Annexin A6	0.24	0.01	0.20	0.01			0.09
P30838**	Aldehyde dehydrogenase, dimeric NADP-preferring	0.06	0.01	Only T24	0.02			0.08
Q04828**	Aldo-keto reductase family 1 member C1	0.04	0.01	Only T24	0.02			0.59
Q7L576**	Cytoplasmic FMR1-interacting protein 1	Only T24	0.01	0.27	0.01			0.41
P55011**	Solute carrier family 12 member 2	Only T24	0.01	Only T24	0.01			0.31
P14324**	Farnesyl pyrophosphate synthase	0.13	0.03			0.58	0.01	0.30
O00629**	Importin subunit alpha-3	9.88	0.03			Only T24M	0.02	1.54
Q01995**	Transgelin			Only T24	0.01	0.12	0.01	0.26
P30048	Thioredoxin-dependent peroxide reductase, mitochondrial	1.50	0.01			1.65	0.01	1.16
P53985	Monocarboxylate transporter 1	Only T24M	0.01	1.69	0.01			0.91
Q9NS25	Sperm protein associated with the nucleus on the X chromosome B/F	Only T24M	0.01	Only T24M	0.01			1.11
Q9NUQ9	Protein FAM49B	0.36	0.01	Only T24	0.01			0.83
P52943	Cysteine-rich protein 2	0.12	0.01	0.30	0.01			0.72
Q08380	Galectin-3-binding protein	3.52	0.02	1.65	0.05	0.96	0.6	1.13
P23381	Tryptophan--tRNA ligase, cytoplasmic	1.61	0.01	2.12	0.01	2.01	0.12	1.29
P05556	Integrin beta-1	0.64	0.01	0.63	0.01	0.32	0.05	0.69
Q16881	Thioredoxin reductase 1, cytoplasmic	0.59	0.01	0.48	0.05	1.19	0.08	0.93
Q92841	Probable ATP-dependent RNA helicase DDX17	1.36	0.01	1.52	0.03	Only T24M	0.01	1.02
P30443	HLA class I histocompatibility antigen, A-1 alpha chain	1.33	0.01	1.54	0.01	1.85	0.01	0.88
P26599	Polypyrimidine tract-binding protein 1	1.29	0.02	1.85	0.02	2.44	0.01	0.88
Q9Y5B9	FACT complex subunit SPT16	1.41	0.02	Only T24M	0.01	2.48	0.01	0.61
Q96AE4	Far upstream element-binding protein 1	1.36	0.01	3.15	0.01	5.35	0.02	1.42
P26368	Splicing factor U2AF 65 kDa subunit	1.12	0.25	8.64	0.01	2.16	0.02	0.96
Q07021	Complement component 1 Q subcomponent-binding protein, mitochondrial	1.11	0.12	7.01	0.03	2.17	0.02	1.11
P08621	U1 small nuclear ribonucleoprotein 70 kDa	1.19	0.25	Only T24M	0.01	1.55	0.03	1.25
P98179	Putative RNA-binding protein 3	Only T24M	0.02	6.33	0.10	4.06	0.01	0.89
Q15181	Inorganic pyrophosphatase	1.61	0.01	1.15	0.35	3.05	0.01	0.98
P07602	Proactivator polypeptide	1.60	0.01	0.93	0.92	1.99	0.01	0.69
P07355	Annexin A2	0.64	0.01	0.67	0.02	0.49	0.01	0.90
P54920	Alpha-soluble NSF attachment protein	3.72	0.01	1.40	0.01	Only T24M	0.02	0.85
Q9NQC3	Reticulon-4	0.64	0.01	0.70	0.25	Only T24	0.01	0.80
O15533	Tapasin	10.6	0.01	1.61	0.02			1.11
Q07812	Apoptosis regulator BAX	10.31	0.01	10.48	0.01			1.10
Q9Y6K5	2'-5'-oligoadenylate synthase 3	6.23	0.01	Only T24M	0.01			1.44
Q92900	Regulator of nonsense transcripts 1	3.00	0.01	11.37	0.01			0.70
P50570	Dynamin-2	2.54	0.01	2.06	0.02			0.76
Q9Y3Z3	Deoxynucleoside triphosphate triphosphohydrolase SAMHD1	2.22	0.01	4.02	0.01			0.70
P19525	Interferon-induced, double-stranded RNA-activated protein kinase	1.87	0.01	3.23	0.01			0.83
P35613	Basigin	1.66	0.03	1.58	0.01			1.14
P10620	Microsomal glutathione S-transferase 1	0.59	0.05	0.20	0.03			1.00
Q6DD88	Atlastin-3	0.56	0.05	0.46	0.02			0.82
Q92820	Gamma-glutamyl hydrolase	Only T24	0.02			0.62	0.01	0.83
Q86X29	Lipolysis-stimulated lipoprotein receptor			Only T24M	0.02	Only T24M	0.01	0.97
Q14195**	Dihydropyrimidinase-related protein 3	0.68	0.01	0.42	0.01	1.73	0.01	0.32
P10619**	Lysosomal protective protein	0.90	0.05	0.52	0.01	1.93	0.01	1.57
Q9Y570**	Protein phosphatase methylesterase 1	0.76	0.08			Only T24	0.01	0.43
P49207**	60S ribosomal protein L34	Only T24M	0.02	1.51	0.83			2.18
P00387**	NADH-cytochrome b5 reductase 3	0.62	0.02	0.61	0.12			0.56
Q9H4M9**	EH domain-containing protein 1	0.61	0.01	0.85	0.18			0.59
Q9P035**	Very-long-chain (3R)-3-hydroxyacyl-[acyl-carrier protein] dehydratase 3	0.61	0.08	0.24	0.02			0.46
Q9UBM7**	7-dehydrocholesterol reductase	1.14	0.60	0.23	0.01			0.26
Q13418**	Integrin-linked protein kinase	0.68	0.02	0.08	0.03			0.25
P29401**	Transketolase	0.65	0.01	0.66	0.03	0.81	0.01	0.36
Q15084**	Protein disulfide-isomerase A6	0.65	0.01	0.73	0.18	0.71	0.01	0.42
Q14847**	LIM and SH3 domain protein 1	0.57	0.05	0.83	0.3	0.77	0.91	0.59
P04040**	Catalase	0.56	0.01	0.59	0.25	0.70	0.09	0.56
Q02790**	Peptidyl-prolyl cis-trans isomerase FKBP4	0.53	0.01	0.64	0.33	1.48	0.08	0.47
Q9NZ08**	Endoplasmic reticulum aminopeptidase 1	0.48	0.01	0.85	0.6	0.8	0.05	0.53
Q12805**	EGF-containing fibulin-like extracellular matrix protein 1	Only T24	0.05	Only T24	0.05	0.22	0.01	0.15
Q14697**	Neutral alpha-glucosidase AB	1.22	0.03	1.08	0.47	0.56	0.01	0.65
Q06481**	Amyloid-like protein 2	0.29	0.20	0.53	0.28	0.58	0.01	0.64
P19022**	Cadherin-2	0.78	0.35	0.87	0.47	0.6	0.01	0.48
Q16658**	Fascin	0.82	0.01	0.68	0.01	0.66	0.01	0.53
Q9H0U4**	Ras-related protein Rab-1B	0.96	0.35	0.88	0.05	0.47	0.02	0.39
Q14444**	Caprin-1	1.24	0.01	0.98	0.75	0.37	0.03	0.50
P35579**	Myosin-9	0.75	0.01	0.77	0.05	0.53	0.05	0.28
P30466**	HLA class I histocompatibility antigen, B-18 alpha chain	1.37	0.01	1.35	0.12	4.78	0.01	1.56
P04179**	Superoxide dismutase [Mn], mitochondrial	1.12	0.08	1.48	0.47	1.5	0.01	2.06
Q13838**	Spliceosome RNA helicase DDX39B	1.12	0.08	5.34	0.02	1.17	0.03	1.54
O75083**	WD repeat-containing protein 1	0.87	0.02	0.64	0.02	0.88	0.03	0.53
Q01518**	Adenylyl cyclase-associated protein 1	0.77	0.01	0.64	0.01	1.02	0.92	0.50
Q99460**	26S proteasome non-ATPase regulatory subunit 1	1.06	0.47	0.63	0.03	1.80	0.22	0.47
O00410**	Importin-5	1.00	0.60	0.63	0.05	0.89	0.35	0.32
P40121**	Macrophage-capping protein	0.69	0.01	0.59	0.05	0.82	0.02	0.49
P17655**	Calpain-2 catalytic subunit	0.99	0.75	0.50	0.01	0.91	0.60	0.47
P15153**	Ras-related C3 botulinum toxin substrate 2	0.54	0.32	0.28	0.01	1.93	0.32	0.41
P19971**	Thymidine phosphorylase	Only T24M	0.01					6.35
Q04695**	Keratin, type I cytoskeletal 17	Only T24M	0.01					91.72
Q05519**	Serine/arginine-rich splicing factor 11	Only T24M	0.01					1.53
Q16666**	Gamma-interferon-inducible protein 16	Only T24M	0.01					1.50
O95786**	Probable ATP-dependent RNA helicase DDX58	Only T24M	0.02					1.70
Q00653**	Nuclear factor NF-kappa-B p100 subunit	Only T24M	0.02					1.54
P23497**	Nuclear autoantigen Sp-100	20.66	0.01					1.99
Q16777**	Histone H2A type 2-C	5.57	0.03					1.99
Q5BKZ1**	DBIRD complex subunit ZNF326	5.20	0.03					1.50
Q9UK22**	F-box only protein 2	2.86	0.01					4.13
P00966**	Argininosuccinate synthase	1.83	0.01					1.97
Q96A26**	Protein FAM162A	1.66	0.01					1.74
P40939**	Trifunctional enzyme subunit alpha, mitochondrial	0.66	0.01					0.32
O95861**	3'(2'),5'-bisphosphate nucleotidase 1	0.62	0.02					0.49
Q96I99**	Succinyl-CoA ligase [GDP-forming] subunit beta, mitochondrial	0.61	0.01					0.66
Q99798**	Aconitate hydratase, mitochondrial	0.60	0.01					0.33
P53007**	Tricarboxylate transport protein, mitochondrial	0.58	0.01					0.37
Q9UJU6**	Drebrin-like protein	0.53	0.02					0.56
Q9BPW8**	Protein NipSnap homolog 1	0.50	0.01					0.39
Q9UBQ7**	Glyoxylate reductase/hydroxypyruvate reductase	0.45	0.01					0.54
Q9UBB4**	Ataxin-10	0.44	0.02					0.53
P25325**	3-mercaptopyruvate sulfurtransferase	0.37	0.01					0.65
P49407**	Beta-arrestin-1	0.27	0.01					0.26
Q9HC35**	Echinoderm microtubule-associated protein-like 4	0.18	0.02					0.59
P42704**	Leucine-rich PPR motif-containing protein, mitochondrial	0.16	0.03					0.64
O14745**	Na(+)/H(+) exchange regulatory cofactor NHE-RF1	0.12	0.01					0.47
P15090**	Fatty acid-binding protein, adipocyte	Only T24	0.01					0.12
Q93052**	Lipoma-preferred partner	Only T24	0.01					0.44
P32322**	Pyrroline-5-carboxylate reductase 1, mitochondrial	Only T24	0.01					0.61
P35270**	Sepiapterin reductase	Only T24	0.01					0.52
Q15404**	Ras suppressor protein 1	Only T24	0.02					0.61
Q8NBS3**	Sodium bicarbonate transporter-like protein 11	Only T24	0.02					0.49
P42330**	Aldo-keto reductase family 1 member C3	0.02	0.01					0.26
P80217**	Interferon-induced 35 kDa protein			Only T24M	0.02			1.71
Q53EP0**	Fibronectin type III domain-containing protein 3B			Only T24M	0.02			1.74
Q8IXQ6**	Poly [ADP-ribose] polymerase 9			Only T24M	0.02			2.36
O15031**	Plexin-B2			0.66	0.01			0.58
Q9BV40**	Vesicle-associated membrane protein 8			0.50	0.01			0.47
P23229**	Integrin alpha-6			0.48	0.01			0.54
P61421**	V-type proton ATPase subunit d 1			0.47	0.03			0.59
P11717**	Cation-independent mannose-6-phosphate receptor			0.45	0.02			0.52
P17813**	Endoglin			0.28	0.02			0.58
Q5ZPR3**	CD276 antigen			0.25	0.01			0.48
Q15392**	Delta(24)-sterol reductase			0.16	0.01			0.17
Q9H4G4**	Golgi-associated plant pathogenesis-related protein 1			Only T24	0.01			0.30
O75915**	PRA1 family protein 3			Only T24	0.02			0.63
P07947**	Tyrosine-protein kinase Yes			Only T24	0.02			0.45
P39060**	Collagen alpha-1(XVIII) chain					Only T24	0.01	0.24
Q8NES3**	Beta-1,3-N-acetylglucosaminyltransferase lunatic fringe					Only T24	0.01	0.39
Q9UN70**	Protocadherin gamma-C3					Only T24	0.01	0.24
P14543**	Nidogen-1					0.03	0.01	0.51
P55290**	Cadherin-13					0.05	0.01	0.44
Q99715**	Collagen alpha-1(XII) chain					0.13	0.01	0.11
P01037**	Cystatin-SN					0.15	0.01	0.44
P11047**	Laminin subunit gamma-1					0.25	0.01	0.44
P23142**	Fibulin-1					0.25	0.01	0.53
Q7Z304**	MAM domain-containing protein 2					0.26	0.01	0.38
P07942**	Laminin subunit beta-1					0.27	0.01	0.46
P35052**	Glypican-1					0.3	0.01	0.49
Q08629**	Testican-1					0.39	0.01	0.51
P10586**	Receptor-type tyrosine-protein phosphatase F					0.4	0.01	0.42
P01034**	Cystatin-C					0.41	0.01	0.65
Q9UNN8**	Endothelial protein C receptor					0.42	0.01	0.62
O75882**	Attractin					0.43	0.01	0.64
O14786**	Neuropilin-1					0.51	0.01	0.59
Q10471**	Polypeptide N-acetylgalactosaminyltransferase 2					0.52	0.01	0.45
P09486**	SPARC					0.55	0.01	0.43
P07996**	Thrombospondin-1					0.59	0.01	0.47
Q9NZV1**	Cysteine-rich motor neuron 1 protein					0.6	0.01	0.47
Q16706**	Alpha-mannosidase 2					0.61	0.01	0.56
P22692**	Insulin-like growth factor-binding protein 4					0.62	0.01	0.43
P35625**	Metalloproteinase inhibitor 3					Only T24	0.02	0.62
P02778**	C-X-C motif chemokine 10					Only T24M	0.01	3.13
P08294**	Extracellular superoxide dismutase [Cu-Zn]					Only T24M	0.01	2.9
P80188**	Neutrophil gelatinase-associated lipocalin					Only T24M	0.01	214.4
Q14574**	Desmocollin-3					Only T24M	0.01	6.42
Q96RQ9**	L-amino-acid oxidase					8.4	0.01	3.16
Q99988**	Growth/differentiation factor 15					1.66	0.01	3.58
P49767**	Vascular endothelial growth factor C					1.76	0.01	1.67
P07711**	Cathepsin L1					1.93	0.01	1.64
Q13510**	Acid ceramidase					2.02	0.01	1.52
P00736**	Complement C1r subcomponent					2.17	0.01	1.90
Q9UI42**	Carboxypeptidase A4					2.22	0.01	2.56
P09341**	Growth-regulated alpha protein					2.38	0.01	4.55
P05231**	Interleukin-6					2.76	0.01	7.66
P08476**	Inhibin beta A chain					3.6	0.01	4.97
P09603**	Macrophage colony-stimulating factor 1					3.7	0.01	1.57
P03973**	Antileukoproteinase					3.73	0.01	13.5
P01024**	Complement C3					3.82	0.01	4.32
P80162**	C-X-C motif chemokine 6					4.06	0.01	5.88
P00751**	Complement factor B					6.59	0.01	4.94
P09871**	Complement C1s subcomponent					3.52	0.02	4.20
Q9BQT9**	Calsyntenin-3					1.66	0.03	1.76
Q9UJJ9**	N-acetylglucosamine-1-phosphotransferase subunit gamma					2.62	0.03	2.68
P19957**	Elafin					Only T24M	0.02	17.06
P49788**	Retinoic acid receptor responder protein 1					Only T24M	0.02	5.39
P10145**	Interleukin-8					1.98	0.05	6.26
Q14508**	WAP four-disulfide core domain protein 2					39.18	0.01	15.36
Q8WVM8**	Sec1 family domain-containing protein 1	6.17	0.01	0.90	0.92			1.60
P47895**	Aldehyde dehydrogenase family 1 member A3	2.25	0.01	1.5	0.21			2.31
Q70UQ0**	Inhibitor of nuclear factor kappa-B kinase-interacting protein	1.55	0.01	1.04	0.75			2.04
P06756**	Integrin alpha-V	0.63	0.01	0.86	0.35			0.61
Q9NYU2**	UDP-glucose:glycoprotein glucosyltransferase 1	0.59	0.01	0.47	0.18			0.39
O00159**	Unconventional myosin-Ic	0.51	0.03	1.39	0.60			0.47
P17858**	6-phosphofructokinase, liver type	0.49	0.01	0.87	0.59			0.49
Q14764**	Major vault protein	0.45	0.01	0.76	0.35			0.49
O14936**	Peripheral plasma membrane protein CASK	0.17	0.01	0.70	0.46			0.48
Q709C8**	Vacuolar protein sorting-associated protein 13C	Only T24	0.01	Only T24	0.05			0.53
Q9UNF0**	Protein kinase C and casein kinase substrate in neurons protein 2	Only T24	0.02	0.90	0.12			0.47
P15586**	N-acetylglucosamine-6-sulfatase	0.42	0.01			1.49	0.01	0.41
P50502**	Hsc70-interacting protein	0.59	0.01			Only T24	0.05	0.57
P68036**	Ubiquitin-conjugating enzyme E2 L3	0.35	0.02			1.13	0.92	0.51
O94760**	N(G),N(G)-dimethylarginine dimethylaminohydrolase 1	0.35	0.01			1.5	0.75	0.57
P19367**	Hexokinase-1	1.34	0.01			0.36	0.01	0.48
Q9HC38**	Glyoxalase domain-containing protein 4	1.01	0.75			2.13	0.03	1.70
O43592**	Exportin-T	1.41	0.33			5.43	0.03	1.76
Q13308**	Inactive tyrosine-protein kinase 7			0.48	0.03	0.74	0.01	0.43
O00148**	ATP-dependent RNA helicase DDX39A	1.85	0.22	Only T24M	0.02			1.58
P31942**	Heterogeneous nuclear ribonucleoprotein H3	1.41	0.05	8.57	0.03			1.90
P06899**	Histone H2B type 1-J	1.09	0.12	7.08	0.04			3.23
P82979**	SAP domain-containing ribonucleoprotein	1.11	0.03	6.44	0.03			2.26
O15118**	Niemann-Pick C1 protein	1.32	0.60	0.63	0.01			0.65
Q9NVD7**	Alpha-parvin	0.77	0.01	0.62	0.01			0.40
Q9UBI6**	Guanine nucleotide-binding protein G(I)/G(S)/G(O) subunit gamma-12	0.96	0.91	0.61	0.03			0.46
P46977**	Dolichyl-diphosphooligosaccharide--protein glycosyltransferase subunit STT3A	1.04	0.75	0.58	0.01			0.66
Q86UE4**	Protein LYRIC	1.08	0.60	0.57	0.05			0.64
Q9NZM1**	Myoferlin	0.67	0.02	0.55	0.01			0.47
P37235**	Hippocalcin-like protein 1	0.76	0.01	0.52	0.01			0.47
O60610**	Protein diaphanous homolog 1	1.17	0.30	0.42	0.03			0.43
Q99536**	Synaptic vesicle membrane protein VAT-1 homolog	0.70	0.01	0.34	0.01			0.34
Q14254**	Flotillin-2	0.96	0.75	0.29	0.01			0.51
O14773	Tripeptidyl-peptidase 1	0.86	0.25	0.53	0.03	1.62	0.01	0.93
O76003	Glutaredoxin-3	Only T24M	0.01	4.3	0.13	6.36	0.13	1.31
Q9Y262	Eukaryotic translation initiation factor 3 subunit L	2.13	0.01	1.35	0.21	2.2	0.2	0.39
P32004	Neural cell adhesion molecule L1	2.11	0.01	0.86	0.30	1.47	0.01	1.22
Q92973	Transportin-1	2.07	0.01	1.52	0.17	1.72	0.25	0.64
P13645	Keratin, type I cytoskeletal 10	2.03	0.03	1.47	0.75	2.06	0.12	1.49
P13473	Lysosome-associated membrane glycoprotein 2	2.01	0.01	1.41	0.18	1.27	0.6	0.71
P12004	Proliferating cell nuclear antigen	1.89	0.01	1.41	0.02	0.94	0.47	0.88
Q15942	Zyxin	1.80	0.03	1.42	0.17	2.87	0.05	0.75
P13796	Plastin-2	1.65	0.01	1.36	0.12	1.3	0.08	0.12
P10644	cAMP-dependent protein kinase type I-alpha regulatory subunit	1.65	0.01	0.62	0.12	2.52	0.29	1.13
P53999	Activated RNA polymerase II transcriptional coactivator p15	1.64	0.01	3.11	0.22	Only T24M	0.05	0.99
P55263	Adenosine kinase	1.61	0.05	2.24	0.20	2.53	0.09	1.08
P67936	Tropomyosin alpha-4 chain	1.56	0.01	1.13	0.53	1.46	0.08	0.70
P78417	Glutathione S-transferase omega-1	1.53	0.01	1.05	0.12	1.38	0.01	0.98
P40925	Malate dehydrogenase, cytoplasmic	0.65	0.01	0.69	0.01	0.97	0.47	0.94
P15121	Aldose reductase	0.65	0.01	0.84	0.60	1.01	0.92	0.80
P60981	Destrin	0.63	0.03	0.39	0.07	0.97	0.46	0.79
P13693	Translationally-controlled tumor protein	0.63	0.01	0.78	0.08	0.79	0.12	1.38
Q14247	Src substrate cortactin	0.61	0.01	0.59	0.17	0.9	0.75	0.98
P04792	Heat shock protein beta-1	0.53	0.01	0.59	0.09	1.77	0.6	0.70
P07686	Beta-hexosaminidase subunit beta	0.42	0.02	Only T24	0.05	0.69	0.01	0.82
Q01469	Fatty acid-binding protein, epidermal	0.37	0.01	0.76	0.35	1.47	0.08	0.81
P62269	40S ribosomal protein S18	1.41	0.25	1.12	0.40	0.55	0.01	1.47
P12109	Collagen alpha-1(VI) chain	0.78	0.08	1.19	0.53	0.56	0.01	1.67
P62249	40S ribosomal protein S16	1.22	0.01	0.87	0.92	0.59	0.01	0.78
P05787	Keratin, type II cytoskeletal 8	0.87	0.02	1.56	0.60	0.6	0.01	0.75
P18124	60S ribosomal protein L7	1.11	0.12	0.73	0.25	0.6	0.01	1.02
P62851	40S ribosomal protein S25	1.33	0.02	0.94	0.92	0.61	0.01	1.35
Q15149	Plectin	0.71	0.12	0.91	0.75	0.64	0.01	0.74
Q07020	60S ribosomal protein L18	1.16	0.35	0.67	0.18	0.65	0.01	1.13
Q12907	Vesicular integral-membrane protein VIP36	0.87	0.12	1.00	0.75	0.65	0.01	0.79
P08195	4F2 cell-surface antigen heavy chain	1.32	0.01	1.41	0.03	0.66	0.01	1.74
Q02878	60S ribosomal protein L6	0.93	0.35	0.70	0.25	0.46	0.03	1.88
P15880	40S ribosomal protein S2	1.37	0.08	0.83	0.18	0.53	0.03	0.94
P05783	Keratin, type I cytoskeletal 18	0.99	0.75	2.24	0.47	0.62	0.03	0.90
P62701	40S ribosomal protein S4, X isoform	1.15	0.01	1.17	0.12	0.18	0.03	0.87
P30626	Sorcin	0.73	0.12	0.47	0.32	Only T24M	0.01	0.94
O43776	Asparagine--tRNA ligase, cytoplasmic	1.33	0.01	1.05	0.75	14.24	0.01	1.33
P29966	Myristoylated alanine-rich C-kinase substrate	1.41	0.01	1.27	0.25	3.08	0.01	1.50
P05198	Eukaryotic translation initiation factor 2 subunit 1	1.25	0.01	1.2	0.18	4.47	0.01	0.89
Q9Y617	Phosphoserine aminotransferase	0.86	0.05	0.89	0.60	1.5	0.01	1.23
P46777	60S ribosomal protein L5	0.99	0.92	2.01	0.08	1.53	0.01	1.11
P10599	Thioredoxin	1.09	0.25	1.09	0.25	1.54	0.01	1.19
P07737	Profilin-1	1.13	0.60	1.00	0.92	1.55	0.01	0.87
Q06830	Peroxiredoxin-1	1.07	0.47	0.73	0.03	1.55	0.01	0.93
P09211	Glutathione S-transferase P	1.06	0.92	0.98	0.60	1.57	0.01	0.58
P17174	Aspartate aminotransferase, cytoplasmic	1.19	0.25	1.13	0.59	1.58	0.01	1.07
P41091	Eukaryotic translation initiation factor 2 subunit 3	1.29	0.01	1.16	0.12	1.59	0.01	0.64
Q02818	Nucleobindin-1	1.12	0.12	1.46	0.05	1.61	0.01	0.48
Q86VP6	Cullin-associated NEDD8-dissociated protein 1	1.16	0.01	1.35	0.01	1.63	0.01	0.61
P18669	Phosphoglycerate mutase 1	1.15	0.12	1.16	0.12	1.64	0.01	0.71
P30044	Peroxiredoxin-5, mitochondrial	0.91	0.18	0.69	0.01	1.74	0.01	0.82
P55209	Nucleosome assembly protein 1-like 1	1.06	0.35	1.14	0.60	1.76	0.01	1.22
P30041	Peroxiredoxin-6	0.98	0.60	1.12	0.40	1.81	0.01	0.74
P21291	Cysteine and glycine-rich protein 1	1.12	0.53	0.94	0.47	1.85	0.01	0.48
O00469	Procollagen-lysine,2-oxoglutarate 5-dioxygenase 2	1.24	0.01	0.95	0.75	1.96	0.01	1.49
Q96KP4	Cytosolic non-specific dipeptidase	1.15	0.01	1.37	0.09	1.96	0.01	0.66
Q14152	Eukaryotic translation initiation factor 3 subunit A	1.19	0.01	1.26	0.47	1.98	0.01	0.84
P49589	Cysteine--tRNA ligase, cytoplasmic	0.86	0.25	0.37	0.05	2.11	0.01	0.83
P20810	Calpastatin	0.75	0.05	1.04	0.92	2.17	0.01	0.77
P49591	Serine--tRNA ligase, cytoplasmic	1.48	0.01	1.64	0.34	2.19	0.01	0.71
Q9BZZ5	Apoptosis inhibitor 5	1.03	0.75	1.74	0.59	2.25	0.01	0.49
Q9NY33	Dipeptidyl peptidase 3	0.96	0.92	0.81	0.91	2.27	0.01	0.54
Q9UL46	Proteasome activator complex subunit 2	1.27	0.02	1.38	0.08	2.35	0.01	1.27
Q06323	Proteasome activator complex subunit 1	1.24	0.01	1.33	0.08	2.36	0.01	0.81
P32119	Peroxiredoxin-2	1.33	0.01	1.16	0.25	2.37	0.01	0.56
Q13765	Nascent polypeptide-associated complex subunit alpha	1.33	0.01	1.02	0.92	2.74	0.01	1.41
P80723	Brain acid soluble protein 1	1.21	0.08	1.31	0.02	3.02	0.01	1.29
Q99873	Protein arginine N-methyltransferase 1	1.47	0.01	1.45	0.45	3.12	0.01	0.95
P43034	Platelet-activating factor acetylhydrolase IB subunit alpha	1.12	0.18	1.11	0.25	3.24	0.01	0.84
P49588	Alanine--tRNA ligase, cytoplasmic	1.10	0.18	1.14	0.47	3.75	0.01	1.05
P06576	ATP synthase subunit beta, mitochondrial	1.36	0.01	5.52	0.08	3.82	0.01	0.66
O75436	Vacuolar protein sorting-associated protein 26A	1.29	0.08	0.85	0.83	1.89	0.02	0.82
P55884	Eukaryotic translation initiation factor 3 subunit B	1.32	0.08	1.25	0.08	2.06	0.02	0.59
P16278	Beta-galactosidase	0.88	0.25	0.20	0.13	2.2	0.02	0.66
Q15257	Serine/threonine-protein phosphatase 2A activator	0.68	0.18	Only T24	0.05	2.41	0.02	0.42
Q16543	Hsp90 co-chaperone Cdc37	0.71	0.12	0.79	0.47	2.56	0.02	1.00
P04264	Keratin, type II cytoskeletal 1	1.21	0.60	1.38	0.25	2.79	0.02	Not detected
O00303	Eukaryotic translation initiation factor 3 subunit F	1.31	0.01	1.29	0.12	4.81	0.02	0.54
P35527	Keratin, type I cytoskeletal 9	1.27	0.25	1.42	0.17	5.47	0.02	0.89
Q9UBT2	SUMO-activating enzyme subunit 2	1.16	0.05	1.18	0.25	4.63	0.03	0.87
P52907	F-actin-capping protein subunit alpha-1	1.11	0.18	1.16	0.18	1.6	0.03	1.40
P26583	High mobility group protein B2	0.90	0.12	1.97	0.08	1.6	0.03	1.48
P46926	Glucosamine-6-phosphate isomerase 1	1.07	0.35	1.03	0.91	1.86	0.03	0.94
P31949	Protein S100-A11	0.89	0.18	1.28	0.12	1.88	0.03	0.92
Q99733	Nucleosome assembly protein 1-like 4	0.86	0.08	0.64	0.18	2.15	0.03	0.75
P61163	Alpha-centractin	0.83	0.08	0.86	0.47	4.41	0.03	0.53
P54577	Tyrosine--tRNA ligase, cytoplasmic	0.92	0.35	1.00	0.92	4.93	0.03	0.86
Q02952	A-kinase anchor protein 12	1.23	0.02	1.26	0.35	1.54	0.05	0.46
P53621	Coatomer subunit alpha	1.05	0.47	1.38	0.47	1.66	0.05	0.51
P05387	60S acidic ribosomal protein P2	1.29	0.01	1.35	0.12	1.71	0.05	1.02
P22392	Nucleoside diphosphate kinase B	0.90	0.08	0.87	0.01	1.86	0.05	0.80
Q09028	Histone-binding protein RBBP4	1.24	0.01	3.01	0.29	1.93	0.05	0.85
P09874	Poly [ADP-ribose] polymerase 1	1.18	0.01	2.22	0.11	2.39	0.05	0.37
P29317	Ephrin type-A receptor 2	Only T24M	0.02	0.66	0.01			0.95
P84090	Enhancer of rudimentary homolog	1.46	0.08	Only T24M	0.01	2.31	0.25	1.39
Q99729	Heterogeneous nuclear ribonucleoprotein A/B	1.20	0.01	Only T24M	0.02	1.43	0.03	0.89
P38159	RNA-binding motif protein, X chromosome	1.40	0.01	10.77	0.01	1.32	0.25	0.97
Q9UMS4	Pre-mRNA-processing factor 19	1.18	0.02	9.03	0.03	1.3	0.92	0.75
Q15393	Splicing factor 3B subunit 3	1.06	0.18	8.63	0.03	1.12	0.03	0.61
O14979	Heterogeneous nuclear ribonucleoprotein D-like	1.20	0.01	8.53	0.01	1.21	0.33	1.24
Q1KMD3	Heterogeneous nuclear ribonucleoprotein U-like protein 2	0.99	0.6	7.64	0.01	0.43	0.13	0.96
Q08945	FACT complex subunit SSRP1	1.50	0.01	7.07	0.02	2.96	0.05	0.52
Q15233	Non-POU domain-containing octamer-binding protein	1.26	0.03	3.89	0.02	0.75	0.03	0.61
P35637	RNA-binding protein FUS	1.40	0.01	3.12	0.01	1.00	0.92	1.37
P07910	Heterogeneous nuclear ribonucleoproteins C1/C2	1.24	0.02	2.94	0.03	1.11	0.25	1.26
P62316	Small nuclear ribonucleoprotein Sm D2	1.20	0.02	2.89	0.02	0.98	0.92	0.72
Q13263	Transcription intermediary factor 1-beta	1.28	0.03	2.65	0.02	3.02	0.05	0.76
O75531	Barrier-to-autointegration factor	1.13	0.47	2.59	0.05	3.57	0.13	1.06
P51991	Heterogeneous nuclear ribonucleoprotein A3	1.07	0.12	2.52	0.02	0.22	0.09	0.89
Q00839	Heterogeneous nuclear ribonucleoprotein U	1.16	0.01	2.45	0.01	1.46	0.25	0.95
P43243	Matrin-3	1.30	0.03	2.39	0.05	1.37	0.46	0.84
Q13740	CD166 antigen	1.35	0.05	2.38	0.01	0.83	0.01	0.97
Q14103	Heterogeneous nuclear ribonucleoprotein D0	1.07	0.25	2.37	0.03	1.21	0.05	1.16
Q12906	Interleukin enhancer-binding factor 3	1.29	0.01	2.34	0.01	1.36	0.01	0.89
O15145	Actin-related protein 2/3 complex subunit 3	0.91	0.25	2.34	0.03	1.42	0.18	1.39
P61088	Ubiquitin-conjugating enzyme E2 N	0.89	0.75	2.25	0.03	1.11	0.12	1.00
Q07955	Serine/arginine-rich splicing factor 1	1.27	0.03	2.18	0.01	1.42	0.59	1.19
P22626	Heterogeneous nuclear ribonucleoproteins A2/B1	1.14	0.02	2.17	0.05	0.89	0.6	1.35
P31943	Heterogeneous nuclear ribonucleoprotein H	1.09	0.25	1.96	0.01	1.00	0.46	1.37
Q07666	KH domain-containing, RNA-binding, signal transduction-associated protein 1	1.38	0.01	1.8	0.05	1.37	0.05	0.90
P27797	Calreticulin	1.43	0.01	1.7	0.01	1.13	0.47	0.99
P61978	Heterogeneous nuclear ribonucleoprotein K	1.17	0.01	1.62	0.01	1.37	0.01	1.25
O60506	Heterogeneous nuclear ribonucleoprotein Q	1.25	0.01	1.6	0.01	3.9	0.08	0.94
Q9UBR2	Cathepsin Z	0.70	0.01	0.65	0.01	1.22	0.02	0.87
Q9H5V8	CUB domain-containing protein 1	1.84	0.44	0.63	0.01	1.04	0.35	0.77
P07339	Cathepsin D	1.03	0.75	0.62	0.01	1.23	0.02	0.85
P11216	Glycogen phosphorylase, brain form	0.69	0.01	0.61	0.01	0.85	0.47	0.99
P61158	Actin-related protein 3	0.78	0.02	0.61	0.03	0.8	0.03	0.88
Q96AG4	Leucine-rich repeat-containing protein 59	1.01	0.75	0.59	0.05	2.11	0.46	0.77
P50552	Vasodilator-stimulated phosphoprotein	0.88	0.35	0.36	0.01	2.17	0.28	0.74
P35237	Serpin B6	0.76	0.01	0.24	0.01	1.06	0.6	0.78
P07858	Cathepsin B	1.05	0.25	0.19	0.02	1.21	0.02	0.78
O95571	Persulfide dioxygenase ETHE1, mitochondrial	Only T24M	0.01					0.63
Q12769	Nuclear pore complex protein Nup160	Only T24M	0.01					0.82
Q8IZL8	Proline-, glutamic acid- and leucine-rich protein 1	Only T24M	0.01					1.12
Q92621	Nuclear pore complex protein Nup205	Only T24M	0.01					0.55
Q96B97	SH3 domain-containing kinase-binding protein 1	Only T24M	0.01					1.14
Q9HB90	Ras-related GTP-binding protein C	Only T24M	0.01					1.14
P56545	C-terminal-binding protein 2	Only T24M	0.02					1.35
Q05048	Cleavage stimulation factor subunit 1	Only T24M	0.02					0.83
Q8IVF2	Protein AHNAK2	Only T24M	0.02					0.59
Q9Y314	Nitric oxide synthase-interacting protein	Only T24M	0.02					1.22
P21281	V-type proton ATPase subunit B, brain isoform	7.82	0.01					1.02
Q9NX24	H/ACA ribonucleoprotein complex subunit 2	7.69	0.01					0.57
Q8NFW8	N-acylneuraminate cytidylyltransferase	6.53	0.01					1.12
P63165	Small ubiquitin-related modifier 1	6.31	0.03					1.07
P20339	Ras-related protein Rab-5A	6.24	0.03					1.40
Q14157	Ubiquitin-associated protein 2-like	5.87	0.03					0.82
Q9UKV3	Apoptotic chromatin condensation inducer in the nucleus	5.75	0.01					1.36
Q5VYK3	Proteasome-associated protein ECM29 homolog	5.40	0.03					0.65
Q969E4	Transcription elongation factor A protein-like 3	5.11	0.03					0.82
O00487	26S proteasome non-ATPase regulatory subunit 14	4.74	0.03					1.19
O00422	Histone deacetylase complex subunit SAP18	4.72	0.03					1.20
P67870	Casein kinase II subunit beta	4.61	0.03					1.44
O14744	Protein arginine N-methyltransferase 5	4.27	0.01					0.72
Q7L1Q6	Basic leucine zipper and W2 domain-containing protein 1	4.19	0.01					0.82
P04181	Ornithine aminotransferase, mitochondrial	3.74	0.01					1.03
O43765	Small glutamine-rich tetratricopeptide repeat-containing protein alpha	3.66	0.01					0.83
P62306	Small nuclear ribonucleoprotein F	3.40	0.02					1.28
Q9BV38	WD repeat-containing protein 18	3.22	0.01					0.85
O95168	NADH dehydrogenase [ubiquinone] 1 beta subcomplex subunit 4	3.18	0.01					1.26
Q09161	Nuclear cap-binding protein subunit 1	3.06	0.02					0.79
P61081	NEDD8-conjugating enzyme Ubc12	2.79	0.03					0.87
P51665	26S proteasome non-ATPase regulatory subunit 7	2.50	0.01					0.90
P27144	Adenylate kinase 4, mitochondrial	2.41	0.03					0.68
Q08J23	tRNA (cytosine(34)-C(5))-methyltransferase	2.38	0.01					0.88
Q13595	Transformer-2 protein homolog alpha	2.27	0.02					1.18
O75475	PC4 and SFRS1-interacting protein	2.26	0.03					0.83
P38606	V-type proton ATPase catalytic subunit A	2.23	0.01					0.83
Q9NTZ6	RNA-binding protein 12	2.21	0.02					0.81
O43681	ATPase ASNA1	2.10	0.01					1.12
Q13423	NAD(P) transhydrogenase, mitochondrial	2.09	0.05					0.42
Q92597	Protein NDRG1	2.07	0.05					1.36
Q9UQE7	Structural maintenance of chromosomes protein 3	2.04	0.05					1.10
P55809	Succinyl-CoA:3-ketoacid coenzyme A transferase 1, mitochondrial	1.99	0.01					0.53
O60831	PRA1 family protein 2	1.78	0.05					0.70
Q56VL3	OCIA domain-containing protein 2	1.69	0.01					1.34
P48047	ATP synthase subunit O, mitochondrial	1.67	0.01					0.92
Q9Y6N5	Sulfide:quinone oxidoreductase, mitochondrial	1.66	0.01					0.93
Q6NUK1	Calcium-binding mitochondrial carrier protein SCaMC-1	1.65	0.01					0.76
P36957	Dihydrolipoyllysine-residue succinyltransferase component of 2-oxoglutarate dehydrogenase complex, mitochondrial	1.63	0.01					0.58
O75489	NADH dehydrogenase [ubiquinone] iron-sulfur protein 3, mitochondrial	1.62	0.05					1.15
Q12874	Splicing factor 3A subunit 3	1.61	0.02					0.47
O95202	LETM1 and EF-hand domain-containing protein 1, mitochondrial	1.59	0.02					0.86
P54886	Delta-1-pyrroline-5-carboxylate synthase	1.56	0.01					0.60
Q8WUP2	Filamin-binding LIM protein 1	1.53	0.01					0.73
Q04837	Single-stranded DNA-binding protein, mitochondrial	1.51	0.05					1.09
Q9P0J0	NADH dehydrogenase [ubiquinone] 1 alpha subcomplex subunit 13	1.50	0.01					1.19
Q5JTV8	Torsin-1A-interacting protein 1	0.65	0.01					0.78
Q13011	Delta(3,5)-Delta(2,4)-dienoyl-CoA isomerase, mitochondrial	0.63	0.01					0.69
P55084	Trifunctional enzyme subunit beta, mitochondrial	0.62	0.01					0.67
P34949	Mannose-6-phosphate isomerase	0.56	0.01					0.77
P31937	3-hydroxyisobutyrate dehydrogenase, mitochondrial	0.54	0.01					0.92
Q9C0C2	182 kDa tankyrase-1-binding protein	0.49	0.03					0.78
Q9ULZ3	Apoptosis-associated speck-like protein containing a CARD	0.33	0.01					0.93
Q6NVY1	3-hydroxyisobutyryl-CoA hydrolase, mitochondrial	0.27	0.01					0.80
Q13232	Nucleoside diphosphate kinase 3	0.18	0.01					1.57
P00390	Glutathione reductase, mitochondrial	0.12	0.01					0.83
Q7L9L4	MOB kinase activator 1B	Only T24	0.02					0.66
P22570	NADPH:adrenodoxin oxidoreductase, mitochondrial	Only T24	0.02					0.70
P05166	Propionyl-CoA carboxylase beta chain, mitochondrial	Only T24	0.02					0.70
P08962	CD63 antigen			Only T24M	0.01			1.18
P42166	Lamina-associated polypeptide 2, isoform alpha			Only T24M	0.01			0.57
Q8TDB6	E3 ubiquitin-protein ligase DTX3L			Only T24M	0.01			1.36
O96005	Cleft lip and palate transmembrane protein 1			Only T24M	0.02			0.53
P46013	Antigen KI-67			Only T24M	0.02			0.42
Q13247	Serine/arginine-rich splicing factor 6			Only T24M	0.02			1.28
Q460N5	Poly [ADP-ribose] polymerase 14			Only T24M	0.02			1.34
Q13445	Transmembrane emp24 domain-containing protein 1			11.56	0.01			1.10
O95832	Claudin-1			6.18	0.03			1.44
P84103	Serine/arginine-rich splicing factor 3			3.34	0.01			1.15
P13726	Tissue factor			3.2	0.03			1.22
Q9BQE5	Apolipoprotein L2			2.32	0.03			0.93
P48960	CD97 antigen			1.84	0.02			0.75
P62834	Ras-related protein Rap-1A			0.62	0.03			1.02
Q14344	Guanine nucleotide-binding protein subunit alpha-13			0.60	0.03			0.79
Q13488	V-type proton ATPase 116 kDa subunit a isoform 3			0.42	0.01			0.78
P61225	Ras-related protein Rap-2b			0.38	0.01			1.51
Q9UL26	Ras-related protein Rab-22A			0.33	0.05			1.21
O15126	Secretory carrier-associated membrane protein 1			0.28	0.01			0.66
O95674	Phosphatidate cytidylyltransferase 2			0.24	0.01			0.75
Q9P2X0	Dolichol-phosphate mannosyltransferase subunit 3			0.23	0.04			1.15
P10301	Ras-related protein R-Ras			Only T24	0.01			1.02
O60762	Dolichol-phosphate mannosyltransferase			Only T24	0.02			1.42
O75695	Protein XRP2			Only T24	0.02			0.70
P78504	Protein jagged-1					Only T24	0.01	1.42
Q1L6U9	Prostate-associated microseminoprotein					Only T24	0.01	Not detected
P55268	Laminin subunit beta-2					0.04	0.01	0.80
Q13275	Semaphorin-3F					0.05	0.01	1.10
O95407	Tumor necrosis factor receptor superfamily member 6B					0.10	0.01	Not detected
Q9ULF5	Zinc transporter ZIP10					0.13	0.01	0.82
P01036	Cystatin-S					0.16	0.01	0.67
O15230	Laminin subunit alpha-5					0.29	0.01	1.02
Q14512	Fibroblast growth factor-binding protein 1					0.31	0.01	0.79
Q9GZM7	Tubulointerstitial nephritis antigen-like					0.36	0.01	1.03
Q8NCH0	Carbohydrate sulfotransferase 14					0.38	0.01	0.94
O94766	Galactosylgalactosylxylosylprotein 3-beta-glucuronosyltransferase 3					0.39	0.01	0.91
Q99985	Semaphorin-3C					0.44	0.01	2.71
Q9NPR2	Semaphorin-4B					0.49	0.01	0.99
P10646	Tissue factor pathway inhibitor					0.57	0.01	1.87
Q15904	V-type proton ATPase subunit S1					0.57	0.01	0.91
Q86UD1	Out at first protein homolog					0.58	0.01	1.42
Q9BZM5	NKG2D ligand 2					0.62	0.01	1.17
O00622	Protein CYR61					0.63	0.02	1.49
O43405	Cochlin					0.63	0.05	1.02
P08253	72 kDa type IV collagenase					Only T24M	0.01	1.38
Q05707	Collagen alpha-1(XIV) chain					Only T24M	0.01	0.12
Q9Y2I2	Netrin-G1					Only T24M	0.01	1.18
P20827	Ephrin-A1					9.31	0.01	1.43
P17405	Sphingomyelin phosphodiesterase					9.4	0.01	0.51
O43286	Beta-1,4-galactosyltransferase 5					1.53	0.01	0.59
Q8NCC3	Group XV phospholipase A2					1.56	0.01	0.77
Q92859	Neogenin					1.6	0.01	1.00
O00300	Tumor necrosis factor receptor superfamily member 11B					1.66	0.01	0.87
P08603	Complement factor H					1.75	0.01	0.53
Q99538	Legumain					1.77	0.01	0.87
P48745	Protein NOV homolog					1.8	0.01	1.13
Q99519	Sialidase-1					1.8	0.01	1.39
P61916	Epididymal secretory protein E1					1.83	0.01	0.87
P01137	Transforming growth factor beta-1					2.16	0.01	0.56
P13611	Versican core protein					2.2	0.01	0.15
O00115	Deoxyribonuclease-2-alpha					2.45	0.01	0.86
P33908	Mannosyl-oligosaccharide 1,2-alpha-mannosidase IA					2.46	0.01	0.86
Q9NS15	Latent-transforming growth factor beta-binding protein 3					2.53	0.01	1.21
P13284	Gamma-interferon-inducible lysosomal thiol reductase					2.53	0.01	0.81
P61812	Transforming growth factor beta-2					2.99	0.01	1.11
Q9H3G5	Probable serine carboxypeptidase CPVL					3.00	0.01	0.83
Q9Y2E5	Epididymis-specific alpha-mannosidase					3.18	0.01	0.74
P24593	Insulin-like growth factor-binding protein 5					3.48	0.01	0.31
O00754	Lysosomal alpha-mannosidase					4.66	0.01	0.71
Q9UBX1	Cathepsin F					5.62	0.01	0.75
P34059	N-acetylgalactosamine-6-sulfatase					1.87	0.02	1.23
P22061	Protein-L-isoaspartate(D-aspartate) O-methyltransferase					2.11	0.02	0.98
P00491	Purine nucleoside phosphorylase					1.55	0.03	0.73
Q8IXL6	Extracellular serine/threonine protein kinase FAM20C					1.59	0.03	1.12
P28072	Proteasome subunit beta type-6					2.24	0.03	0.89
P26572	Alpha-1,3-mannosyl-glycoprotein 2-beta-N-acetylglucosaminyltransferase					5.52	0.03	0.76
Q16222	UDP-N-acetylhexosamine pyrophosphorylase					1.96	0.05	0.90
P22304	Iduronate 2-sulfatase					Only T24M	0.02	0.83
O43396	Thioredoxin-like protein 1	11.56	0.01	Only T24M	0.05			1.46
Q6WCQ1	Myosin phosphatase Rho-interacting protein	Only T24M	0.01	2.24	0.11			0.72
Q9Y394	Dehydrogenase/reductase SDR family member 7	5.00	0.03	0.40	0.11			1.03
P11166	Solute carrier family 2, facilitated glucose transporter member 1	3.84	0.01	1.4	0.35			0.89
P51114	Fragile X mental retardation syndrome-related protein 1	3.30	0.03	1.06	0.6			1.15
P20042	Eukaryotic translation initiation factor 2 subunit 2	2.78	0.01	1.09	0.47			1.34
Q13620	Cullin-4B	2.76	0.02	2.58	0.29			0.77
O75844	CAAX prenyl protease 1 homolog	2.68	0.03	1.58	0.39			0.87
Q14318	Peptidyl-prolyl cis-trans isomerase FKBP8	2.49	0.01	0.46	0.32			0.67
O00203	AP-3 complex subunit beta-1	2.42	0.03	0.08	0.4			0.60
P54709	Sodium/potassium-transporting ATPase subunit beta-3	1.89	0.01	1.25	0.17			1.17
Q99439	Calponin-2	1.86	0.01	1.26	0.35			0.78
Q9UNH7	Sorting nexin-6	1.62	0.01	1.21	0.3			1.00
P45880	Voltage-dependent anion-selective channel protein 2	1.57	0.01	2.84	0.35			0.92
Q9H3N1	Thioredoxin-related transmembrane protein 1	1.52	0.01	1.11	0.75			1.14
Q96N66	Lysophospholipid acyltransferase 7	1.50	0.05	1.14	0.18			0.67
Q9UDY2	Tight junction protein ZO-2	0.64	0.01	0.30	0.09			0.83
Q16851	UTP--glucose-1-phosphate uridylyltransferase	0.62	0.05	0.50	0.37			0.74
Q9P0L0	Vesicle-associated membrane protein-associated protein A	0.62	0.01	0.81	0.47			1.12
P34896	Serine hydroxymethyltransferase, cytosolic	0.61	0.01	0.51	0.07			0.76
P07099	Epoxide hydrolase 1	0.60	0.01	0.80	0.47			1.06
P15374	Ubiquitin carboxyl-terminal hydrolase isozyme L3	0.57	0.01	0.37	0.07			1.08
P01112	GTPase HRas	0.43	0.02	0.83	0.12			0.78
Q96AY3	Peptidyl-prolyl cis-trans isomerase FKBP10	0.34	0.01	1.12	0.75			0.72
O43747	AP-1 complex subunit gamma-1	Only T24	0.02	1.16	0.25			0.71
P06865	Beta-hexosaminidase subunit alpha	0.64	0.01			1.24	0.08	1.09
P52788	Spermine synthase	0.05	0.03			0.6	0.25	0.96
P15289	Arylsulfatase A	Only T24	0.01			3.14	0.05	0.69
P53634	Dipeptidyl peptidase 1	Only T24	0.02			1.26	0.01	1.87
Q13185	Chromobox protein homolog 3	1.49	0.08			9.43	0.01	1.23
Q03252	Lamin-B2	1.24	0.02			1.55	0.01	0.46
P28799	Granulins	1.61	0.08			1.64	0.01	1.11
Q92688	Acidic leucine-rich nuclear phosphoprotein 32 family member B	1.10	0.25			1.87	0.01	1.12
Q8NHP8	Putative phospholipase B-like 2	0.79	0.35			1.94	0.01	0.40
P49720	Proteasome subunit beta type-3	0.92	0.92			2.04	0.01	1.33
Q9BRA2	Thioredoxin domain-containing protein 17	2.07	0.22			2.79	0.01	1.42
Q9UHL4	Dipeptidyl peptidase 2	0.85	0.12			2.97	0.01	1.42
P54727	UV excision repair protein RAD23 homolog B	1.42	0.03			2.1	0.02	1.16
P07954	Fumarate hydratase, mitochondrial	1.06	0.75			2.03	0.03	0.91
P42126	Enoyl-CoA delta isomerase 1, mitochondrial	0.70	0.25			Only T24M	0.02	1.08
Q16576	Histone-binding protein RBBP7	1.68	0.07			5.15	0.04	0.79
P02786	Transferrin receptor protein 1			1.19	0.18	0.49	0.01	0.82
P05067	Amyloid beta A4 protein			0.43	0.41	0.58	0.01	1.02
Q13443	Disintegrin and metalloproteinase domain-containing protein 9			0.62	0.21	0.65	0.01	1.00
P08174	Complement decay-accelerating factor			1.04	0.47	Only T24	0.02	2.32
Q14126	Desmoglein-2			0.59	0.22	2.58	0.01	1.11
P15151	Poliovirus receptor			2.33	0.17	2.75	0.01	0.91
Q96PD2	Discoidin, CUB and LCCL domain-containing protein 2			0.68	0.18	3.10	0.03	0.95
P09497	Clathrin light chain B			4.3	0.01	Only T24M	0.05	0.80
P21926	CD9 antigen			0.51	0.02	0.52	0.33	0.75
O14974	Protein phosphatase 1 regulatory subunit 12A	1.10	0.60	Only T24M	0.02			1.14
P09012	U1 small nuclear ribonucleoprotein A	0.67	0.33	Only T24M	0.02			0.83
Q12765	Secernin-1	0.98	0.75	Only T24M	0.02			0.50
Q9BUJ2	Heterogeneous nuclear ribonucleoprotein U-like protein 1	1.40	0.05	Only T24M	0.02			0.42
O43583	Density-regulated protein	1.31	0.25	Only T24M	0.02			1.07
Q9NZT2	Opioid growth factor receptor	0.88	0.18	Only T24M	0.02			1.28
Q10589	Bone marrow stromal antigen 2	2.9	0.22	8.46	0.03			1.25
Q14258	E3 ubiquitin/ISG15 ligase TRIM25	1.26	0.08	7.14	0.03			0.87
O15371	Eukaryotic translation initiation factor 3 subunit D	1.13	0.47	6.78	0.03			0.47
Q9Y383	Putative RNA-binding protein Luc7-like 2	1.04	0.92	4.39	0.01			1.10
P38919	Eukaryotic initiation factor 4A-III	1.34	0.01	2.79	0.03			1.16
Q15758	Neutral amino acid transporter B(0)	1.37	0.01	2.17	0.01			0.79
Q15363	Transmembrane emp24 domain-containing protein 2	1.54	0.30	2.16	0.02			0.95
Q13148	TAR DNA-binding protein 43	1.10	0.35	2.02	0.01			1.17
Q01130	Serine/arginine-rich splicing factor 2	1.04	0.35	1.86	0.01			1.23
O75340	Programmed cell death protein 6	1.20	0.01	1.75	0.02			1.40
Q13492	Phosphatidylinositol-binding clathrin assembly protein	1.02	0.92	1.72	0.02			0.76
P17844	Probable ATP-dependent RNA helicase DDX5	1.40	0.01	1.66	0.03			1.31
P55036	26S proteasome non-ATPase regulatory subunit 4	1.13	0.35	1.59	0.05			0.93
Q13501	Sequestosome-1	Only T24M	0.05	1.52	0.05			1.11
O00592	Podocalyxin	1.02	0.60	0.63	0.01			1.02
P11233	Ras-related protein Ral-A	1.55	0.67	0.61	0.01			0.73
Q12797	Aspartyl/asparaginyl beta-hydroxylase	0.79	0.18	0.60	0.02			0.80
Q53GQ0	Estradiol 17-beta-dehydrogenase 12	1.01	0.92	0.57	0.02			0.87
P41252	Isoleucine--tRNA ligase, cytoplasmic	0.96	0.60	0.51	0.05			0.86
Q13155	Aminoacyl tRNA synthase complex-interacting multifunctional protein 2	1.25	0.08	0.37	0.01			0.94
O75955	Flotillin-1	1.55	0.18	0.27	0.02			0.87
Q9Y2A7	Nck-associated protein 1	0.36	0.29	0.24	0.01			0.73
P11117	Lysosomal acid phosphatase	0.38	0.07	0.17	0.03			0.83
P15170	Eukaryotic peptide chain release factor GTP-binding subunit ERF3A	0.82	0.08	Only T24	0.01			0.76
