# Supplementary material for: Integrative analysis of extracellular and intracellular bladder cancer cell line proteome with transcriptome: improving coverage and validity of –omics findings
Source: Sci Rep. 2016 May 11;6:25619. doi: 10.1038/srep25619 (PMC4863247; doi:10.1038/srep25619)
Supplement: Supplementary Dataset 3 [file srep25619-s4.xls]

## Sheet: BCCluster_molecules
Supplementary Dataset S3. Bladder Cancer associated proteins retrieved from the literature. Molecules extracted from the bladder cancer database (627 features) are presented.
Uniprot ID	Accession	Protein Name
MDR1_HUMAN	P08183	Multidrug resistance protein 1
ANX10_HUMAN	Q9UJ72	Annexin A10
APOA4_HUMAN	P06727	Apolipoprotein A-IV
AQP3_HUMAN	Q92482	Aquaporin-3
ANDR_HUMAN	P10275	Androgen receptor
AURKA_HUMAN	O14965	Aurora kinase A
UFO_HUMAN	P30530	Tyrosine-protein kinase receptor UFO
BAD_HUMAN	Q92934	Bcl2-associated agonist of cell death
BAX_HUMAN	Q07812	Apoptosis regulator BAX
BCL2_HUMAN	P10415	Apoptosis regulator Bcl-2
B2CL1_HUMAN	Q07817	Bcl-2-like protein 1
BECN1_HUMAN	Q14457	Beclin-1
BIRC5_HUMAN	O15392	Baculoviral IAP repeat-containing protein 5
MET_HUMAN	P08581	Hepatocyte growth factor receptor
BASI_HUMAN	P35613	Basigin
CAH9_HUMAN	Q16790	Carbonic anhydrase 9
CASP3_HUMAN	P42574	Caspase-3
CD34_HUMAN	P28906	Hematopoietic progenitor cell antigen CD34
CADH1_HUMAN	P12830	Cadherin-1
CDK2_HUMAN	P24941	Cyclin-dependent kinase 2
CDK4_HUMAN	P11802	Cyclin-dependent kinase 4
CDN1A_HUMAN	P38936	Cyclin-dependent kinase inhibitor 1
CDN1B_HUMAN	P46527	Cyclin-dependent kinase inhibitor 1B
CD2A2_HUMAN	Q8N726	Tumor suppressor ARF
CEAM5_HUMAN	P06731	Carcinoembryonic antigen-related cell adhesion molecule 5
CLD7_HUMAN	O95471	Claudin-7
CO7A1_HUMAN	Q02388	Collagen alpha-1
COR1A_HUMAN	P31146	Coronin-1A
CRP_HUMAN	P02741	C-reactive protein [Cleaved into: C-reactive protein
CTNB1_HUMAN	P35222	Catenin beta-1
CTND1_HUMAN	O60716	Catenin delta-1
CATE_HUMAN	P14091	Cathepsin E
DBLOH_HUMAN	Q9NR28	Diablo homolog, mitochondrial
BMI1_HUMAN	P35226	Polycomb complex protein BMI-1
E2F1_HUMAN	Q01094	Transcription factor E2F1
EGFR_HUMAN	P00533	Epidermal growth factor receptor
EGR1_HUMAN	P18146	Early growth response protein 1
ERBB2_HUMAN	P04626	Receptor tyrosine-protein kinase erbB-2
ERBB4_HUMAN	Q15303	Receptor tyrosine-protein kinase erbB-4
TNR6_HUMAN	P25445	Tumor necrosis factor receptor superfamily member 6
DNMT1_HUMAN	P26358	DNA (cytosine-5)-methyltransferase 1
FGF1_HUMAN	P05230	Fibroblast growth factor 1
FGF2_HUMAN	P09038	Fibroblast growth factor 2
FGFR3_HUMAN	P22607	Fibroblast growth factor receptor 3
VEGFD_HUMAN	O43915	Vascular endothelial growth factor D
FOS_HUMAN	P01100	Proto-oncogene c-Fos
FOSL1_HUMAN	P15407	Fos-related antigen 1
FOXA1_HUMAN	P55317	Hepatocyte nuclear factor 3-alpha
FOXO3_HUMAN	O43524	Forkhead box protein O3
GATA3_HUMAN	P23771	Trans-acting T-cell-specific transcription factor GATA-3
NMDE1_HUMAN	Q12879	Glutamate receptor ionotropic, NMDA 2A
HGF_HUMAN	P14210	Hepatocyte growth factor
HIF1A_HUMAN	Q16665	Hypoxia-inducible factor 1-alpha
HMGB1_HUMAN	P09429	High mobility group protein B1
HNF4G_HUMAN	Q14541	Hepatocyte nuclear factor 4-gamma
FAS_HUMAN	P49327	Fatty acid synthase
RASH_HUMAN	P01112	GTPase HRas
HYAL1_HUMAN	Q12794	Hyaluronidase-1
IL8_HUMAN	P10145	Interleukin-8
IMP3_HUMAN	Q9NV31	U3 small nucleolar ribonucleoprotein protein IMP3
ITA6_HUMAN	P23229	Integrin alpha-6
ITB4_HUMAN	P16144	Integrin beta-4
JUN_HUMAN	P05412	Transcription factor AP-1
VGFR2_HUMAN	P35968	Vascular endothelial growth factor receptor 2
MMP11_HUMAN	P24347	Stromelysin-3
IMA1_HUMAN	P52292	Importin subunit alpha-1
LASP1_HUMAN	Q14847	LIM and SH3 domain protein 1
LEG3_HUMAN	P17931	Galectin-3
MK01_HUMAN	P28482	Mitogen-activated protein kinase 1
MDM2_HUMAN	Q00987	E3 ubiquitin-protein ligase Mdm2
HPSE_HUMAN	Q9Y251	Heparanase
KI67_HUMAN	P46013	Antigen KI-67
TOP2A_HUMAN	P11388	DNA topoisomerase 2-alpha
MMP2_HUMAN	P08253	72 kDa type IV collagenase
MMP9_HUMAN	P14780	Matrix metalloproteinase-9
MRE11_HUMAN	P49959	Double-strand break repair protein MRE11A
MYCL_HUMAN	P12524	Protein L-Myc
NR1I2_HUMAN	O75469	Nuclear receptor subfamily 1 group I member 2
NR2F6_HUMAN	P10588	Nuclear receptor subfamily 2 group F member 6
NR4A1_HUMAN	P22736	Nuclear receptor subfamily 4 group A member 1
NR4A2_HUMAN	P43354	Nuclear receptor subfamily 4 group A member 2
NR4A3_HUMAN	Q92570	Nuclear receptor subfamily 4 group A member 3
PARK7_HUMAN	Q99497	Protein deglycase DJ-1
PDGFA_HUMAN	P04085	Platelet-derived growth factor subunit A
UROK_HUMAN	P00749	Urokinase-type plasminogen activator
UPAR_HUMAN	Q03405	Urokinase plasminogen activator surface receptor
PLK1_HUMAN	P53350	Serine/threonine-protein kinase PLK1
KPCA_HUMAN	P17252	Protein kinase C alpha type
KPCB_HUMAN	P05771	Protein kinase C beta type
KPCG_HUMAN	P05129	Protein kinase C gamma type
KPCL_HUMAN	P24723	Protein kinase C eta type
KPCZ_HUMAN	Q05513	Protein kinase C zeta type
PTEN_HUMAN	P60484	Phosphatidylinositol 3,4,5-trisphosphate 3-phosphatase and dual-specificity protein phosphatase PTEN
PGH2_HUMAN	P35354	Prostaglandin G/H synthase 2
PTPRF_HUMAN	P10586	Receptor-type tyrosine-protein phosphatase F
RB_HUMAN	P06400	Retinoblastoma-associated protein
RECK_HUMAN	O95980	Reversion-inducing cysteine-rich protein with Kazal motifs
RFA1_HUMAN	P27694	Replication protein A 70 kDa DNA-binding subunit
RFA2_HUMAN	P15927	Replication protein A 32 kDa subunit
S10A2_HUMAN	P29034	Protein S100-A2
S10A4_HUMAN	P26447	Protein S100-A4
SDC1_HUMAN	P18827	Syndecan-1
SEMG1_HUMAN	P04279	Semenogelin-1
A1AT_HUMAN	P01009	Alpha-1-antitrypsin
SPB5_HUMAN	P36952	Serpin B5
SNAI1_HUMAN	O95863	Zinc finger protein SNAI1
SYUG_HUMAN	O76070	Gamma-synuclein
SIA7F_HUMAN	Q969X2	Alpha-N-acetylgalactosaminide alpha-2,6-sialyltransferase 6
STAT3_HUMAN	P40763	Signal transducer and activator of transcription 3
AP2A_HUMAN	P05549	Transcription factor AP-2-alpha
TSP1_HUMAN	P07996	Thrombospondin-1
TIMP1_HUMAN	P01033	Metalloproteinase inhibitor 1
TIMP2_HUMAN	P16035	Metalloproteinase inhibitor 2
CIP2A_HUMAN	Q8TCG1	Protein CIP2A
P53_HUMAN	P04637	Cellular tumor antigen p53
TYPH_HUMAN	P19971	Thymidine phosphorylase
UPK3A_HUMAN	O75631	Uroplakin-3a
VEGFA_HUMAN	P15692	Vascular endothelial growth factor A
VEGFC_HUMAN	P49767	Vascular endothelial growth factor C
A2MG_HUMAN	P01023	Alpha-2-macroglobulin
ACACA_HUMAN	Q13085	Acetyl-CoA carboxylase 1
ACACB_HUMAN	O00763	Acetyl-CoA carboxylase 2
ACVL1_HUMAN	P37023	Serine/threonine-protein kinase receptor R3
AKT1_HUMAN	P31749	RAC-alpha serine/threonine-protein kinase
AKTS1_HUMAN	Q96B36	Proline-rich AKT1 substrate 1
AKT2_HUMAN	P31751	RAC-beta serine/threonine-protein kinase
AKT3_HUMAN	Q9Y243	RAC-gamma serine/threonine-protein kinase
ANXA7_HUMAN	P20073	Annexin A7
APOA1_HUMAN	P02647	Apolipoprotein A-I
APOA2_HUMAN	P02652	Apolipoprotein A-II
ARAF_HUMAN	P10398	Serine/threonine-protein kinase A-Raf
ASNS_HUMAN	P08243	Asparagine synthetase [glutamine-hydrolyzing]
ATM_HUMAN	Q13315	Serine-protein kinase ATM
BAK_HUMAN	Q16611	Bcl-2 homologous antagonist/killer
BAP1_HUMAN	Q92560	Ubiquitin carboxyl-terminal hydrolase BAP1
B2L11_HUMAN	O43521	Bcl-2-like protein 11
BID_HUMAN	P55957	BH3-interacting domain death agonist
BIRC2_HUMAN	Q13490	Baculoviral IAP repeat-containing protein 2
BRAF_HUMAN	P15056	Serine/threonine-protein kinase B-raf
BRCA2_HUMAN	P51587	Breast cancer type 2 susceptibility protein
CASP7_HUMAN	P55210	Caspase-7
CAV1_HUMAN	Q03135	Caveolin-1
CCNB1_HUMAN	P14635	G2/mitotic-specific cyclin-B1
CCND1_HUMAN	P24385	G1/S-specific cyclin-D1
CCNE1_HUMAN	P24864	G1/S-specific cyclin-E1
CCNE2_HUMAN	O96020	G1/S-specific cyclin-E2
CADH2_HUMAN	P19022	Cadherin-2
CADH3_HUMAN	P22223	Cadherin-3
CDK1_HUMAN	P06493	Cyclin-dependent kinase 1
CHK1_HUMAN	O14757	Serine/threonine-protein kinase Chk1
CHK2_HUMAN	O96017	Serine/threonine-protein kinase Chk2
CO6A1_HUMAN	P12109	Collagen alpha-1
DVL3_HUMAN	Q92997	Segment polarity protein dishevelled homolog DVL-3
EF2_HUMAN	P13639	Elongation factor 2
EF2K_HUMAN	O00418	Eukaryotic elongation factor 2 kinase
IF4E_HUMAN	P06730	Eukaryotic translation initiation factor 4E
4EBP1_HUMAN	Q13541	Eukaryotic translation initiation factor 4E-binding protein 1
IF4G1_HUMAN	Q04637	Eukaryotic translation initiation factor 4 gamma 1
ERBB3_HUMAN	P21860	Receptor tyrosine-protein kinase erbB-3
ERRFI_HUMAN	Q9UJM3	ERBB receptor feedback inhibitor 1
ESR1_HUMAN	P03372	Estrogen receptor
FIBA_HUMAN	P02671	Fibrinogen alpha chain [Cleaved into: Fibrinopeptide A; Fibrinogen alpha chain]
FIBB_HUMAN	P02675	Fibrinogen beta chain [Cleaved into: Fibrinopeptide B; Fibrinogen beta chain]
FIBG_HUMAN	P02679	Fibrinogen gamma chain
FINC_HUMAN	P02751	Fibronectin
FOXM1_HUMAN	Q08050	Forkhead box protein M1
G6PD_HUMAN	P11413	Glucose-6-phosphate 1-dehydrogenase
GAB2_HUMAN	Q9UQC2	GRB2-associated-binding protein 2
G3P_HUMAN	P04406	Glyceraldehyde-3-phosphate dehydrogenase
GSK3A_HUMAN	P49840	Glycogen synthase kinase-3 alpha
GSK3B_HUMAN	P49841	Glycogen synthase kinase-3 beta
HSP71_HUMAN	P08107	Heat shock 70 kDa protein 1A/1B
PGBM_HUMAN	P98160	Basement membrane-specific heparan sulfate proteoglycan core protein
IDH3A_HUMAN	P50213	Isocitrate dehydrogenase [NAD] subunit alpha, mitochondrial
IBP2_HUMAN	P18065	Insulin-like growth factor-binding protein 2
INP4B_HUMAN	O15327	Type II inositol 3,4-bisphosphate 4-phosphatase
IRS1_HUMAN	P35568	Insulin receptor substrate 1
ITA2_HUMAN	P17301	Integrin alpha-2
ITIH1_HUMAN	P19827	Inter-alpha-trypsin inhibitor heavy chain H1
KCJ13_HUMAN	O60928	Inward rectifier potassium channel 13
KIT_HUMAN	P10721	Mast/stem cell growth factor receptor Kit
LCK_HUMAN	P06239	Tyrosine-protein kinase Lck
MP2K1_HUMAN	Q02750	Dual specificity mitogen-activated protein kinase kinase 1
MK14_HUMAN	Q16539	Mitogen-activated protein kinase 14
MK03_HUMAN	P27361	Mitogen-activated protein kinase 3
MK08_HUMAN	P45983	Mitogen-activated protein kinase 8
MK09_HUMAN	P45984	Mitogen-activated protein kinase 9
CD20_HUMAN	P11836	B-lymphocyte antigen CD20
MTOR_HUMAN	P42345	Serine/threonine-protein kinase mTOR
MYC_HUMAN	P01106	Myc proto-oncogene protein
MYH11_HUMAN	P35749	Myosin-11
MYH9_HUMAN	P35579	Myosin-9
NDRG1_HUMAN	Q92597	Protein NDRG1
MERL_HUMAN	P35240	Merlin
NFKB1_HUMAN	P19838	Nuclear factor NF-kappa-B p105 subunit
NOTC1_HUMAN	P46531	Neurogenic locus notch homolog protein 1
RASN_HUMAN	P01111	GTPase NRas
NRG1_HUMAN	Q02297	Pro-neuregulin-1, membrane-bound isoform
PCNA_HUMAN	P12004	Proliferating cell nuclear antigen
PDCD4_HUMAN	Q53EL6	Programmed cell death protein 4
PDK1_HUMAN	Q15118	[Pyruvate dehydrogenase
PEA15_HUMAN	Q15121	Astrocytic phosphoprotein PEA-15
PECA1_HUMAN	P16284	Platelet endothelial cell adhesion molecule
PROF1_HUMAN	P07737	Profilin-1
PRGR_HUMAN	P06401	Progesterone receptor
PK3CA_HUMAN	P42336	Phosphatidylinositol 4,5-bisphosphate 3-kinase catalytic subunit alpha isoform
P85A_HUMAN	P27986	Phosphatidylinositol 3-kinase regulatory subunit alpha
AAPK1_HUMAN	Q13131	5'-AMP-activated protein kinase catalytic subunit alpha-1
KPCD_HUMAN	Q05655	Protein kinase C delta type
PAXI_HUMAN	P49023	Paxillin
RB11A_HUMAN	P62491	Ras-related protein Rab-11A
RB11B_HUMAN	Q15907	Ras-related protein Rab-11B
RAB25_HUMAN	P57735	Ras-related protein Rab-25
RAD50_HUMAN	Q92878	DNA repair protein RAD50
RAD51_HUMAN	Q06609	DNA repair protein RAD51 homolog 1
RAF1_HUMAN	P04049	RAF proto-oncogene serine/threonine-protein kinase
RBM15_HUMAN	Q96T37	Putative RNA-binding protein 15
RICTR_HUMAN	Q6R327	Rapamycin-insensitive companion of mTOR
RS6_HUMAN	P62753	40S ribosomal protein S6
KS6A1_HUMAN	Q15418	Ribosomal protein S6 kinase alpha-1
KS6B1_HUMAN	P23443	Ribosomal protein S6 kinase beta-1
RPTOR_HUMAN	Q8N122	Regulatory-associated protein of mTOR
S10A8_HUMAN	P05109	Protein S100-A8
PAI1_HUMAN	P05121	Plasminogen activator inhibitor 1
SRSF1_HUMAN	Q07955	Serine/arginine-rich splicing factor 1
SHC1_HUMAN	P29353	SHC-transforming protein 1
SMAD1_HUMAN	Q15797	Mothers against decapentaplegic homolog 1
SMAD3_HUMAN	P84022	Mothers against decapentaplegic homolog 3
SMAD4_HUMAN	Q13485	Mothers against decapentaplegic homolog 4
SRC_HUMAN	P12931	Proto-oncogene tyrosine-protein kinase Src
STA5A_HUMAN	P42229	Signal transducer and activator of transcription 5A
STK11_HUMAN	Q15831	Serine/threonine-protein kinase STK11
STMN1_HUMAN	P16949	Stathmin
KSYK_HUMAN	P43405	Tyrosine-protein kinase SYK
TRFE_HUMAN	P02787	Serotransferrin
TGM2_HUMAN	P21980	Protein-glutamine gamma-glutamyltransferase 2
TSP2_HUMAN	P35442	Thrombospondin-2
TIGAR_HUMAN	Q9NQ88	Fructose-2,6-bisphosphatase TIGAR
TP53B_HUMAN	Q12888	Tumor suppressor p53-binding protein 1
TSC1_HUMAN	Q92574	Hamartin
TSC2_HUMAN	P49815	Tuberin
TTF1_HUMAN	Q15361	Transcription termination factor 1
VHL_HUMAN	P40337	Von Hippel-Lindau disease tumor suppressor
WWTR1_HUMAN	Q9GZV5	WW domain-containing transcription regulator protein 1
XRCC1_HUMAN	P18887	DNA repair protein XRCC1
XRCC5_HUMAN	P13010	X-ray repair cross-complementing protein 5
YAP1_HUMAN	P46937	Transcriptional coactivator YAP1
YBOX1_HUMAN	P67809	Nuclease-sensitive element-binding protein 1
1433B_HUMAN	P31946	14-3-3 protein beta/alpha
1433E_HUMAN	P62258	14-3-3 protein epsilon
1433Z_HUMAN	P63104	14-3-3 protein zeta/delta
AA3R_HUMAN	P0DMS8	Adenosine receptor A3
AACT_HUMAN	P01011	Alpha-1-antichymotrypsin
ABCA1_HUMAN	O95477	ATP-binding cassette sub-family A member 1
ABHD5_HUMAN	Q8WTS1	1-acylglycerol-3-phosphate O-acyltransferase ABHD5
ABL1_HUMAN	P00519	Tyrosine-protein kinase ABL1
ACON_HUMAN	Q99798	Aconitate hydratase, mitochondrial
ACPH_HUMAN	P13798	Acylamino-acid-releasing enzyme
ACTB_HUMAN	P60709	Actin, cytoplasmic 1
ACTN1_HUMAN	P12814	Alpha-actinin-1
ACTN4_HUMAN	O43707	Alpha-actinin-4
ACTZ_HUMAN	P61163	Alpha-centractin
ADIRF_HUMAN	Q15847	Adipogenesis regulatory factor
ADR2_HUMAN	Q86V24	Adiponectin receptor protein 2
AEBP1_HUMAN	Q8IUX7	Adipocyte enhancer-binding protein 1
AGR2_HUMAN	O95994	Anterior gradient protein 2 homolog
AL9A1_HUMAN	P49189	4-trimethylaminobutyraldehyde dehydrogenase
AN32A_HUMAN	P39687	Acidic leucine-rich nuclear phosphoprotein 32 family member A
ANR29_HUMAN	Q8N6D5	Ankyrin repeat domain-containing protein 29
ANXA6_HUMAN	P08133	Annexin A6
AOFA_HUMAN	P21397	Amine oxidase [flavin-containing] A
AP1G2_HUMAN	O75843	AP-1 complex subunit gamma-like 2
AP2M1_HUMAN	Q96CW1	AP-2 complex subunit mu
APC5_HUMAN	Q9UJX4	Anaphase-promoting complex subunit 5
API5_HUMAN	Q9BZZ5	Apoptosis inhibitor 5
AQP9_HUMAN	O43315	Aquaporin-9
AR6P1_HUMAN	Q15041	ADP-ribosylation factor-like protein 6-interacting protein 1
ARF4_HUMAN	P18085	ADP-ribosylation factor 4
ARRD1_HUMAN	Q8N5I2	Arrestin domain-containing protein 1
AS3MT_HUMAN	Q9HBK9	Arsenite methyltransferase
ASPN_HUMAN	Q9BXN1	Asporin
ASTER_HUMAN	Q9Y284	Protein Asterix
ATG9B_HUMAN	Q674R7	Autophagy-related protein 9B
ATPB_HUMAN	P06576	ATP synthase subunit beta, mitochondrial
ATX1_HUMAN	P54253	Ataxin-1
ATX10_HUMAN	Q9UBB4	Ataxin-10
B4GT1_HUMAN	P15291	Beta-1,4-galactosyltransferase 1
BCAS1_HUMAN	O75363	Breast carcinoma-amplified sequence 1
BDNF_HUMAN	P23560	Brain-derived neurotrophic factor
BGH3_HUMAN	Q15582	Transforming growth factor-beta-induced protein ig-h3
BHE41_HUMAN	Q9C0J9	Class E basic helix-loop-helix protein 41
BI1_HUMAN	P55061	Bax inhibitor 1
BL1S6_HUMAN	Q9UL45	Biogenesis of lysosome-related organelles complex 1 subunit 6
BLCAP_HUMAN	P62952	Bladder cancer-associated protein
BTG2_HUMAN	P78543	Protein BTG2
C1QBP_HUMAN	Q07021	Complement component 1 Q subcomponent-binding protein, mitochondrial
C1R_HUMAN	P00736	Complement C1r subcomponent
CALD1_HUMAN	Q05682	Caldesmon
CAP1_HUMAN	Q01518	Adenylyl cyclase-associated protein 1
CATB_HUMAN	P07858	Cathepsin B
CATK_HUMAN	P43235	Cathepsin K
CATL1_HUMAN	P07711	Cathepsin L1
CBX7_HUMAN	O95931	Chromobox protein homolog 7
CC14B_HUMAN	O60729	Dual specificity protein phosphatase CDC14B
CD8A_HUMAN	P01732	T-cell surface glycoprotein CD8 alpha chain
CEBPB_HUMAN	P17676	CCAAT/enhancer-binding protein beta
CELF1_HUMAN	Q92879	CUGBP Elav-like family member 1
CELR2_HUMAN	Q9HCU4	Cadherin EGF LAG seven-pass G-type receptor 2
CF201_HUMAN	Q7Z4U5	Uncharacterized protein C6orf201
CG010_HUMAN	Q9HAC7	Succinate--hydroxymethylglutarate CoA-transferase
CH60_HUMAN	P10809	60 kDa heat shock protein, mitochondrial
CHODL_HUMAN	Q9H9P2	Chondrolectin
CHSS1_HUMAN	Q86X52	Chondroitin sulfate synthase 1
CHSTF_HUMAN	Q7LFX5	Carbohydrate sulfotransferase 15
CIA30_HUMAN	Q9Y375	Complex I intermediate-associated protein 30, mitochondrial
CILP1_HUMAN	O75339	Cartilage intermediate layer protein 1
CLCN3_HUMAN	P51790	H(+)/Cl(-) exchange transporter 3
CNN3_HUMAN	Q15417	Calponin-3
CO1A2_HUMAN	P08123	Collagen alpha-2
CO3A1_HUMAN	P02461	Collagen alpha-1
CO5A1_HUMAN	P20908	Collagen alpha-1
CO5A2_HUMAN	P05997	Collagen alpha-2
CO5A3_HUMAN	P25940	Collagen alpha-3
CO6A3_HUMAN	P12111	Collagen alpha-3
COAA1_HUMAN	Q03692	Collagen alpha-1
COBA1_HUMAN	P12107	Collagen alpha-1
COGA1_HUMAN	Q07092	Collagen alpha-1
COPZ2_HUMAN	Q9P299	Coatomer subunit zeta-2
COR1C_HUMAN	Q9ULV4	Coronin-1C
COR2B_HUMAN	Q9UQ03	Coronin-2B
CP1B1_HUMAN	Q16678	Cytochrome P450 1B1
CP4B1_HUMAN	P13584	Cytochrome P450 4B1
CR3L1_HUMAN	Q96BA8	Cyclic AMP-responsive element-binding protein 3-like protein 1
CRBL2_HUMAN	O60519	cAMP-responsive element-binding protein-like 2
CTDS2_HUMAN	O14595	Carboxy-terminal domain RNA polymerase II polypeptide A small phosphatase 2
CTGF_HUMAN	P29279	Connective tissue growth factor
CTL1_HUMAN	Q8WWI5	Choline transporter-like protein 1
CTND2_HUMAN	Q9UQB3	Catenin delta-2
CXA1_HUMAN	P17302	Gap junction alpha-1 protein
CXCL2_HUMAN	P19875	C-X-C motif chemokine 2
CXCL3_HUMAN	P19876	C-X-C motif chemokine 3
CYR61_HUMAN	O00622	Protein CYR61
DAP1_HUMAN	P51397	Death-associated protein 1
DCTD_HUMAN	P32321	Deoxycytidylate deaminase
DDX31_HUMAN	Q9H8H2	Probable ATP-dependent RNA helicase DDX31
DDX5_HUMAN	P17844	Probable ATP-dependent RNA helicase DDX5
DECR_HUMAN	Q16698	2,4-dienoyl-CoA reductase, mitochondrial
DEN2D_HUMAN	Q9H6A0	DENN domain-containing protein 2D
DERM_HUMAN	Q07507	Dermatopontin
DHB2_HUMAN	P37059	Estradiol 17-beta-dehydrogenase 2
DHC24_HUMAN	Q15392	Delta(24)-sterol reductase
DHX15_HUMAN	O43143	Pre-mRNA-splicing factor ATP-dependent RNA helicase DHX15
DMTF1_HUMAN	Q9Y222	Cyclin-D-binding Myb-like transcription factor 1
DSE_HUMAN	Q9UL01	Dermatan-sulfate epimerase
DSRAD_HUMAN	P55265	Double-stranded RNA-specific adenosine deaminase
DUS1_HUMAN	P28562	Dual specificity protein phosphatase 1
DYN2_HUMAN	P50570	Dynamin-2
E2AK2_HUMAN	P19525	Interferon-induced, double-stranded RNA-activated protein kinase
ECHB_HUMAN	P55084	Trifunctional enzyme subunit beta, mitochondrial
EDNRA_HUMAN	P25101	Endothelin-1 receptor
EIF1_HUMAN	P41567	Eukaryotic translation initiation factor 1
ELOV5_HUMAN	Q9NYP7	Elongation of very long chain fatty acids protein 5
EMP1_HUMAN	P54849	Epithelial membrane protein 1
ESR2_HUMAN	Q92731	Estrogen receptor beta
EXOG_HUMAN	Q9Y2C4	Nuclease EXOG, mitochondrial
EYA4_HUMAN	O95677	Eyes absent homolog 4
F16P1_HUMAN	P09467	Fructose-1,6-bisphosphatase 1
F174B_HUMAN	Q3ZCQ3	Membrane protein FAM174B
FA57A_HUMAN	Q8TBR7	Protein FAM57A
FABP6_HUMAN	P51161	Gastrotropin
FAK2_HUMAN	Q14289	Protein-tyrosine kinase 2-beta
FBN1_HUMAN	P35555	Fibrillin-1
FDFT_HUMAN	P37268	Squalene synthase
FGFR1_HUMAN	P11362	Fibroblast growth factor receptor 1
FHIT_HUMAN	P49789	Bis(5'-adenosyl)-triphosphatase
FMO1_HUMAN	Q01740	Dimethylaniline monooxygenase [N-oxide-forming] 1
FND3B_HUMAN	Q53EP0	Fibronectin type III domain-containing protein 3B
FXYD3_HUMAN	Q14802	FXYD domain-containing ion transport regulator 3
G0S2_HUMAN	P27469	G0/G1 switch protein 2
GAB1_HUMAN	Q13480	GRB2-associated-binding protein 1
GABT_HUMAN	P80404	4-aminobutyrate aminotransferase, mitochondrial
GALT1_HUMAN	Q10472	Polypeptide N-acetylgalactosaminyltransferase 1
GAS1_HUMAN	P54826	Growth arrest-specific protein 1
GATA6_HUMAN	Q92908	Transcription factor GATA-6
GCP60_HUMAN	Q9H3P7	Golgi resident protein GCP60
GDE1_HUMAN	Q9NZC3	Glycerophosphodiester phosphodiesterase 1
GFPT2_HUMAN	O94808	Glutamine--fructose-6-phosphate aminotransferase [isomerizing] 2
GLCI1_HUMAN	Q86VQ1	Glucocorticoid-induced transcript 1 protein
GLPT_HUMAN	P57057	Glycerol-3-phosphate transporter
GNAI3_HUMAN	P08754	Guanine nucleotide-binding protein G
GNPI2_HUMAN	Q8TDQ7	Glucosamine-6-phosphate isomerase 2
GPX2_HUMAN	P18283	Glutathione peroxidase 2
GREM1_HUMAN	O60565	Gremlin-1
GRSF1_HUMAN	Q12849	G-rich sequence factor 1
GSH1_HUMAN	P48506	Glutamate--cysteine ligase catalytic subunit
GTR3_HUMAN	P11169	Solute carrier family 2, facilitated glucose transporter member 3
H33_HUMAN	P84243	Histone H3.3
HAND2_HUMAN	P61296	Heart- and neural crest derivatives-expressed protein 2
HCDH_HUMAN	Q16836	Hydroxyacyl-coenzyme A dehydrogenase, mitochondrial
HDAC4_HUMAN	P56524	Histone deacetylase 4
HEMK2_HUMAN	Q9Y5N5	HemK methyltransferase family member 2
HMCS2_HUMAN	P54868	Hydroxymethylglutaryl-CoA synthase, mitochondrial
HMGA2_HUMAN	P52926	High mobility group protein HMGI-C
HN1_HUMAN	Q9UK76	Hematological and neurological expressed 1 protein
HSPB2_HUMAN	Q16082	Heat shock protein beta-2
HTAI2_HUMAN	Q9BUP3	Oxidoreductase HTATIP2
HXA11_HUMAN	P31270	Homeobox protein Hox-A11
IASPP_HUMAN	Q8WUF5	RelA-associated inhibitor
IBP3_HUMAN	P17936	Insulin-like growth factor-binding protein 3
ID3_HUMAN	Q02535	DNA-binding protein inhibitor ID-3
IF140_HUMAN	Q96RY7	Intraflagellar transport protein 140 homolog
IFFO1_HUMAN	Q0D2I5	Intermediate filament family orphan 1
IFM1_HUMAN	P13164	Interferon-induced transmembrane protein 1
IKKE_HUMAN	Q14164	Inhibitor of nuclear factor kappa-B kinase subunit epsilon
IL6_HUMAN	P05231	Interleukin-6
IMDH2_HUMAN	P12268	Inosine-5'-monophosphate dehydrogenase 2
INHBA_HUMAN	P08476	Inhibin beta A chain
IOD2_HUMAN	Q92813	Type II iodothyronine deiodinase
IRK14_HUMAN	Q9UNX9	ATP-sensitive inward rectifier potassium channel 14
ISLR_HUMAN	O14498	Immunoglobulin superfamily containing leucine-rich repeat protein
ITA5_HUMAN	P08648	Integrin alpha-5
ITCH_HUMAN	Q96J02	E3 ubiquitin-protein ligase Itchy homolog
ITF2_HUMAN	P15884	Transcription factor 4
ITFG2_HUMAN	Q969R8	Integrin-alpha FG-GAP repeat-containing protein 2
JAG1_HUMAN	P78504	Protein jagged-1
JAK1_HUMAN	P23458	Tyrosine-protein kinase JAK1
JAM1_HUMAN	Q9Y624	Junctional adhesion molecule A
JARD2_HUMAN	Q92833	Protein Jumonji
JMJD6_HUMAN	Q6NYC1	Bifunctional arginine demethylase and lysyl-hydroxylase JMJD6
K0232_HUMAN	Q92628	Uncharacterized protein KIAA0232
K1C19_HUMAN	P08727	Keratin, type I cytoskeletal 19
K1C20_HUMAN	P35900	Keratin, type I cytoskeletal 20
K2C6A_HUMAN	P02538	Keratin, type II cytoskeletal 6A
KAD2_HUMAN	P54819	Adenylate kinase 2, mitochondrial
KI3L1_HUMAN	P43629	Killer cell immunoglobulin-like receptor 3DL1
KIF2A_HUMAN	O00139	Kinesin-like protein KIF2A
KLF7_HUMAN	O75840	Krueppel-like factor 7
LAMC1_HUMAN	P11047	Laminin subunit gamma-1
LDHB_HUMAN	P07195	L-lactate dehydrogenase B chain
LDOCL_HUMAN	Q6ICC9	Protein LDOC1L
LIPB2_HUMAN	Q8ND30	Liprin-beta-2
LIRA1_HUMAN	O75019	Leukocyte immunoglobulin-like receptor subfamily A member 1
LITAF_HUMAN	Q99732	Lipopolysaccharide-induced tumor necrosis factor-alpha factor
LMBD1_HUMAN	Q9NUN5	Probable lysosomal cobalamin transporter
LRMP_HUMAN	Q12912	Lymphoid-restricted membrane protein
LRRC1_HUMAN	Q9BTT6	Leucine-rich repeat-containing protein 1
LYOX_HUMAN	P28300	Protein-lysine 6-oxidase
M4K4_HUMAN	O95819	Mitogen-activated protein kinase kinase kinase kinase 4
MAGT1_HUMAN	Q9H0U3	Magnesium transporter protein 1
MCL1_HUMAN	Q07820	Induced myeloid leukemia cell differentiation protein Mcl-1
MCP_HUMAN	P15529	Membrane cofactor protein
MDHM_HUMAN	P40926	Malate dehydrogenase, mitochondrial
MECP2_HUMAN	P51608	Methyl-CpG-binding protein 2
MED1_HUMAN	Q15648	Mediator of RNA polymerase II transcription subunit 1
MEIS1_HUMAN	O00470	Homeobox protein Meis1
MFA3L_HUMAN	O75121	Microfibrillar-associated protein 3-like
MFAP5_HUMAN	Q13361	Microfibrillar-associated protein 5
MITF_HUMAN	O75030	Microphthalmia-associated transcription factor
MMP3_HUMAN	P08254	Stromelysin-1
MOT1_HUMAN	P53985	Monocarboxylate transporter 1
MP2K4_HUMAN	P45985	Dual specificity mitogen-activated protein kinase kinase 4
MRC2_HUMAN	Q9UBG0	C-type mannose receptor 2
MRP3_HUMAN	O15438	Canalicular multispecific organic anion transporter 2
MS4A7_HUMAN	Q9GZW8	Membrane-spanning 4-domains subfamily A member 7
MT1E_HUMAN	P04732	Metallothionein-1E
MT1G_HUMAN	P13640	Metallothionein-1G
MT1H_HUMAN	P80294	Metallothionein-1H
MT1X_HUMAN	P80297	Metallothionein-1X
MTAP_HUMAN	Q13126	S-methyl-5'-thioadenosine phosphorylase
MTG8_HUMAN	Q06455	Protein CBFA2T1
MTX1_HUMAN	Q13505	Metaxin-1
MUC24_HUMAN	Q04900	Sialomucin core protein 24
MYLIP_HUMAN	Q8WY64	E3 ubiquitin-protein ligase MYLIP
MYLK_HUMAN	Q15746	Myosin light chain kinase, smooth muscle
MYO10_HUMAN	Q9HD67	Unconventional myosin-X
MYO1B_HUMAN	O43795	Unconventional myosin-Ib
MYRIP_HUMAN	Q8NFW9	Rab effector MyRIP
NBN_HUMAN	O60934	Nibrin
NDEL1_HUMAN	Q9GZM8	Nuclear distribution protein nudE-like 1
NELFD_HUMAN	Q8IXH7	Negative elongation factor C/D
NFAC1_HUMAN	O95644	Nuclear factor of activated T-cells, cytoplasmic 1
NFIB_HUMAN	O00712	Nuclear factor 1 B-type
NFYA_HUMAN	P23511	Nuclear transcription factor Y subunit alpha
NNMT_HUMAN	P40261	Nicotinamide N-methyltransferase
NOTC2_HUMAN	Q04721	Neurogenic locus notch homolog protein 2
NPAS2_HUMAN	Q99743	Neuronal PAS domain-containing protein 2
NPC1_HUMAN	O15118	Niemann-Pick C1 protein
NTAN1_HUMAN	Q96AB6	Protein N-terminal asparagine amidohydrolase
O10H2_HUMAN	O60403	Olfactory receptor 10H2
O10H3_HUMAN	O60404	Olfactory receptor 10H3
OAF_HUMAN	Q86UD1	Out at first protein homolog
ODBB_HUMAN	P21953	2-oxoisovalerate dehydrogenase subunit beta, mitochondrial
OLM2B_HUMAN	Q68BL8	Olfactomedin-like protein 2B
OPHN1_HUMAN	O60890	Oligophrenin-1
PALLD_HUMAN	Q8WX93	Palladin
PAPS2_HUMAN	O95340	Bifunctional 3'-phosphoadenosine 5'-phosphosulfate synthase 2
PAQRB_HUMAN	Q15546	Monocyte to macrophage differentiation factor
PARP4_HUMAN	Q9UKK3	Poly [ADP-ribose] polymerase 4
PCBP2_HUMAN	Q15366	Poly(rC)-binding protein 2
PCCB_HUMAN	P05166	Propionyl-CoA carboxylase beta chain, mitochondrial
PCSK5_HUMAN	Q92824	Proprotein convertase subtilisin/kexin type 5
PDLI3_HUMAN	Q53GG5	PDZ and LIM domain protein 3
PDLI7_HUMAN	Q9NR12	PDZ and LIM domain protein 7
PEBB_HUMAN	Q13951	Core-binding factor subunit beta
PER1_HUMAN	O15534	Period circadian protein homolog 1
PGDH_HUMAN	P15428	15-hydroxyprostaglandin dehydrogenase [NAD
PGRC2_HUMAN	O15173	Membrane-associated progesterone receptor component 2
PGS2_HUMAN	P07585	Decorin
PIM1_HUMAN	P11309	Serine/threonine-protein kinase pim-1
PKHG3_HUMAN	A1L390	Pleckstrin homology domain-containing family G member 3
PLS3_HUMAN	Q9NRY6	Phospholipid scramblase 3
PLS4_HUMAN	Q9NRQ2	Phospholipid scramblase 4
POF1B_HUMAN	Q8WVV4	Protein POF1B
POGK_HUMAN	Q9P215	Pogo transposable element with KRAB domain
POSTN_HUMAN	Q15063	Periostin
PPA6_HUMAN	Q9NPH0	Lysophosphatidic acid phosphatase type 6
PPARG_HUMAN	P37231	Peroxisome proliferator-activated receptor gamma
PTBP1_HUMAN	P26599	Polypyrimidine tract-binding protein 1
PTBP2_HUMAN	Q9UKA9	Polypyrimidine tract-binding protein 2
PTN12_HUMAN	Q05209	Tyrosine-protein phosphatase non-receptor type 12
PTPRD_HUMAN	P23468	Receptor-type tyrosine-protein phosphatase delta
PTTG_HUMAN	P53801	Pituitary tumor-transforming gene 1 protein-interacting protein
QCR2_HUMAN	P22695	Cytochrome b-c1 complex subunit 2, mitochondrial
RAB15_HUMAN	P59190	Ras-related protein Rab-15
RAB31_HUMAN	Q13636	Ras-related protein Rab-31
RAB34_HUMAN	Q9BZG1	Ras-related protein Rab-34
RAB7B_HUMAN	Q96AH8	Ras-related protein Rab-7b
RAD_HUMAN	P55042	GTP-binding protein RAD
RARG_HUMAN	P13631	Retinoic acid receptor gamma
RASA1_HUMAN	P20936	Ras GTPase-activating protein 1
RBMS1_HUMAN	P29558	RNA-binding motif, single-stranded-interacting protein 1
RFWD2_HUMAN	Q8NHY2	E3 ubiquitin-protein ligase RFWD2
RGS1_HUMAN	Q08116	Regulator of G-protein signaling 1
RGS2_HUMAN	P41220	Regulator of G-protein signaling 2
RHOB_HUMAN	P62745	Rho-related GTP-binding protein RhoB
RM02_HUMAN	Q5T653	39S ribosomal protein L2, mitochondrial
RN128_HUMAN	Q8TEB7	E3 ubiquitin-protein ligase RNF128
RPB9_HUMAN	P36954	DNA-directed RNA polymerase II subunit RPB9
RS19_HUMAN	P39019	40S ribosomal protein S19
RT36_HUMAN	P82909	28S ribosomal protein S36, mitochondrial
RTKN_HUMAN	Q9BST9	Rhotekin
RUNX1_HUMAN	Q01196	Runt-related transcription factor 1
S12A8_HUMAN	A0AV02	Solute carrier family 12 member 8
S22A5_HUMAN	O76082	Solute carrier family 22 member 5
S29A3_HUMAN	Q9BZD2	Equilibrative nucleoside transporter 3
S3TC2_HUMAN	Q8TF17	SH3 domain and tetratricopeptide repeat-containing protein 2
S43A3_HUMAN	Q8NBI5	Solute carrier family 43 member 3
SBDS_HUMAN	Q9Y3A5	Ribosome maturation protein SBDS
SEPR_HUMAN	Q12884	Prolyl endopeptidase FAP
SERP1_HUMAN	Q9Y6X1	Stress-associated endoplasmic reticulum protein 1
SFRP4_HUMAN	Q6FHJ7	Secreted frizzled-related protein 4
SGK1_HUMAN	O00141	Serine/threonine-protein kinase Sgk1
SGPL1_HUMAN	O95470	Sphingosine-1-phosphate lyase 1
SIAT9_HUMAN	Q9UNP4	Lactosylceramide alpha-2,3-sialyltransferase
SIR1_HUMAN	Q96EB6	NAD-dependent protein deacetylase sirtuin-1
SMAD6_HUMAN	O43541	Mothers against decapentaplegic homolog 6
SMAP_HUMAN	O00193	Small acidic protein
SMO_HUMAN	Q99835	Smoothened homolog
SN_HUMAN	Q9BZZ2	Sialoadhesin
SNX1_HUMAN	Q13596	Sorting nexin-1
SOCS3_HUMAN	O14543	Suppressor of cytokine signaling 3
SORL_HUMAN	Q92673	Sortilin-related receptor
SOX21_HUMAN	Q9Y651	Transcription factor SOX-21
SOX4_HUMAN	Q06945	Transcription factor SOX-4
SP1_HUMAN	P08047	Transcription factor Sp1
SPCS1_HUMAN	Q9Y6A9	Signal peptidase complex subunit 1
SPHK1_HUMAN	Q9NYA1	Sphingosine kinase 1
SPON2_HUMAN	Q9BUD6	Spondin-2
SPTCS_HUMAN	Q96JI7	Spatacsin
SRSF9_HUMAN	Q13242	Serine/arginine-rich splicing factor 9
SSFA2_HUMAN	P28290	Sperm-specific antigen 2
SSX1_HUMAN	Q16384	Protein SSX1
STAM2_HUMAN	O75886	Signal transducing adapter molecule 2
SULF1_HUMAN	Q8IWU6	Extracellular sulfatase Sulf-1
T53I1_HUMAN	Q96A56	Tumor protein p53-inducible nuclear protein 1
TAB2_HUMAN	Q9NYJ8	TGF-beta-activated kinase 1 and MAP3K7-binding protein 2
TAGL_HUMAN	Q01995	Transgelin
TAGL2_HUMAN	P37802	Transgelin-2
TARB1_HUMAN	Q13395	Probable methyltransferase TARBP1
TAU_HUMAN	P10636	Microtubule-associated protein tau
TBB6_HUMAN	Q9BUF5	Tubulin beta-6 chain
TCEA1_HUMAN	P23193	Transcription elongation factor A protein 1
TEAD1_HUMAN	P28347	Transcriptional enhancer factor TEF-1
TENA_HUMAN	P24821	Tenascin
TGFB3_HUMAN	P10600	Transforming growth factor beta-3
TGFR1_HUMAN	P36897	TGF-beta receptor type-1
TGFR2_HUMAN	P37173	TGF-beta receptor type-2
THMS2_HUMAN	Q5TEJ8	Protein THEMIS2
TIMP3_HUMAN	P35625	Metalloproteinase inhibitor 3
TKFC_HUMAN	Q3LXA3	Triokinase/FMN cyclase
TM109_HUMAN	Q9BVC6	Transmembrane protein 109
TM1L1_HUMAN	O75674	TOM1-like protein 1
TM87A_HUMAN	Q8NBN3	Transmembrane protein 87A
TNAP3_HUMAN	P21580	Tumor necrosis factor alpha-induced protein 3
TNPO1_HUMAN	Q92973	Transportin-1
TOX3_HUMAN	O15405	TOX high mobility group box family member 3
TPPC3_HUMAN	O43617	Trafficking protein particle complex subunit 3
TRAK1_HUMAN	Q9UPV9	Trafficking kinesin-binding protein 1
TRI26_HUMAN	Q12899	Tripartite motif-containing protein 26
TRI39_HUMAN	Q9HCM9	E3 ubiquitin-protein ligase TRIM39
TRIM2_HUMAN	Q9C040	Tripartite motif-containing protein 2
TRPV1_HUMAN	Q8NER1	Transient receptor potential cation channel subfamily V member 1
TSG6_HUMAN	P98066	Tumor necrosis factor-inducible gene 6 protein
TSN12_HUMAN	O95859	Tetraspanin-12
UBC9_HUMAN	P63279	SUMO-conjugating enzyme UBC9
UBE2N_HUMAN	P61088	Ubiquitin-conjugating enzyme E2 N
UBP46_HUMAN	P62068	Ubiquitin carboxyl-terminal hydrolase 46
UBP48_HUMAN	Q86UV5	Ubiquitin carboxyl-terminal hydrolase 48
UD13_HUMAN	P35503	UDP-glucuronosyltransferase 1-3
UPK1A_HUMAN	O00322	Uroplakin-1a
UPK2_HUMAN	O00526	Uroplakin-2
UT1_HUMAN	Q13336	Urea transporter 1
VA0E1_HUMAN	O15342	V-type proton ATPase subunit e 1
VILL_HUMAN	O15195	Villin-like protein
VISL1_HUMAN	P62760	Visinin-like protein 1
VP37C_HUMAN	A5D8V6	Vacuolar protein sorting-associated protein 37C
VRK3_HUMAN	Q8IV63	Inactive serine/threonine-protein kinase VRK3
WDR62_HUMAN	O43379	WD repeat-containing protein 62
XPP2_HUMAN	O43895	Xaa-Pro aminopeptidase 2
YIPF5_HUMAN	Q969M3	Protein YIPF5
ZBT48_HUMAN	P10074	Zinc finger and BTB domain-containing protein 48
ZDHC3_HUMAN	Q9NYG2	Palmitoyltransferase ZDHHC3
ZDHC4_HUMAN	Q9NPG8	Probable palmitoyltransferase ZDHHC4
ZEB1_HUMAN	P37275	Zinc finger E-box-binding homeobox 1
ZFP91_HUMAN	Q96JP5	E3 ubiquitin-protein ligase ZFP91
ZN543_HUMAN	Q08ER8	Zinc finger protein 543
ZO2_HUMAN	Q9UDY2	Tight junction protein ZO-2

## Sheet: GLAD4U
Supplementary Dataset S3. Bladder Cancer associated proteins retrieved from the literature. Molecules extracted following application of the web-based tool GLAD4U (671 features) are presented.
Uniprot ID	Accession	Protein Name
IL8_HUMAN	P10145	Interleukin-8
ACKR3_HUMAN	P25106	Atypical chemokine receptor 3
BRNP1_HUMAN	O60477	BMP/retinoic acid-inducible neural-specific protein 1
UD11_HUMAN	P22309	UDP-glucuronosyltransferase 1-1
UHRF1_HUMAN	Q96T88	E3 ubiquitin-protein ligase UHRF1
CSMD1_HUMAN	Q96PZ7	CUB and sushi domain-containing protein 1
MUC16_HUMAN	Q8WXI7	Mucin-16
PAL4A_HUMAN	Q9Y536	Peptidyl-prolyl cis-trans isomerase A-like 4A
1433B_HUMAN	P31946	14-3-3 protein beta/alpha
1433S_HUMAN	P31947	14-3-3 protein sigma
4EBP1_HUMAN	Q13541	Eukaryotic translation initiation factor 4E-binding protein 1
A1AT_HUMAN	P01009	Alpha-1-antitrypsin
ACOD_HUMAN	O00767	Acyl-CoA desaturase
ACSL5_HUMAN	Q9ULC5	Long-chain-fatty-acid--CoA ligase 5
ACTC_HUMAN	P68032	Actin, alpha cardiac muscle 1
ACTN4_HUMAN	O43707	Alpha-actinin-4
ADA12_HUMAN	O43184	Disintegrin and metalloproteinase domain-containing protein 12
AHR_HUMAN	P35869	Aryl hydrocarbon receptor
AK1C2_HUMAN	P52895	Aldo-keto reductase family 1 member C2
AK1C3_HUMAN	P42330	Aldo-keto reductase family 1 member C3
AKT1_HUMAN	P31749	RAC-alpha serine/threonine-protein kinase
AL1A1_HUMAN	P00352	Retinal dehydrogenase 1
AL1A3_HUMAN	P47895	Aldehyde dehydrogenase family 1 member A3
GNAS3_HUMAN	O95467	Neuroendocrine secretory protein 55
ALKB2_HUMAN	Q6NS38	Alpha-ketoglutarate-dependent dioxygenase alkB homolog 2
ALKB3_HUMAN	Q96Q83	Alpha-ketoglutarate-dependent dioxygenase alkB homolog 3
ALKB8_HUMAN	Q96BT7	Alkylated DNA repair protein alkB homolog 8
ANDR_HUMAN	P10275	Androgen receptor
ANGP1_HUMAN	Q15389	Angiopoietin-1
ANGP2_HUMAN	O15123	Angiopoietin-2
ANK3_HUMAN	Q12955	Ankyrin-3
ANM5_HUMAN	O14744	Protein arginine N-methyltransferase 5
ANX10_HUMAN	Q9UJ72	Annexin A10
ANXA1_HUMAN	P04083	Annexin A1
ANXA2_HUMAN	P07355	Annexin A2
AP2A_HUMAN	P05549	Transcription factor AP-2-alpha
APAF_HUMAN	O14727	Apoptotic protease-activating factor 1
APC_HUMAN	P25054	Adenomatous polyposis coli protein
APOE_HUMAN	P02649	Apolipoprotein E
AQP3_HUMAN	Q92482	Aquaporin-3
ARY2_HUMAN	P11245	Arylamine N-acetyltransferase 2
ASGL1_HUMAN	Q7L266	Isoaspartyl peptidase/L-asparaginase
ATF2_HUMAN	P15336	Cyclic AMP-dependent transcription factor ATF-2
ATF3_HUMAN	P18847	Cyclic AMP-dependent transcription factor ATF-3
ATM_HUMAN	Q13315	Serine-protein kinase ATM
AURKA_HUMAN	O14965	Aurora kinase A
B2CL1_HUMAN	Q07817	Bcl-2-like protein 1
BAMBI_HUMAN	Q13145	BMP and activin membrane-bound inhibitor homolog
BAP1_HUMAN	Q92560	Ubiquitin carboxyl-terminal hydrolase BAP1
BASI_HUMAN	P35613	Basigin
BAX_HUMAN	Q07812	Apoptosis regulator BAX
BCAR1_HUMAN	P56945	Breast cancer anti-estrogen resistance protein 1
BCL2_HUMAN	P10415	Apoptosis regulator Bcl-2
BDNF_HUMAN	P23560	Brain-derived neurotrophic factor
BECN1_HUMAN	Q14457	Beclin-1
BGH3_HUMAN	Q15582	Transforming growth factor-beta-induced protein ig-h3
BIRC5_HUMAN	O15392	Baculoviral IAP repeat-containing protein 5
BIRC7_HUMAN	Q96CA5	Baculoviral IAP repeat-containing protein 7
BKRB1_HUMAN	P46663	B1 bradykinin receptor
BKRB2_HUMAN	P30411	B2 bradykinin receptor
BLCAP_HUMAN	P62952	Bladder cancer-associated protein
BMI1_HUMAN	P35226	Polycomb complex protein BMI-1
BMP10_HUMAN	O95393	Bone morphogenetic protein 10
BMP2_HUMAN	P12643	Bone morphogenetic protein 2
BMP4_HUMAN	P12644	Bone morphogenetic protein 4
BMP6_HUMAN	P22004	Bone morphogenetic protein 6
BMPR2_HUMAN	Q13873	Bone morphogenetic protein receptor type-2
BMX_HUMAN	P51813	Cytoplasmic tyrosine-protein kinase BMX
BRAF_HUMAN	P15056	Serine/threonine-protein kinase B-raf
BRCA1_HUMAN	P38398	Breast cancer type 1 susceptibility protein
BUB1_HUMAN	O43683	Mitotic checkpoint serine/threonine-protein kinase BUB1
BUB1B_HUMAN	O60566	Mitotic checkpoint serine/threonine-protein kinase BUB1 beta
C163A_HUMAN	Q86VB7	Scavenger receptor cysteine-rich type 1 protein M130
CAD13_HUMAN	P55290	Cadherin-13
CADH1_HUMAN	P12830	Cadherin-1
CADH2_HUMAN	P19022	Cadherin-2
CADH3_HUMAN	P22223	Cadherin-3
CADH4_HUMAN	P55283	Cadherin-4
CAGE1_HUMAN	Q8TC20	Cancer-associated gene 1 protein
CAH9_HUMAN	Q16790	Carbonic anhydrase 9
CALR_HUMAN	P27797	Calreticulin
CASP3_HUMAN	P42574	Caspase-3
CASP5_HUMAN	P51878	Caspase-5
CASP8_HUMAN	Q14790	Caspase-8
CATB_HUMAN	P07858	Cathepsin B
CATL1_HUMAN	P07711	Cathepsin L1
CAV1_HUMAN	Q03135	Caveolin-1
CAV2_HUMAN	P51636	Caveolin-2
CBX7_HUMAN	O95931	Chromobox protein homolog 7
CCL2_HUMAN	P13500	C-C motif chemokine 2
CCL25_HUMAN	O15444	C-C motif chemokine 25
CCNA1_HUMAN	P78396	Cyclin-A1
CCNB1_HUMAN	P14635	G2/mitotic-specific cyclin-B1
CCNB2_HUMAN	O95067	G2/mitotic-specific cyclin-B2
CCND1_HUMAN	P24385	G1/S-specific cyclin-D1
CCND3_HUMAN	P30281	G1/S-specific cyclin-D3
CCNE1_HUMAN	P24864	G1/S-specific cyclin-E1
CCNH_HUMAN	P51946	Cyclin-H
CCR2_HUMAN	P41597	C-C chemokine receptor type 2
CCR8_HUMAN	P51685	C-C chemokine receptor type 8
CCR9_HUMAN	P51686	C-C chemokine receptor type 9
CD166_HUMAN	Q13740	CD166 antigen
CDN2A_HUMAN	P42771	Cyclin-dependent kinase inhibitor 2A
CD34_HUMAN	P28906	Hematopoietic progenitor cell antigen CD34
CD44_HUMAN	P16070	CD44 antigen
CD82_HUMAN	P27701	CD82 antigen
CD9_HUMAN	P21926	CD9 antigen
CDC20_HUMAN	Q12834	Cell division cycle protein 20 homolog
CDK4_HUMAN	P11802	Cyclin-dependent kinase 4
CDK6_HUMAN	Q00534	Cyclin-dependent kinase 6
CDN1A_HUMAN	P38936	Cyclin-dependent kinase inhibitor 1
CDN1B_HUMAN	P46527	Cyclin-dependent kinase inhibitor 1B
CDX2_HUMAN	Q99626	Homeobox protein CDX-2
CEAM1_HUMAN	P13688	Carcinoembryonic antigen-related cell adhesion molecule 1
CEGT_HUMAN	Q16739	Ceramide glucosyltransferase
CERS2_HUMAN	Q96G23	Ceramide synthase 2
CFLAR_HUMAN	O15519	CASP8 and FADD-like apoptosis regulator
CH60_HUMAN	P10809	60 kDa heat shock protein, mitochondrial
CHD1L_HUMAN	Q86WJ1	Chromodomain-helicase-DNA-binding protein 1-like
CHK2_HUMAN	O96017	Serine/threonine-protein kinase Chk2
CHKA_HUMAN	P35790	Choline kinase alpha
CHL1_HUMAN	O00533	Neural cell adhesion molecule L1-like protein
CIP2A_HUMAN	Q8TCG1	Protein CIP2A
CKAP4_HUMAN	Q07065	Cytoskeleton-associated protein 4
CKS2_HUMAN	P33552	Cyclin-dependent kinases regulatory subunit 2
CLD1_HUMAN	O95832	Claudin-1
CLD11_HUMAN	O75508	Claudin-11
CLD3_HUMAN	O15551	Claudin-3
CLD4_HUMAN	O14493	Claudin-4
CLD7_HUMAN	O95471	Claudin-7
CLMP_HUMAN	Q9H6B4	CXADR-like membrane protein
CLUS_HUMAN	P10909	Clusterin
COIA1_HUMAN	P39060	Collagen alpha-1
CP074_HUMAN	Q96GX8	Uncharacterized protein C16orf74
CP2D6_HUMAN	P10635	Cytochrome P450 2D6
CREB1_HUMAN	P16220	Cyclic AMP-responsive element-binding protein 1
CRP_HUMAN	P02741	C-reactive protein [Cleaved into: C-reactive protein
CSAG2_HUMAN	Q9Y5P2	Chondrosarcoma-associated gene 2/3 protein
CSF3_HUMAN	P09919	Granulocyte colony-stimulating factor
CSF3R_HUMAN	Q99062	Granulocyte colony-stimulating factor receptor
CSPG2_HUMAN	P13611	Versican core protein
CTNA1_HUMAN	P35221	Catenin alpha-1
CTNB1_HUMAN	P35222	Catenin beta-1
CTND1_HUMAN	O60716	Catenin delta-1
CUL3_HUMAN	Q13618	Cullin-3
CXCL5_HUMAN	P42830	C-X-C motif chemokine 5
CXCR4_HUMAN	P61073	C-X-C chemokine receptor type 4
CYB_HUMAN	P00156	Cytochrome b
DAB2_HUMAN	P98082	Disabled homolog 2
DAB2P_HUMAN	Q5VWQ8	Disabled homolog 2-interacting protein
DACT2_HUMAN	Q5SW24	Dapper homolog 2
DAPK1_HUMAN	P53355	Death-associated protein kinase 1
DAPK2_HUMAN	Q9UIK4	Death-associated protein kinase 2
DBLOH_HUMAN	Q9NR28	Diablo homolog, mitochondrial
DEF1_HUMAN	P59665	Neutrophil defensin 1
DEF3_HUMAN	P59666	Neutrophil defensin 3
DEK_HUMAN	P35659	Protein DEK
DEMA_HUMAN	Q08495	Dematin
DESM_HUMAN	P17661	Desmin
DHSB_HUMAN	P21912	Succinate dehydrogenase [ubiquinone] iron-sulfur subunit, mitochondrial
DHSD_HUMAN	O14521	Succinate dehydrogenase [ubiquinone] cytochrome b small subunit, mitochondrial
DNMT1_HUMAN	P26358	DNA
DPOG2_HUMAN	Q9UHN1	DNA polymerase subunit gamma-2, mitochondrial
DPOLB_HUMAN	P06746	DNA polymerase beta
DRG1_HUMAN	Q9Y295	Developmentally-regulated GTP-binding protein 1
DSCR8_HUMAN	Q96T75	Down syndrome critical region protein 8
DUS1_HUMAN	P28562	Dual specificity protein phosphatase 1
DX39A_HUMAN	O00148	ATP-dependent RNA helicase DDX39A
E2F1_HUMAN	Q01094	Transcription factor E2F1
E2F3_HUMAN	O00716	Transcription factor E2F3
EDN1_HUMAN	P05305	Endothelin-1
EDNRA_HUMAN	P25101	Endothelin-1 receptor
EFNA1_HUMAN	P20827	Ephrin-A1
EFNB2_HUMAN	P52799	Ephrin-B2
EGFL7_HUMAN	Q9UHF1	Epidermal growth factor-like protein 7
EGFR_HUMAN	P00533	Epidermal growth factor receptor
EGLN_HUMAN	P17813	Endoglin
EGR1_HUMAN	P18146	Early growth response protein 1
EIF3B_HUMAN	P55884	Eukaryotic translation initiation factor 3 subunit B
ELAV1_HUMAN	Q15717	ELAV-like protein 1
ELK1_HUMAN	P19419	ETS domain-containing protein Elk-1
EMP2_HUMAN	P54851	Epithelial membrane protein 2
ENPP2_HUMAN	Q13822	Ectonucleotide pyrophosphatase/phosphodiesterase family member 2
EOMES_HUMAN	O95936	Eomesodermin homolog
EP300_HUMAN	Q09472	Histone acetyltransferase p300
EPCAM_HUMAN	P16422	Epithelial cell adhesion molecule
EPHA2_HUMAN	P29317	Ephrin type-A receptor 2
EPHB4_HUMAN	P54760	Ephrin type-B receptor 4
ERBB2_HUMAN	P04626	Receptor tyrosine-protein kinase erbB-2
ERBB4_HUMAN	Q15303	Receptor tyrosine-protein kinase erbB-4
ERCC1_HUMAN	P07992	DNA excision repair protein ERCC-1
ERCC2_HUMAN	P18074	TFIIH basal transcription factor complex helicase XPD subunit
ERCC5_HUMAN	P28715	DNA repair protein complementing XP-G cells
ERCC6_HUMAN	Q03468	DNA excision repair protein ERCC-6
ERG_HUMAN	P11308	Transcriptional regulator ERG
ESM1_HUMAN	Q9NQ30	Endothelial cell-specific molecule 1
ESR1_HUMAN	P03372	Estrogen receptor
ESR2_HUMAN	Q92731	Estrogen receptor beta
EST1_HUMAN	P23141	Liver carboxylesterase 1
ETS1_HUMAN	P14921	Protein C-ets-1
EZH2_HUMAN	Q15910	Histone-lysine N-methyltransferase EZH2
EZRI_HUMAN	P15311	Ezrin
F264_HUMAN	Q16877	6-phosphofructo-2-kinase/fructose-2,6-bisphosphatase 4
FABP4_HUMAN	P15090	Fatty acid-binding protein, adipocyte
FAK2_HUMAN	Q14289	Protein-tyrosine kinase 2-beta
FANCL_HUMAN	Q9NW38	E3 ubiquitin-protein ligase FANCL
FAS_HUMAN	P49327	Fatty acid synthase
FBLN5_HUMAN	Q9UBX5	Fibulin-5
FERM1_HUMAN	Q9BQL6	Fermitin family homolog 1
FERM2_HUMAN	Q96AC1	Fermitin family homolog 2
FGF1_HUMAN	P05230	Fibroblast growth factor 1
FGF2_HUMAN	P09038	Fibroblast growth factor 2
FGFR1_HUMAN	P11362	Fibroblast growth factor receptor 1
FGFR2_HUMAN	P21802	Fibroblast growth factor receptor 2
FGFR3_HUMAN	P22607	Fibroblast growth factor receptor 3
FHIT_HUMAN	P49789	Bis(5'-adenosyl)-triphosphatase
FHL1_HUMAN	Q13642	Four and a half LIM domains protein 1
FINC_HUMAN	P02751	Fibronectin
FOLH1_HUMAN	Q04609	Glutamate carboxypeptidase 2
FOXA1_HUMAN	P55317	Hepatocyte nuclear factor 3-alpha
FOXM1_HUMAN	Q08050	Forkhead box protein M1
FOXO3_HUMAN	O43524	Forkhead box protein O3
FOXQ1_HUMAN	Q9C009	Forkhead box protein Q1
FSCN1_HUMAN	Q16658	Fascin
FUT1_HUMAN	P19526	Galactoside 2-alpha-L-fucosyltransferase 1
FYV1_HUMAN	Q9Y2I7	1-phosphatidylinositol 3-phosphate 5-kinase
FZD4_HUMAN	Q9ULV1	Frizzled-4
GALT1_HUMAN	Q10472	Polypeptide N-acetylgalactosaminyltransferase 1
GATA2_HUMAN	P23769	Endothelial transcription factor GATA-2
GATA3_HUMAN	P23771	Trans-acting T-cell-specific transcription factor GATA-3
GBB3_HUMAN	P16520	Guanine nucleotide-binding protein G
GBB4_HUMAN	Q9HAV0	Guanine nucleotide-binding protein subunit beta-4
GBX2_HUMAN	P52951	Homeobox protein GBX-2
GCNT1_HUMAN	Q02742	Beta-1,3-galactosyl-O-glycosyl-glycoprotein beta-1,6-N-acetylglucosaminyltransferase
GDF9_HUMAN	O60383	Growth/differentiation factor 9
GDIR2_HUMAN	P52566	Rho GDP-dissociation inhibitor 2
GELS_HUMAN	P06396	Gelsolin
GLI1_HUMAN	P08151	Zinc finger protein GLI1
GLI2_HUMAN	P10070	Zinc finger protein GLI2
GLO2_HUMAN	Q16775	Hydroxyacylglutathione hydrolase, mitochondrial
GPX1_HUMAN	P07203	Glutathione peroxidase 1
GRAB_HUMAN	P10144	Granzyme B
GRN_HUMAN	P28799	Granulins
GROA_HUMAN	P09341	Growth-regulated alpha protein
GSK3B_HUMAN	P49841	Glycogen synthase kinase-3 beta
GSTM1_HUMAN	P09488	Glutathione S-transferase Mu 1
GSTP1_HUMAN	P09211	Glutathione S-transferase P
GSTT1_HUMAN	P30711	Glutathione S-transferase theta-1
GTR1_HUMAN	P11166	Solute carrier family 2, facilitated glucose transporter member 1
H2AX_HUMAN	P16104	Histone H2AX
HAS1_HUMAN	Q92839	Hyaluronan synthase 1
HAS2_HUMAN	Q92819	Hyaluronan synthase 2
HCFC1_HUMAN	P51610	Host cell factor 1
HDAC6_HUMAN	Q9UBN7	Histone deacetylase 6
HECAM_HUMAN	Q14CZ8	Hepatocyte cell adhesion molecule
HG2A_HUMAN	P04233	HLA class II histocompatibility antigen gamma chain
HGF_HUMAN	P14210	Hepatocyte growth factor
HIF1A_HUMAN	Q16665	Hypoxia-inducible factor 1-alpha
HLAG_HUMAN	P17693	HLA class I histocompatibility antigen, alpha chain G
HMGA1_HUMAN	P17096	High mobility group protein HMG-I/HMG-Y
HMGA2_HUMAN	P52926	High mobility group protein HMGI-C
HMGN5_HUMAN	P82970	High mobility group nucleosome-binding domain-containing protein 5
HMMR_HUMAN	O75330	Hyaluronan mediated motility receptor
HMOX1_HUMAN	P09601	Heme oxygenase 1
HPSE_HUMAN	Q9Y251	Heparanase
HSP74_HUMAN	P34932	Heat shock 70 kDa protein 4
HSPB1_HUMAN	P04792	Heat shock protein beta-1
HXA9_HUMAN	P31269	Homeobox protein Hox-A9
HXB13_HUMAN	Q92826	Homeobox protein Hox-B13
HYAL1_HUMAN	Q12794	Hyaluronidase-1
HYAL3_HUMAN	O43820	Hyaluronidase-3
HYEP_HUMAN	P07099	Epoxide hydrolase 1
IBP2_HUMAN	P18065	Insulin-like growth factor-binding protein 2
IBP3_HUMAN	P17936	Insulin-like growth factor-binding protein 3
IBP5_HUMAN	P24593	Insulin-like growth factor-binding protein 5
ICAM1_HUMAN	P05362	Intercellular adhesion molecule 1
ID1_HUMAN	P41134	DNA-binding protein inhibitor ID-1
IDHC_HUMAN	O75874	Isocitrate dehydrogenase [NADP] cytoplasmic
IF2B3_HUMAN	O00425	Insulin-like growth factor 2 mRNA-binding protein 3
IF5A2_HUMAN	Q9GZV4	Eukaryotic translation initiation factor 5A-2
IFNA1_HUMAN	P01562	Interferon alpha-1/13
IFNG_HUMAN	P01579	Interferon gamma
IFNL2_HUMAN	Q8IZJ0	Interferon lambda-2
IGBP1_HUMAN	P78318	Immunoglobulin-binding protein 1
IGF1_HUMAN	P05019	Insulin-like growth factor I
IGF1R_HUMAN	P08069	Insulin-like growth factor 1 receptor
IL10_HUMAN	P22301	Interleukin-10
IL12A_HUMAN	P29459	Interleukin-12 subunit alpha
IL17_HUMAN	Q16552	Interleukin-17A
IL1A_HUMAN	P01583	Interleukin-1 alpha
IL1B_HUMAN	P01584	Interleukin-1 beta
IL1R1_HUMAN	P14778	Interleukin-1 receptor type 1
IL1RA_HUMAN	P18510	Interleukin-1 receptor antagonist protein
IL2_HUMAN	P60568	Interleukin-2
IL20_HUMAN	Q9NYY1	Interleukin-20
IL4_HUMAN	P05112	Interleukin-4
IL4RA_HUMAN	P24394	Interleukin-4 receptor subunit alpha
IL5_HUMAN	P05113	Interleukin-5
IL6_HUMAN	P05231	Interleukin-6
ILK_HUMAN	Q13418	Integrin-linked protein kinase
IMA1_HUMAN	P52292	Importin subunit alpha-1
ISG15_HUMAN	P05161	Ubiquitin-like protein ISG15
ISK1_HUMAN	P00995	Pancreatic secretory trypsin inhibitor
ISL1_HUMAN	P61371	Insulin gene enhancer protein ISL-1
ITA2_HUMAN	P17301	Integrin alpha-2
ITA3_HUMAN	P26006	Integrin alpha-3
ITA5_HUMAN	P08648	Integrin alpha-5
ITB1_HUMAN	P05556	Integrin beta-1
ITIH5_HUMAN	Q86UX2	Inter-alpha-trypsin inhibitor heavy chain H5
JUN_HUMAN	P05412	Transcription factor AP-1
K1456_HUMAN	Q9P272	Probable tRNA methyltransferase 9-like protein
K1C18_HUMAN	P05783	Keratin, type I cytoskeletal 18
K1C19_HUMAN	P08727	Keratin, type I cytoskeletal 19
K2C6B_HUMAN	P04259	Keratin, type II cytoskeletal 6B
KAT5_HUMAN	Q92993	Histone acetyltransferase KAT5
KCNA5_HUMAN	P22460	Potassium voltage-gated channel subfamily A member 5
KDM1A_HUMAN	O60341	Lysine-specific histone demethylase 1A
KDM4A_HUMAN	O75164	Lysine-specific demethylase 4A
KI67_HUMAN	P46013	Antigen KI-67
KIF11_HUMAN	P52732	Kinesin-like protein KIF11
KISS1_HUMAN	Q15726	Metastasis-suppressor KiSS-1
KISSR_HUMAN	Q969F8	KiSS-1 receptor
KIT_HUMAN	P10721	Mast/stem cell growth factor receptor Kit
KLF4_HUMAN	O43474	Krueppel-like factor 4
KLF5_HUMAN	Q13887	Krueppel-like factor 5
KLK5_HUMAN	Q9Y337	Kallikrein-5
KPCA_HUMAN	P17252	Protein kinase C alpha type
KPCZ_HUMAN	Q05513	Protein kinase C zeta type
KS6B1_HUMAN	P23443	Ribosomal protein S6 kinase beta-1
KSYK_HUMAN	P43405	Tyrosine-protein kinase SYK
LACC1_HUMAN	Q8IV20	Laccase domain-containing protein 1
LAMC2_HUMAN	Q13753	Laminin subunit gamma-2
LASP1_HUMAN	Q14847	LIM and SH3 domain protein 1
LAT1_HUMAN	Q01650	Large neutral amino acids transporter small subunit 1
LDHB_HUMAN	P07195	L-lactate dehydrogenase B chain
LEG3_HUMAN	P17931	Galectin-3
LEG8_HUMAN	O00214	Galectin-8
LG3BP_HUMAN	Q08380	Galectin-3-binding protein
LIN9_HUMAN	Q5TKA1	Protein lin-9 homolog
LOX12_HUMAN	P18054	Arachidonate 12-lipoxygenase, 12S-type
LOX15_HUMAN	P16050	Arachidonate 15-lipoxygenase
LOX5_HUMAN	P09917	Arachidonate 5-lipoxygenase
LPAR1_HUMAN	Q92633	Lysophosphatidic acid receptor 1
LPAR2_HUMAN	Q9HBW0	Lysophosphatidic acid receptor 2
LPAR3_HUMAN	Q9UBY5	Lysophosphatidic acid receptor 3
LRAT_HUMAN	O95237	Lecithin retinol acyltransferase
LRIG1_HUMAN	Q96JA1	Leucine-rich repeats and immunoglobulin-like domains protein 1
LY75_HUMAN	O60449	Lymphocyte antigen 75
LYPD3_HUMAN	O95274	Ly6/PLAUR domain-containing protein 3
LYRIC_HUMAN	Q86UE4	Protein LYRIC
M3K7_HUMAN	O43318	Mitogen-activated protein kinase kinase kinase 7
MAGA4_HUMAN	P43358	Melanoma-associated antigen 4
MAGA9_HUMAN	P43362	Melanoma-associated antigen 9
MAPK2_HUMAN	P49137	MAP kinase-activated protein kinase 2
MBOA7_HUMAN	Q96N66	Lysophospholipid acyltransferase 7
MCM7_HUMAN	P33993	DNA replication licensing factor MCM7
MD2L1_HUMAN	Q13257	Mitotic spindle assembly checkpoint protein MAD2A
MDM2_HUMAN	Q00987	E3 ubiquitin-protein ligase Mdm2
MDR1_HUMAN	P08183	Multidrug resistance protein 1
MECP2_HUMAN	P51608	Methyl-CpG-binding protein 2
MED19_HUMAN	A0JLT2	Mediator of RNA polymerase II transcription subunit 19
MESD1_HUMAN	Q9H1K6	Mesoderm development candidate 1
MET_HUMAN	P08581	Hepatocyte growth factor receptor
MICA_HUMAN	Q29983	MHC class I polypeptide-related sequence A
MIF_HUMAN	P14174	Macrophage migration inhibitory factor
MINA_HUMAN	Q8IUF8	Bifunctional lysine-specific demethylase and histidyl-hydroxylase MINA
MK01_HUMAN	P28482	Mitogen-activated protein kinase 1
MK03_HUMAN	P27361	Mitogen-activated protein kinase 3
MK08_HUMAN	P45983	Mitogen-activated protein kinase 8
MK14_HUMAN	Q16539	Mitogen-activated protein kinase 14
MLH1_HUMAN	P40692	DNA mismatch repair protein Mlh1
MLP3A_HUMAN	Q9H492	Microtubule-associated proteins 1A/1B light chain 3A
MMP1_HUMAN	P03956	Interstitial collagenase
MMP12_HUMAN	P39900	Macrophage metalloelastase
MMP13_HUMAN	P45452	Collagenase 3
MMP14_HUMAN	P50281	Matrix metalloproteinase-14
MMP15_HUMAN	P51511	Matrix metalloproteinase-15
MMP2_HUMAN	P08253	72 kDa type IV collagenase
MMP3_HUMAN	P08254	Stromelysin-1
MMP7_HUMAN	P09237	Matrilysin
MMP8_HUMAN	P22894	Neutrophil collagenase
MMP9_HUMAN	P14780	Matrix metalloproteinase-9
MP2K3_HUMAN	P46734	Dual specificity mitogen-activated protein kinase kinase 3
MP2K4_HUMAN	P45985	Dual specificity mitogen-activated protein kinase kinase 4
MP2K6_HUMAN	P52564	Dual specificity mitogen-activated protein kinase kinase 6
MP2K7_HUMAN	O14733	Dual specificity mitogen-activated protein kinase kinase 7
MPIP2_HUMAN	P30305	M-phase inducer phosphatase 2
MPRI_HUMAN	P11717	Cation-independent mannose-6-phosphate receptor
MRE11_HUMAN	P49959	Double-strand break repair protein MRE11A
MRP2_HUMAN	Q92887	Canalicular multispecific organic anion transporter 1
MSH3_HUMAN	P20585	DNA mismatch repair protein Msh3
MSH6_HUMAN	P52701	DNA mismatch repair protein Msh6
MT1E_HUMAN	P04732	Metallothionein-1E
MTHR_HUMAN	P42898	Methylenetetrahydrofolate reductase
MTOR_HUMAN	P42345	Serine/threonine-protein kinase mTOR
MTSS1_HUMAN	O43312	Metastasis suppressor protein 1
MUC1_HUMAN	P15941	Mucin-1
MUC20_HUMAN	Q8N307	Mucin-20
MUC6_HUMAN	Q6W4X9	Mucin-6
MYBB_HUMAN	P10244	Myb-related protein B
MYC_HUMAN	P01106	Myc proto-oncogene protein
MYH9_HUMAN	P35579	Myosin-9
MZF1_HUMAN	P28698	Myeloid zinc finger 1
NBN_HUMAN	O60934	Nibrin
NBPFC_HUMAN	Q5TAG4	Neuroblastoma breakpoint family member 12
NCOA3_HUMAN	Q9Y6Q9	Nuclear receptor coactivator 3
NCOR1_HUMAN	O75376	Nuclear receptor corepressor 1
NDC80_HUMAN	O14777	Kinetochore protein NDC80 homolog
NEK6_HUMAN	Q9HC98	Serine/threonine-protein kinase Nek6
NELL2_HUMAN	Q99435	Protein kinase C-binding protein NELL2
NEP_HUMAN	P08473	Neprilysin
NF1_HUMAN	P21359	Neurofibromin
NFKB1_HUMAN	P19838	Nuclear factor NF-kappa-B p105 subunit
NGAL_HUMAN	P80188	Neutrophil gelatinase-associated lipocalin
NKG2D_HUMAN	P26718	NKG2-D type II integral membrane protein
NKX28_HUMAN	O15522	Homeobox protein Nkx-2.8
NKX31_HUMAN	Q99801	Homeobox protein Nkx-3.1
NMU_HUMAN	P48645	Neuromedin-U [Cleaved into: Neuromedin-U-25
NNMT_HUMAN	P40261	Nicotinamide N-methyltransferase
NOD2_HUMAN	Q9HC29	Nucleotide-binding oligomerization domain-containing protein 2
NOGG_HUMAN	Q13253	Noggin
NOS2_HUMAN	P35228	Nitric oxide synthase, inducible
NOS3_HUMAN	P29474	Nitric oxide synthase, endothelial
NOTC1_HUMAN	P46531	Neurogenic locus notch homolog protein 1
NQO1_HUMAN	P15559	NAD
NR1I2_HUMAN	O75469	Nuclear receptor subfamily 1 group I member 2
NR4A1_HUMAN	P22736	Nuclear receptor subfamily 4 group A member 1
NRAM1_HUMAN	P49279	Natural resistance-associated macrophage protein 1
NSD2_HUMAN	O96028	Histone-lysine N-methyltransferase NSD2
NSD3_HUMAN	Q9BZ95	Histone-lysine N-methyltransferase NSD3
NTRK2_HUMAN	Q16620	BDNF/NT-3 growth factors receptor
NUMA1_HUMAN	Q14980	Nuclear mitotic apparatus protein 1
NUPR1_HUMAN	O60356	Nuclear protein 1
OCLN_HUMAN	Q16625	Occludin
OGG1_HUMAN	O15527	N-glycosylase/DNA lyase [Includes: 8-oxoguanine DNA glycosylase
ORAV1_HUMAN	Q8WV07	Oral cancer-overexpressed protein 1
OSTP_HUMAN	P10451	Osteopontin
P53_HUMAN	P04637	Cellular tumor antigen p53
P63_HUMAN	Q9H3D4	Tumor protein 63
P73_HUMAN	O15350	Tumor protein p73
PA2G4_HUMAN	Q9UQ80	Proliferation-associated protein 2G4
PAK1_HUMAN	Q13153	Serine/threonine-protein kinase PAK 1
PAR6A_HUMAN	Q9NPB6	Partitioning defective 6 homolog alpha
PARD3_HUMAN	Q8TEW0	Partitioning defective 3 homolog
PAX2_HUMAN	Q02962	Paired box protein Pax-2
PAXI_HUMAN	P49023	Paxillin
PD1L1_HUMAN	Q9NZQ7	Programmed cell death 1 ligand 1
PDCD4_HUMAN	Q53EL6	Programmed cell death protein 4
PDGFB_HUMAN	P01127	Platelet-derived growth factor subunit B
PDPN_HUMAN	Q86YL7	Podoplanin
PEBP1_HUMAN	P30086	Phosphatidylethanolamine-binding protein 1
PEDF_HUMAN	P36955	Pigment epithelium-derived factor
PEPD_HUMAN	P12955	Xaa-Pro dipeptidase
PERM_HUMAN	P05164	Myeloperoxidase
PFD2_HUMAN	Q9UHV9	Prefoldin subunit 2
PGDH_HUMAN	P15428	15-hydroxyprostaglandin dehydrogenase [NAD
PGFRA_HUMAN	P16234	Platelet-derived growth factor receptor alpha
PGH2_HUMAN	P35354	Prostaglandin G/H synthase 2
PGS2_HUMAN	P07585	Decorin
PHLD_HUMAN	P80108	Phosphatidylinositol-glycan-specific phospholipase D
PIEZ1_HUMAN	Q92508	Piezo-type mechanosensitive ion channel component 1
PIM1_HUMAN	P11309	Serine/threonine-protein kinase pim-1
PININ_HUMAN	Q9H307	Pinin
PIP_HUMAN	P12273	Prolactin-inducible protein
PK3CA_HUMAN	P42336	Phosphatidylinositol 4,5-bisphosphate 3-kinase catalytic subunit alpha isoform
PK3CG_HUMAN	P48736	Phosphatidylinositol 4,5-bisphosphate 3-kinase catalytic subunit gamma isoform
PKN1_HUMAN	Q16512	Serine/threonine-protein kinase N1
PKN2_HUMAN	Q16513	Serine/threonine-protein kinase N2
PKN3_HUMAN	Q6P5Z2	Serine/threonine-protein kinase N3
PKP2_HUMAN	Q99959	Plakophilin-2
PLAK_HUMAN	P14923	Junction plakoglobin
PLCE1_HUMAN	Q9P212	1-phosphatidylinositol 4,5-bisphosphate phosphodiesterase epsilon-1
PLK1_HUMAN	P53350	Serine/threonine-protein kinase PLK1
PMF1_HUMAN	Q6P1K2	Polyamine-modulated factor 1
PO4F2_HUMAN	Q12837	POU domain, class 4, transcription factor 2
PO5F1_HUMAN	Q01860	POU domain, class 5, transcription factor 1
PODXL_HUMAN	O00592	Podocalyxin
PON1_HUMAN	P27169	Serum paraoxonase/arylesterase 1
POSTN_HUMAN	Q15063	Periostin
PP1A_HUMAN	P62136	Serine/threonine-protein phosphatase PP1-alpha catalytic subunit
PP1RA_HUMAN	Q96QC0	Serine/threonine-protein phosphatase 1 regulatory subunit 10
PPARA_HUMAN	Q07869	Peroxisome proliferator-activated receptor alpha
PPARD_HUMAN	Q03181	Peroxisome proliferator-activated receptor delta
PPARG_HUMAN	P37231	Peroxisome proliferator-activated receptor gamma
PRDX2_HUMAN	P32119	Peroxiredoxin-2
PROF1_HUMAN	P07737	Profilin-1
PROM1_HUMAN	O43490	Prominin-1
PRSS8_HUMAN	Q16651	Prostasin
PSCA_HUMAN	O43653	Prostate stem cell antigen
PTC1_HUMAN	Q13635	Protein patched homolog 1
PTEN_HUMAN	P60484	Phosphatidylinositol 3,4,5-trisphosphate 3-phosphatase and dual-specificity protein phosphatase PTEN
PTHR_HUMAN	P12272	Parathyroid hormone-related protein
PTN21_HUMAN	Q16825	Tyrosine-protein phosphatase non-receptor type 21
PTN23_HUMAN	Q9H3S7	Tyrosine-protein phosphatase non-receptor type 23
PTOV1_HUMAN	Q86YD1	Prostate tumor-overexpressed gene 1 protein
PTPRD_HUMAN	P23468	Receptor-type tyrosine-protein phosphatase delta
RAB23_HUMAN	Q9ULC3	Ras-related protein Rab-23
RAB25_HUMAN	P57735	Ras-related protein Rab-25
RAC1_HUMAN	P63000	Ras-related C3 botulinum toxin substrate 1
RAD1_HUMAN	O60671	Cell cycle checkpoint protein RAD1
RAD50_HUMAN	Q92878	DNA repair protein RAD50
RALA_HUMAN	P11233	Ras-related protein Ral-A
RALB_HUMAN	P11234	Ras-related protein Ral-B
RARB_HUMAN	P10826	Retinoic acid receptor beta
RASA1_HUMAN	P20936	Ras GTPase-activating protein 1
RASF1_HUMAN	Q9NS23	Ras association domain-containing protein 1
RASH_HUMAN	P01112	GTPase HRas
RASK_HUMAN	P01116	GTPase KRas
RASN_HUMAN	P01111	GTPase NRas
RB_HUMAN	P06400	Retinoblastoma-associated protein
RBM3_HUMAN	P98179	RNA-binding protein 3
RBP1_HUMAN	Q15311	RalA-binding protein 1
RBX1_HUMAN	P62877	E3 ubiquitin-protein ligase RBX1
RCAS1_HUMAN	O00559	Receptor-binding cancer antigen expressed on SiSo cells
RD23B_HUMAN	P54727	UV excision repair protein RAD23 homolog B
RECK_HUMAN	O95980	Reversion-inducing cysteine-rich protein with Kazal motifs
REG3A_HUMAN	Q06141	Regenerating islet-derived protein 3-alpha
RET1_HUMAN	P09455	Retinol-binding protein 1
RFA1_HUMAN	P27694	Replication protein A 70 kDa DNA-binding subunit
RFA2_HUMAN	P15927	Replication protein A 32 kDa subunit
RGPA2_HUMAN	Q2PPJ7	Ral GTPase-activating protein subunit alpha-2
RHOC_HUMAN	P08134	Rho-related GTP-binding protein RhoC
RIN1_HUMAN	Q13671	Ras and Rab interactor 1
RING2_HUMAN	Q99496	E3 ubiquitin-protein ligase RING2
RINI_HUMAN	P13489	Ribonuclease inhibitor
RIPK2_HUMAN	O43353	Receptor-interacting serine/threonine-protein kinase 2
RIR2_HUMAN	P31350	Ribonucleoside-diphosphate reductase subunit M2
RIT1_HUMAN	Q92963	GTP-binding protein Rit1
RON_HUMAN	Q04912	Macrophage-stimulating protein receptor
RREB1_HUMAN	Q92766	Ras-responsive element-binding protein 1
RSF1_HUMAN	Q96T23	Remodeling and spacing factor 1
RSSA_HUMAN	P08865	40S ribosomal protein SA
RTKN_HUMAN	Q9BST9	Rhotekin
RUNX3_HUMAN	Q13761	Runt-related transcription factor 3
RUXE_HUMAN	P62304	Small nuclear ribonucleoprotein E
S10A7_HUMAN	P31151	Protein S100-A7
S10A8_HUMAN	P05109	Protein S100-A8
S10AB_HUMAN	P31949	Protein S100-A11
S19A1_HUMAN	P41440	Folate transporter 1
S1PR1_HUMAN	P21453	Sphingosine 1-phosphate receptor 1
SAP3_HUMAN	P17900	Ganglioside GM2 activator
SATB1_HUMAN	Q01826	DNA-binding protein SATB1
SDC1_HUMAN	P18827	Syndecan-1
SDC4_HUMAN	P31431	Syndecan-4
SDCB1_HUMAN	O00560	Syntenin-1
SDF1_HUMAN	P48061	Stromal cell-derived factor 1
SENP2_HUMAN	Q9HC62	Sentrin-specific protease 2
SFRP1_HUMAN	Q8N474	Secreted frizzled-related protein 1
SG2A2_HUMAN	Q13296	Mammaglobin-A
SH3G2_HUMAN	Q99962	Endophilin-A1
SHH_HUMAN	Q15465	Sonic hedgehog protein
SIA4A_HUMAN	Q11201	CMP-N-acetylneuraminate-beta-galactosamide-alpha-2,3-sialyltransferase 1
SIR2_HUMAN	Q8IXJ6	NAD-dependent protein deacetylase sirtuin-2
SKP2_HUMAN	Q13309	S-phase kinase-associated protein 2
SMAD4_HUMAN	Q13485	Mothers against decapentaplegic homolog 4
SMTN_HUMAN	P53814	Smoothelin
SMYD2_HUMAN	Q9NRG4	N-lysine methyltransferase SMYD2
SNAI1_HUMAN	O95863	Zinc finger protein SNAI1
SNAI2_HUMAN	O43623	Zinc finger protein SNAI2
SOCS3_HUMAN	O14543	Suppressor of cytokine signaling 3
SODM_HUMAN	P04179	Superoxide dismutase [Mn], mitochondrial
SOST_HUMAN	Q9BQB4	Sclerostin
SOX2_HUMAN	P48431	Transcription factor SOX-2
SOX4_HUMAN	Q06945	Transcription factor SOX-4
SOX9_HUMAN	P48436	Transcription factor SOX-9
SPB5_HUMAN	P36952	Serpin B5
SPHK1_HUMAN	Q9NYA1	Sphingosine kinase 1
SPRC_HUMAN	P09486	SPARC
SRC_HUMAN	P12931	Proto-oncogene tyrosine-protein kinase Src
SRC8_HUMAN	Q14247	Src substrate cortactin
SRPX_HUMAN	P78539	Sushi repeat-containing protein SRPX
SRSF9_HUMAN	Q13242	Serine/arginine-rich splicing factor 9
ST14_HUMAN	Q9Y5Y6	Suppressor of tumorigenicity 14 protein
ST1A1_HUMAN	P50225	Sulfotransferase 1A1
STAG2_HUMAN	Q8N3U4	Cohesin subunit SA-2
STAT3_HUMAN	P40763	Signal transducer and activator of transcription 3
STK11_HUMAN	Q15831	Serine/threonine-protein kinase STK11
STMN1_HUMAN	P16949	Stathmin
SYNP2_HUMAN	Q9UMS6	Synaptopodin-2
SYTL2_HUMAN	Q9HCH5	Synaptotagmin-like protein 2
TAB1_HUMAN	Q15750	TGF-beta-activated kinase 1 and MAP3K7-binding protein 1
TBX1_HUMAN	O43435	T-box transcription factor TBX1
TBX2_HUMAN	Q13207	T-box transcription factor TBX2
TBX3_HUMAN	O15119	T-box transcription factor TBX3
TCAL1_HUMAN	Q15170	Transcription elongation factor A protein-like 1
TCHP_HUMAN	Q9BT92	Trichoplein keratin filament-binding protein
TENA_HUMAN	P24821	Tenascin
TERT_HUMAN	O14746	Telomerase reverse transcriptase
TF_HUMAN	P13726	Tissue factor
TF65_HUMAN	Q04206	Transcription factor p65
TFPI2_HUMAN	P48307	Tissue factor pathway inhibitor 2
TGBR3_HUMAN	Q03167	Transforming growth factor beta receptor type 3
TGFB1_HUMAN	P01137	Transforming growth factor beta-1
TGFR1_HUMAN	P36897	TGF-beta receptor type-1
TGFR2_HUMAN	P37173	TGF-beta receptor type-2
TGIF1_HUMAN	Q15583	Homeobox protein TGIF1
THAS_HUMAN	P24557	Thromboxane-A synthase
THY1_HUMAN	P04216	Thy-1 membrane glycoprotein
TIE2_HUMAN	Q02763	Angiopoietin-1 receptor
TIMP1_HUMAN	P01033	Metalloproteinase inhibitor 1
TIMP2_HUMAN	P16035	Metalloproteinase inhibitor 2
TKTL1_HUMAN	P51854	Transketolase-like protein 1
TLR10_HUMAN	Q9BXR5	Toll-like receptor 10
TLR4_HUMAN	O00206	Toll-like receptor 4
TMPS2_HUMAN	O15393	Transmembrane protease serine 2
TNF10_HUMAN	P50591	Tumor necrosis factor ligand superfamily member 10
TNF15_HUMAN	O95150	Tumor necrosis factor ligand superfamily member 15
TNFA_HUMAN	P01375	Tumor necrosis factor
TNFL6_HUMAN	P48023	Tumor necrosis factor ligand superfamily member 6
TNR16_HUMAN	P08138	Tumor necrosis factor receptor superfamily member 16
TNR6_HUMAN	P25445	Tumor necrosis factor receptor superfamily member 6
TOP2A_HUMAN	P11388	DNA topoisomerase 2-alpha
TPBG_HUMAN	Q13641	Trophoblast glycoprotein
TPPP_HUMAN	O94811	Tubulin polymerization-promoting protein
TPX2_HUMAN	Q9ULW0	Targeting protein for Xklp2
TR10A_HUMAN	O00220	Tumor necrosis factor receptor superfamily member 10A
TR11B_HUMAN	O00300	Tumor necrosis factor receptor superfamily member 11B
TRI29_HUMAN	Q14134	Tripartite motif-containing protein 29
TRIO_HUMAN	O75962	Triple functional domain protein
TRPV1_HUMAN	Q8NER1	Transient receptor potential cation channel subfamily V member 1
TRPV2_HUMAN	Q9Y5S1	Transient receptor potential cation channel subfamily V member 2
TRY1_HUMAN	P07477	Trypsin-1
TSC1_HUMAN	Q92574	Hamartin
TSP1_HUMAN	P07996	Thrombospondin-1
TWST1_HUMAN	Q15672	Twist-related protein 1
TYB4_HUMAN	P62328	Thymosin beta-4
TYPH_HUMAN	P19971	Thymidine phosphorylase
TYSY_HUMAN	P04818	Thymidylate synthase
UBE2C_HUMAN	O00762	Ubiquitin-conjugating enzyme E2 C
UBIA1_HUMAN	Q9Y5Z9	UbiA prenyltransferase domain-containing protein 1
UBP2_HUMAN	O75604	Ubiquitin carboxyl-terminal hydrolase 2
UBP22_HUMAN	Q9UPT9	Ubiquitin carboxyl-terminal hydrolase 22
UCP2_HUMAN	P55851	Mitochondrial uncoupling protein 2
UFO_HUMAN	P30530	Tyrosine-protein kinase receptor UFO
UPAR_HUMAN	Q03405	Urokinase plasminogen activator surface receptor
UPK1A_HUMAN	O00322	Uroplakin-1a
UPK2_HUMAN	O00526	Uroplakin-2
UPK3A_HUMAN	O75631	Uroplakin-3a
URGCP_HUMAN	Q8TCY9	Up-regulator of cell proliferation
UROK_HUMAN	P00749	Urokinase-type plasminogen activator
UT1_HUMAN	Q13336	Urea transporter 1
VANG1_HUMAN	Q8TAA9	Vang-like protein 1
VASH1_HUMAN	Q7L8A9	Vasohibin-1
VEGFA_HUMAN	P15692	Vascular endothelial growth factor A
VEGFB_HUMAN	P49765	Vascular endothelial growth factor B
VEGFC_HUMAN	P49767	Vascular endothelial growth factor C
VEGFD_HUMAN	O43915	Vascular endothelial growth factor D
VGFR1_HUMAN	P17948	Vascular endothelial growth factor receptor 1
VGFR2_HUMAN	P35968	Vascular endothelial growth factor receptor 2
VIME_HUMAN	P08670	Vimentin
WFDC2_HUMAN	Q14508	WAP four-disulfide core domain protein 2
WIF1_HUMAN	Q9Y5W5	Wnt inhibitory factor 1
WNT1_HUMAN	P04628	Proto-oncogene Wnt-1
WWOX_HUMAN	Q9NZC7	WW domain-containing oxidoreductase
XAF1_HUMAN	Q6GPH4	XIAP-associated factor 1
XPA_HUMAN	P23025	DNA repair protein complementing XP-A cells
XPC_HUMAN	Q01831	DNA repair protein complementing XP-C cells
XPF_HUMAN	Q92889	DNA repair endonuclease XPF
XPO2_HUMAN	P55060	Exportin-2
XRCC1_HUMAN	P18887	DNA repair protein XRCC1
XRCC3_HUMAN	O43542	DNA repair protein XRCC3
XRCC6_HUMAN	P12956	X-ray repair cross-complementing protein 6
YBOX1_HUMAN	P67809	Nuclease-sensitive element-binding protein 1
ZBT7A_HUMAN	O95365	Zinc finger and BTB domain-containing protein 7A
ZDH11_HUMAN	Q9H8X9	Probable palmitoyltransferase ZDHHC11
ZEB1_HUMAN	P37275	Zinc finger E-box-binding homeobox 1
ZEB2_HUMAN	O60315	Zinc finger E-box-binding homeobox 2
ZIC4_HUMAN	Q8N9L1	Zinc finger protein ZIC 4
ZN154_HUMAN	Q13106	Zinc finger protein 154
ZN335_HUMAN	Q9H4Z2	Zinc finger protein 335
CD24_HUMAN	P25063	Signal transducer CD24

## Sheet: Overlapping Findings
Supplementary Dataset S3. Bladder Cancer associated proteins retrieved from the literature and its overlap with proteomics analysis.
Cell line study (T24M vs. T24)			# overlapping molecules
Category		# molecules	BCCluster	Glad4U
Individual proteomic analysis	Total cell extract	253	TYPH_HUMAN, MOT1_HUMAN, PCCB_HUMAN, BAX_HUMAN, DYN2_HUMAN, TNPO1_HUMAN, NDRG1_HUMAN, PCNA_HUMAN, E2AK2_HUMAN, BASI_HUMAN, ZO2_HUMAN, ECHB_HUMAN, ACON_HUMAN, ASP1_HUMAN, MRC2_HUMAN, G6PD_HUMAN, ATX10_HUMAN, RASH_HUMAN, NXA6_HUMAN	TYPH_HUMAN, TPBG_HUMAN, VIME_HUMAN, EPHA2_HUMAN, RBM3_HUMAN, FABP4_HUMAN, BAX_HUMAN, ISG15_HUMAN, ANM5_HUMAN, GTR1_HUMAN, LG3BP_HUMAN, FHL1_HUMAN, AL1A3_HUMAN, BASI_HUMAN, ICAM1_HUMAN, MBOA7_HUMAN, ITB1_HUMAN, ANXA2_HUMAN, SRC8_HUMAN, HYEP_HUMAN, LASP1_HUMAN, NQO1_HUMAN, GELS_HUMAN, HSPB1_HUMAN, IDHC_HUMAN, RASH_HUMAN, AK1C3_HUMAN
	ER/Golgi	217	FND3B_HUMAN, KI67_HUMAN, TAGL_HUMAN, BAX_HUMAN, C1QBP_HUMAN, 2AK2_HUMAN, UBE2N_HUMAN, SRSF1_HUMAN, DYN2_HUMAN, PTBP1_HUMAN, MOT1_HUMAN, DDX5_HUMAN, BASI_HUMAN, CAP1_HUMAN, NPC1_HUMAN, FAS_HUMAN, G6PD_HUMAN, ITA6_HUMAN, MRC2_HUMAN, ANXA6_HUMAN, CATB_HUMAN, DHC24_HUMAN	DX39A_HUMAN, VIME_HUMAN, KI67_HUMAN, BAX_HUMAN, CLD1_HUMAN, ISG15_HUMAN, TPBG_HUMAN, TF_HUMAN, CD166_HUMAN, ICAM1_HUMAN, FHL1_HUMAN, CALR_HUMAN, LG3BP_HUMAN, BASI_HUMAN, EPHA2_HUMAN, PODXL_HUMAN, ITB1_HUMAN, RALA_HUMAN, LYRIC_HUMAN, FAS_HUMAN, NQO1_HUMAN, CD9_HUMAN, IDHC_HUMAN, GELS_HUMAN, MPRI_HUMAN, EGLN_HUMAN, CATB_HUMAN, ILK_HUMAN
	Conditioned medium	256	MMP2_HUMAN, TIMP3_HUMAN, JAG1_HUMAN, ACTZ_HUMAN, ATPB_HUMAN, INHBA_HUMAN, IL6_HUMAN, PTBP1_HUMAN, API5_HUMAN, C1R_HUMAN, C1QBP_HUMAN, IL8_HUMAN, CATL1_HUMAN, VEGFC_HUMAN, PROF1_HUMAN, FAS_HUMAN, CYR61_HUMAN, ADH2_HUMAN, TSP1_HUMAN, OAF_HUMAN, G6PD_HUMAN, CO6A1_HUMAN, MRC2_HUMAN, MYH9_HUMAN, PTPRF_HUMAN, LAMC1_HUMAN, TAGL_HUMAN	ISG15_HUMAN, NGAL_HUMAN, MMP2_HUMAN, VIME_HUMAN, COIA1_HUMAN, WFDC2_HUMAN, FHL1_HUMAN, EFNA1_HUMAN, RBM3_HUMAN, IBP5_HUMAN, CAM1_HUMAN, IL6_HUMAN, GROA_HUMAN, PRDX2_HUMAN, CSPG2_HUMAN, TGFB1_HUMAN, RD23B_HUMAN, EIF3B_HUMAN, IL8_HUMAN, CATL1_HUMAN, S10AB_HUMAN, VEGFC_HUMAN, TR11B_HUMAN, GRN_HUMAN, GSTP1_HUMAN, PROF1_HUMAN, SODM_HUMAN, FSCN1_HUMAN, FAS_HUMAN, K1C18_HUMAN, CADH2_HUMAN, TSP1_HUMAN, S…
	Compilation from all proteomics methods	614	MRC2_HUMAN, G6PD_HUMAN, FAS_HUMAN, ANXA6_HUMAN, TAGL_HUMAN,PTBP1_HUMAN, C1QBP_HUMAN, LASP1_HUMAN, CADH2_HUMAN, MYH9_HUMAN, CAP1_HUMAN TYPH_HUMAN, ACON_HUMAN, ATX10_HUMAN, FND3B_HUMAN, ITA6_HUMAN, DHC24_HUMAN, LAMC1_HUMAN, PTPRF_HUMAN, TSP1_HUMAN, TIMP3_HUMAN, VEGFC_HUMAN, CATL1_HUMAN, C1R_HUMAN, IL6_HUMAN, INHBA_HUMAN, IL8_HUMAN, BAX_HUMAN, DYN2_HUMAN, E2AK2_HUMAN, BASI_HUMAN, NPC1_HUMAN, MOT1_HU…	ISG15_HUMAN, FHL1_HUMAN, NQO1_HUMAN, GELS_HUMAN, VIME_HUMAN, ICAM1_HUMAN, IDHC_HUMAN, FAS_HUMAN, TPBG_HUMAN, LG3BP_HUMAN, ITB1_HUMAN RBM3_HUMAN, ANXA2_HUMAN, LASP1_HUMAN, CADH2_HUMAN, FSCN1_HUMAN, MYH9_HUMAN, SODM_HUMAN, TYPH_HUMAN, FABP4_HUMAN, AK1C3_HUMAN, MPRI_HUMAN, EGLN_HUMAN, COIA1_HUMAN, CAD13_HUMAN, SPRC_HUMAN, TSP1_HUMAN, NGAL_HUMAN, VEGFC_HUMAN, CATL1_HUMAN, GROA_HUMAN, IL6_HUMAN, IL8_H…
“omics” verified findings	Agreement in all 4 strategies	11	MRC2_HUMAN, G6PD_HUMAN	ISG15_HUMAN, FHL1_HUMAN, NQO1_HUMAN, GELS_HUMAN
	Agreement in 2 or 3 out of 4 strategies	242	FAS_HUMAN, ANXA6_HUMAN, TAGL_HUMAN, PTBP1_HUMAN, C1QBP_HUMAN, LASP1_HUMAN, CADH2_HUMAN, MYH9_HUMAN, CAP1_HUMAN, TYPH_HUMAN, ACON_HUMAN, ATX10_HUMAN, FND3B_HUMAN, ITA6_HUMAN, DHC24_HUMAN, LAMC1_HUMAN, PTPRF_HUMAN, TSP1_HUMAN, TIMP3_HUMAN, VEGFC_HUMAN, CATL1_HUMAN, C1R_HUMAN, IL6_HUMAN, INHBA_HUMAN, IL8_HUMAN, BAX_HUMAN, DYN2_HUMAN, E2AK2_HUMAN, BASI_HUMAN, NPC1_HUMAN, MOT1_HUMAN	VIME_HUMAN, ICAM1_HUMAN, IDHC_HUMAN, FAS_HUMAN, TPBG_HUMAN, LG3BP_HUMAN, ITB1_HUMAN, RBM3_HUMAN, ANXA2_HUMAN, LASP1_HUMAN, CADH2_HUMAN, FSCN1_HUMAN, MYH9_HUMAN, SODM_HUMAN, TYPH_HUMAN, FABP4_HUMAN, AK1C3_HUMAN, MPRI_HUMAN, EGLN_HUMAN, COIA1_HUMAN, CAD13_HUMAN, SPRC_HUMAN, TSP1_HUMAN, NGAL_HUMAN, VEGFC_HUMAN, CATL1_HUMAN, GROA_HUMAN, IL6_HUMAN, IL8_HUMAN, BAX_HUMAN, BASI_HUMAN, AL1A3_HUMAN, DX39A_…
	All verified proteins	253	MRC2_HUMAN, G6PD_HUMAN, FAS_HUMAN, ANXA6_HUMAN, TAGL_HUMAN, PTBP1_HUMAN, C1QBP_HUMAN, LASP1_HUMAN, CADH2_HUMAN, MYH9_HUMAN, AP1_HUMAN, TYPH_HUMAN, ACON_HUMAN, ATX10_HUMAN, FND3B_HUMAN, ITA6_HUMAN, DHC24_HUMAN, AMC1_HUMAN, PTPRF_HUMAN, TSP1_HUMAN, TIMP3_HUMAN, VEGFC_HUMAN, CATL1_HUMAN, C1R_HUMAN, IL6_HUMAN, INHBA_HUMAN, IL8_HUMAN, BAX_HUMAN, DYN2_HUMAN, E2AK2_HUMAN, BASI_HUMAN, NPC1_HUMAN, MOT1_HU…	ISG15_HUMAN, FHL1_HUMAN, NQO1_HUMAN, GELS_HUMAN, VIME_HUMAN, ICAM1_HUMAN, IDHC_HUMAN, FAS_HUMAN, TPBG_HUMAN, LG3BP_HUMAN, ITB1_HUMAN, RBM3_HUMAN, ANXA2_HUMAN, LASP1_HUMAN, CADH2_HUMAN, FSCN1_HUMAN, MYH9_HUMAN, SODM_HUMAN, TYPH_HUMAN, FABP4_HUMAN, AK1C3_HUMAN, MPRI_HUMAN, EGLN_HUMAN, COIA1_HUMAN, CAD13_HUMAN, SPRC_HUMAN, TSP1_HUMAN, NGAL_HUMAN, VEGFC_HUMAN, CATL1_HUMAN, GROA_HUMAN, IL6_HUMAN, IL8_…
